# Supplementary material for: SlSEC1- and SlSPY-mediated O-glycosylation stabilizes the transcription factor SlNOR to promote tomato fruit ripening
Source: Plant Cell. 2026 May 14;38(6):koag144. doi: 10.1093/plcell/koag144 (PMC13274654; doi:10.1093/plcell/koag144)
Supplement: koag144_Supplementary_Data [file koag144_supplementary_data.zip]

Archive with 10 entries (10 files):
- Supplemental File S1.collinearity
- Supplemental File S2.fas
- Supplemental File S3.meg
- Supplementary Data Set 1.xlsx
- Supplementary Data Set 2.xlsx
- Supplementary Data Set 3.xlsx
- Supplementary Data Set 4.xlsx
- Supplementary Data Set 5.xlsx
- Supplementary Figure.pdf
- Supplementary Table.pdf
