# Supplementary material for: SlSEC1- and SlSPY-mediated O-glycosylation stabilizes the transcription factor SlNOR to promote tomato fruit ripening
Source: Plant Cell. 2026 May 14;38(6):koag144. doi: 10.1093/plcell/koag144 (PMC13274654; doi:10.1093/plcell/koag144)
Supplement: koag144_Supplementary_Data [file koag144_supplementary_data.zip › Supplemental File S1.collinearity]

############### Parameters ###############
# MATCH_SCORE: 50
# MATCH_SIZE: 5
# GAP_PENALTY: -1
# OVERLAP_WINDOW: 5
# E_VALUE: 1e-05
# MAX GAPS: 25
############### Statistics ###############
# Number of collinear genes: 7984, Percentage: 23.43
# Number of all genes: 34075
##########################################
## Alignment 0: score=1775.0 e_value=1.6e-180 N=40 SL4.0ch00&SL4.0ch00 plus
  0-  0:	Solyc00g500040.1.1	Solyc00g500190.1.1	  3e-68
  0-  1:	Solyc00g500041.1.1	Solyc00g500193.1.1	      0
  0-  2:	Solyc00g500045.1.1	Solyc00g500197.1.1	  2e-49
  0-  3:	Solyc00g500046.1.1	Solyc00g500198.1.1	      0
  0-  4:	Solyc00g277510.1.1	Solyc00g500200.1.1	  2e-42
  0-  5:	Solyc00g500048.1.1	Solyc00g500201.1.1	      0
  0-  6:	Solyc00g500049.1.1	Solyc00g500202.1.1	  1e-65
  0-  7:	Solyc00g500050.1.1	Solyc00g500203.1.1	      0
  0-  8:	Solyc00g500051.1.1	Solyc00g500204.1.1	      0
  0-  9:	Solyc00g500052.1.1	Solyc00g500205.1.1	      0
  0- 10:	Solyc00g500054.1.1	Solyc00g500206.1.1	      0
  0- 11:	Solyc00g500055.1.1	Solyc00g500207.1.1	  3e-91
  0- 12:	Solyc00g500056.1.1	Solyc00g500208.1.1	      0
  0- 13:	Solyc00g500058.1.1	Solyc00g500210.1.1	  3e-96
  0- 14:	Solyc00g500059.1.1	Solyc00g500211.1.1	  6e-58
  0- 15:	Solyc00g500060.1.1	Solyc00g500212.1.1	 6e-151
  0- 16:	Solyc00g500080.1.1	Solyc00g500228.1.1	  1e-09
  0- 17:	Solyc00g500090.1.1	Solyc00g500236.1.1	  8e-93
  0- 18:	Solyc00g500102.1.1	Solyc00g500243.1.1	 2e-162
  0- 19:	Solyc00g500104.1.1	Solyc00g500255.1.1	  9e-54
  0- 20:	Solyc00g500111.1.1	Solyc00g500256.1.1	  5e-46
  0- 21:	Solyc00g500114.1.1	Solyc00g500257.1.1	 2e-116
  0- 22:	Solyc00g500115.1.1	Solyc00g500261.1.1	  8e-90
  0- 23:	Solyc00g500116.1.1	Solyc00g500272.1.1	 2e-117
  0- 24:	Solyc00g500117.1.1	Solyc00g500274.1.1	      0
  0- 25:	Solyc00g500118.1.1	Solyc00g500275.1.1	  7e-97
  0- 26:	Solyc00g500119.1.1	Solyc00g500276.1.1	 2e-166
  0- 27:	Solyc00g500120.1.1	Solyc00g500282.1.1	  1e-46
  0- 28:	Solyc00g500122.1.1	Solyc00g500283.1.1	  3e-54
  0- 29:	Solyc00g500132.1.1	Solyc00g500293.1.1	  1e-59
  0- 30:	Solyc00g500136.1.1	Solyc00g500296.1.1	  2e-40
  0- 31:	Solyc00g500146.1.1	Solyc00g500314.1.1	  2e-25
  0- 32:	Solyc00g500147.1.1	Solyc00g500327.1.1	      0
  0- 33:	Solyc00g500151.1.1	Solyc00g500328.1.1	  4e-76
  0- 34:	Solyc00g230080.1.1	Solyc00g500345.1.1	  8e-80
  0- 35:	Solyc00g500168.1.1	Solyc00g500346.1.1	      0
  0- 36:	Solyc00g500170.1.1	Solyc00g500361.1.1	  2e-90
  0- 37:	Solyc00g500174.1.1	Solyc00g500368.1.1	  3e-49
  0- 38:	Solyc00g500177.1.1	Solyc00g500374.1.1	  3e-10
  0- 39:	Solyc00g500178.1.1	Solyc00g500389.1.1	  2e-21
## Alignment 1: score=1230.0 e_value=6.9e-120 N=30 SL4.0ch00&SL4.0ch00 plus
  1-  0:	Solyc00g500001.1.1	Solyc00g500217.1.1	  7e-83
  1-  1:	Solyc00g500002.1.1	Solyc00g500223.1.1	  8e-59
  1-  2:	Solyc00g500003.1.1	Solyc00g500236.1.1	  3e-93
  1-  3:	Solyc00g500024.1.1	Solyc00g230070.1.1	  2e-07
  1-  4:	Solyc00g500046.1.1	Solyc00g500239.1.1	 2e-142
  1-  5:	Solyc00g500069.1.1	Solyc00g500254.1.1	  6e-18
  1-  6:	Solyc00g500073.1.1	Solyc00g500260.1.1	  6e-34
  1-  7:	Solyc00g500090.1.1	Solyc00g500264.1.1	  4e-06
  1-  8:	Solyc00g500098.1.1	Solyc00g500271.1.1	      0
  1-  9:	Solyc00g500099.1.1	Solyc00g500272.1.1	 3e-119
  1- 10:	Solyc00g500100.1.1	Solyc00g500274.1.1	      0
  1- 11:	Solyc00g500101.1.1	Solyc00g500275.1.1	  7e-97
  1- 12:	Solyc00g500102.1.1	Solyc00g500276.1.1	 2e-166
  1- 13:	Solyc00g500103.1.1	Solyc00g500298.1.1	  8e-09
  1- 14:	Solyc00g500117.1.1	Solyc00g500309.1.1	      0
  1- 15:	Solyc00g500118.1.1	Solyc00g500310.1.1	  2e-95
  1- 16:	Solyc00g500119.1.1	Solyc00g500311.1.1	 9e-129
  1- 17:	Solyc00g007330.1.1	Solyc00g012540.1.1	 3e-114
  1- 18:	Solyc00g500125.1.1	Solyc00g500324.1.1	      0
  1- 19:	Solyc00g500127.1.1	Solyc00g500326.1.1	  2e-49
  1- 20:	Solyc00g500128.1.1	Solyc00g500327.1.1	      0
  1- 21:	Solyc00g500129.1.1	Solyc00g500328.1.1	  4e-94
  1- 22:	Solyc00g500130.1.1	Solyc00g500345.1.1	  2e-14
  1- 23:	Solyc00g500133.1.1	Solyc00g500358.1.1	      0
  1- 24:	Solyc00g500158.1.1	Solyc00g500364.1.1	  2e-09
  1- 25:	Solyc00g500159.1.1	Solyc00g500374.1.1	  4e-16
  1- 26:	Solyc00g500161.1.1	Solyc00g500390.1.1	  4e-30
  1- 27:	Solyc00g500162.1.1	Solyc00g500392.1.1	  4e-14
  1- 28:	Solyc00g500163.1.1	Solyc00g500401.1.1	  8e-19
  1- 29:	Solyc00g500164.1.1	Solyc00g500403.1.1	  3e-21
## Alignment 2: score=993.0 e_value=5.8e-55 N=20 SL4.0ch00&SL4.0ch00 plus
  2-  0:	Solyc00g500019.1.1	Solyc00g500066.1.1	  1e-65
  2-  1:	Solyc00g500020.1.1	Solyc00g500067.1.1	      0
  2-  2:	Solyc00g500021.1.1	Solyc00g500068.1.1	  5e-75
  2-  3:	Solyc00g500023.1.1	Solyc00g500070.1.1	  3e-92
  2-  4:	Solyc00g500024.1.1	Solyc00g500071.1.1	      0
  2-  5:	Solyc00g500026.1.1	Solyc00g500072.1.1	  2e-45
  2-  6:	Solyc00g500027.1.1	Solyc00g500073.1.1	  4e-96
  2-  7:	Solyc00g500029.1.1	Solyc00g500074.1.1	  3e-62
  2-  8:	Solyc00g500030.1.1	Solyc00g500075.1.1	  2e-96
  2-  9:	Solyc00g500031.1.1	Solyc00g500076.1.1	      0
  2- 10:	Solyc00g500032.1.1	Solyc00g500077.1.1	  2e-82
  2- 11:	Solyc00g500033.1.1	Solyc00g500078.1.1	 2e-123
  2- 12:	Solyc00g500035.1.1	Solyc00g500079.1.1	  2e-99
  2- 13:	Solyc00g500036.1.1	Solyc00g500080.1.1	  2e-95
  2- 14:	Solyc00g500037.1.1	Solyc00g500081.1.1	      0
  2- 15:	Solyc00g500038.1.1	Solyc00g500082.1.1	  2e-49
  2- 16:	Solyc00g500039.1.1	Solyc00g500083.1.1	 3e-118
  2- 17:	Solyc00g500040.1.1	Solyc00g500084.1.1	 9e-102
  2- 18:	Solyc00g500041.1.1	Solyc00g500086.1.1	      0
  2- 19:	Solyc00g500042.1.1	Solyc00g500088.1.1	 7e-156
## Alignment 3: score=779.0 e_value=1.4e-61 N=18 SL4.0ch00&SL4.0ch00 plus
  3-  0:	Solyc00g180440.1.1	Solyc00g500254.1.1	  6e-16
  3-  1:	Solyc00g500027.1.1	Solyc00g500260.1.1	  2e-26
  3-  2:	Solyc00g500032.1.1	Solyc00g500274.1.1	  1e-25
  3-  3:	Solyc00g500035.1.1	Solyc00g500297.1.1	  2e-99
  3-  4:	Solyc00g500036.1.1	Solyc00g500298.1.1	  2e-95
  3-  5:	Solyc00g500038.1.1	Solyc00g500300.1.1	  2e-49
  3-  6:	Solyc00g500039.1.1	Solyc00g500301.1.1	 3e-118
  3-  7:	Solyc00g500040.1.1	Solyc00g500324.1.1	  8e-91
  3-  8:	Solyc00g500045.1.1	Solyc00g500326.1.1	  2e-49
  3-  9:	Solyc00g500046.1.1	Solyc00g500327.1.1	      0
  3- 10:	Solyc00g277510.1.1	Solyc00g500329.1.1	  2e-42
  3- 11:	Solyc00g500048.1.1	Solyc00g500330.1.1	      0
  3- 12:	Solyc00g500049.1.1	Solyc00g500331.1.1	  1e-65
  3- 13:	Solyc00g500050.1.1	Solyc00g500332.1.1	      0
  3- 14:	Solyc00g500051.1.1	Solyc00g500335.1.1	  4e-63
  3- 15:	Solyc00g500064.1.1	Solyc00g500358.1.1	  5e-18
  3- 16:	Solyc00g500073.1.1	Solyc00g500364.1.1	  2e-20
  3- 17:	Solyc00g500089.1.1	Solyc00g500368.1.1	  3e-28
## Alignment 4: score=597.0 e_value=3.3e-46 N=15 SL4.0ch00&SL4.0ch00 plus
  4-  0:	Solyc00g500047.1.1	Solyc00g500228.1.1	  3e-08
  4-  1:	Solyc00g500071.1.1	Solyc00g230070.1.1	  2e-07
  4-  2:	Solyc00g500081.1.1	Solyc00g500239.1.1	 2e-142
  4-  3:	Solyc00g500100.1.1	Solyc00g500245.1.1	      0
  4-  4:	Solyc00g500105.1.1	Solyc00g500257.1.1	      0
  4-  5:	Solyc00g142160.1.1	Solyc00g500263.1.1	  3e-35
  4-  6:	Solyc00g500125.1.1	Solyc00g500279.1.1	  3e-31
  4-  7:	Solyc00g500135.1.1	Solyc00g500290.1.1	      0
  4-  8:	Solyc00g500150.1.1	Solyc00g500298.1.1	  1e-68
  4-  9:	Solyc00g500159.1.1	Solyc00g500305.1.1	  7e-13
  4- 10:	Solyc00g500164.1.1	Solyc00g500306.1.1	  7e-22
  4- 11:	Solyc00g126000.1.1	Solyc00g500314.1.1	  9e-31
  4- 12:	Solyc00g125980.1.1	Solyc00g500315.1.1	  2e-06
  4- 13:	Solyc00g244290.1.1	Solyc00g500316.1.1	 1e-116
  4- 14:	Solyc00g500170.1.1	Solyc00g500318.1.1	  2e-92
## Alignment 5: score=530.0 e_value=3.1e-39 N=14 SL4.0ch00&SL4.0ch00 plus
  5-  0:	Solyc00g500004.1.1	Solyc00g500264.1.1	  2e-12
  5-  1:	Solyc00g500007.1.1	Solyc00g500288.1.1	  5e-28
  5-  2:	Solyc00g500014.1.1	Solyc00g500305.1.1	  6e-13
  5-  3:	Solyc00g500015.1.1	Solyc00g500307.1.1	  4e-32
  5-  4:	Solyc00g500032.1.1	Solyc00g500309.1.1	  2e-25
  5-  5:	Solyc00g500052.1.1	Solyc00g500319.1.1	      0
  5-  6:	Solyc00g500064.1.1	Solyc00g500323.1.1	  3e-19
  5-  7:	Solyc00g500078.1.1	Solyc00g500328.1.1	  4e-78
  5-  8:	Solyc00g500091.1.1	Solyc00g032030.1.1	 5e-103
  5-  9:	Solyc00g500095.1.1	Solyc00g500353.1.1	      0
  5- 10:	Solyc00g500101.1.1	Solyc00g500359.1.1	  7e-97
  5- 11:	Solyc00g500102.1.1	Solyc00g500360.1.1	 2e-166
  5- 12:	Solyc00g500115.1.1	Solyc00g500361.1.1	  1e-86
  5- 13:	Solyc00g500121.1.1	Solyc00g500366.1.1	  2e-31
## Alignment 6: score=494.0 e_value=9e-34 N=11 SL4.0ch00&SL4.0ch00 plus
  6-  0:	Solyc00g500040.1.1	Solyc00g500278.1.1	  9e-94
  6-  1:	Solyc00g500052.1.1	Solyc00g500290.1.1	      0
  6-  2:	Solyc00g500064.1.1	Solyc00g500292.1.1	  3e-19
  6-  3:	Solyc00g500079.1.1	Solyc00g500297.1.1	  2e-99
  6-  4:	Solyc00g500080.1.1	Solyc00g500298.1.1	  2e-95
  6-  5:	Solyc00g500082.1.1	Solyc00g500300.1.1	  2e-49
  6-  6:	Solyc00g500083.1.1	Solyc00g500301.1.1	 3e-118
  6-  7:	Solyc00g500089.1.1	Solyc00g500307.1.1	  2e-22
  6-  8:	Solyc00g500100.1.1	Solyc00g500309.1.1	      0
  6-  9:	Solyc00g500101.1.1	Solyc00g500310.1.1	  2e-95
  6- 10:	Solyc00g500102.1.1	Solyc00g500311.1.1	 9e-129
## Alignment 7: score=480.0 e_value=4.1e-38 N=12 SL4.0ch00&SL4.0ch00 plus
  7-  0:	Solyc00g500103.1.1	Solyc00g500228.1.1	      0
  7-  1:	Solyc00g500105.1.1	Solyc00g025300.1.1	  2e-15
  7-  2:	Solyc00g500118.1.1	Solyc00g500244.1.1	  7e-97
  7-  3:	Solyc00g500119.1.1	Solyc00g500260.1.1	  2e-14
  7-  4:	Solyc00g500126.1.1	Solyc00g500278.1.1	      0
  7-  5:	Solyc00g500127.1.1	Solyc00g500300.1.1	  2e-49
  7-  6:	Solyc00g500128.1.1	Solyc00g500304.1.1	 3e-143
  7-  7:	Solyc00g500130.1.1	Solyc00g500329.1.1	      0
  7-  8:	Solyc00g500131.1.1	Solyc00g500330.1.1	      0
  7-  9:	Solyc00g500132.1.1	Solyc00g500331.1.1	  1e-65
  7- 10:	Solyc00g500133.1.1	Solyc00g500332.1.1	      0
  7- 11:	Solyc00g500134.1.1	Solyc00g500335.1.1	  5e-63
## Alignment 8: score=466.0 e_value=1e-33 N=11 SL4.0ch00&SL4.0ch00 plus
  8-  0:	Solyc00g007330.1.1	Solyc00g198360.1.1	  2e-77
  8-  1:	Solyc00g500136.1.1	Solyc00g230070.1.1	  8e-38
  8-  2:	Solyc00g500142.1.1	Solyc00g019950.1.1	  8e-06
  8-  3:	Solyc00g500147.1.1	Solyc00g500239.1.1	 2e-135
  8-  4:	Solyc00g500158.1.1	Solyc00g500240.1.1	  2e-09
  8-  5:	Solyc00g500167.1.1	Solyc00g500241.1.1	  2e-15
  8-  6:	Solyc00g013180.1.1	Solyc00g500251.1.1	  1e-89
  8-  7:	Solyc00g500171.1.1	Solyc00g500252.1.1	 3e-124
  8-  8:	Solyc00g500172.1.1	Solyc00g500253.1.1	 1e-132
  8-  9:	Solyc00g500181.1.1	Solyc00g500255.1.1	  3e-77
  8- 10:	Solyc00g500182.1.1	Solyc00g500257.1.1	      0
## Alignment 9: score=448.0 e_value=6e-27 N=11 SL4.0ch00&SL4.0ch00 plus
  9-  0:	Solyc00g500227.1.1	Solyc00g500350.1.1	      0
  9-  1:	Solyc00g500236.1.1	Solyc00g500356.1.1	  3e-41
  9-  2:	Solyc00g500237.1.1	Solyc00g500357.1.1	  6e-95
  9-  3:	Solyc00g500244.1.1	Solyc00g500359.1.1	  7e-97
  9-  4:	Solyc00g500260.1.1	Solyc00g500360.1.1	  2e-14
  9-  5:	Solyc00g500261.1.1	Solyc00g500361.1.1	  2e-87
  9-  6:	Solyc00g500269.1.1	Solyc00g500366.1.1	  5e-34
  9-  7:	Solyc00g500283.1.1	Solyc00g500377.1.1	  1e-96
  9-  8:	Solyc00g500288.1.1	Solyc00g500388.1.1	  1e-15
  9-  9:	Solyc00g500305.1.1	Solyc00g500395.1.1	  2e-07
  9- 10:	Solyc00g500306.1.1	Solyc00g500400.1.1	  1e-25
## Alignment 10: score=414.0 e_value=1.1e-18 N=9 SL4.0ch00&SL4.0ch00 plus
 10-  0:	Solyc00g500003.1.1	Solyc00g500369.1.1	  7e-16
 10-  1:	Solyc00g500004.1.1	Solyc00g500374.1.1	  1e-18
 10-  2:	Solyc00g500005.1.1	Solyc00g500388.1.1	  8e-13
 10-  3:	Solyc00g500007.1.1	Solyc00g500389.1.1	  1e-18
 10-  4:	Solyc00g500008.1.1	Solyc00g500392.1.1	  2e-26
 10-  5:	Solyc00g500011.1.1	Solyc00g500395.1.1	  2e-08
 10-  6:	Solyc00g500014.1.1	Solyc00g500398.1.1	  2e-14
 10-  7:	Solyc00g500017.1.1	Solyc00g500403.1.1	  1e-19
 10-  8:	Solyc00g014290.1.1	Solyc00g500408.1.1	  1e-06
## Alignment 11: score=391.0 e_value=3.1e-15 N=8 SL4.0ch00&SL4.0ch00 plus
 11-  0:	Solyc00g500190.1.1	Solyc00g500324.1.1	  6e-63
 11-  1:	Solyc00g500197.1.1	Solyc00g500326.1.1	  2e-49
 11-  2:	Solyc00g500198.1.1	Solyc00g500327.1.1	      0
 11-  3:	Solyc00g500200.1.1	Solyc00g500329.1.1	      0
 11-  4:	Solyc00g500201.1.1	Solyc00g500330.1.1	      0
 11-  5:	Solyc00g500202.1.1	Solyc00g500331.1.1	  1e-65
 11-  6:	Solyc00g500203.1.1	Solyc00g500332.1.1	      0
 11-  7:	Solyc00g500204.1.1	Solyc00g500335.1.1	  5e-63
## Alignment 12: score=341.0 e_value=2e-18 N=8 SL4.0ch00&SL4.0ch00 plus
 12-  0:	Solyc00g500258.1.1	Solyc00g500347.1.1	  4e-62
 12-  1:	Solyc00g500263.1.1	Solyc00g500350.1.1	      0
 12-  2:	Solyc00g500282.1.1	Solyc00g500356.1.1	  5e-82
 12-  3:	Solyc00g500292.1.1	Solyc00g500358.1.1	      0
 12-  4:	Solyc00g500310.1.1	Solyc00g500359.1.1	  2e-95
 12-  5:	Solyc00g500311.1.1	Solyc00g500360.1.1	 9e-129
 12-  6:	Solyc00g500318.1.1	Solyc00g500361.1.1	 2e-117
 12-  7:	Solyc00g012540.1.1	Solyc00g284510.1.1	 8e-151
## Alignment 13: score=328.0 e_value=3.6e-16 N=8 SL4.0ch00&SL4.0ch00 plus
 13-  0:	Solyc00g500237.1.1	Solyc00g500346.1.1	  6e-95
 13-  1:	Solyc00g025300.1.1	Solyc00g500351.1.1	  2e-15
 13-  2:	Solyc00g500240.1.1	Solyc00g500364.1.1	      0
 13-  3:	Solyc00g500246.1.1	Solyc00g500377.1.1	  3e-55
 13-  4:	Solyc00g500264.1.1	Solyc00g500395.1.1	  1e-07
 13-  5:	Solyc00g500265.1.1	Solyc00g500397.1.1	  3e-31
 13-  6:	Solyc00g500267.1.1	Solyc00g500400.1.1	  2e-27
 13-  7:	Solyc00g500268.1.1	Solyc00g500409.1.1	  5e-16
## Alignment 14: score=323.0 e_value=7.2e-18 N=8 SL4.0ch00&SL4.0ch00 plus
 14-  0:	Solyc00g500104.1.1	Solyc00g500181.1.1	 5e-130
 14-  1:	Solyc00g500105.1.1	Solyc00g500182.1.1	      0
 14-  2:	Solyc00g500123.1.1	Solyc00g094530.1.1	  6e-22
 14-  3:	Solyc00g500125.1.1	Solyc00g500191.1.1	  3e-80
 14-  4:	Solyc00g500146.1.1	Solyc00g500195.1.1	  4e-09
 14-  5:	Solyc00g500147.1.1	Solyc00g500198.1.1	      0
 14-  6:	Solyc00g500151.1.1	Solyc00g500199.1.1	  1e-98
 14-  7:	Solyc00g230080.1.1	Solyc00g500206.1.1	  2e-74
## Alignment 15: score=304.0 e_value=4.3e-17 N=8 SL4.0ch00&SL4.0ch00 plus
 15-  0:	Solyc00g500101.1.1	Solyc00g500244.1.1	  7e-97
 15-  1:	Solyc00g142170.2.1	Solyc00g500255.1.1	 4e-115
 15-  2:	Solyc00g500124.1.1	Solyc00g500280.1.1	 7e-149
 15-  3:	Solyc00g500134.1.1	Solyc00g500291.1.1	      0
 15-  4:	Solyc00g500147.1.1	Solyc00g500304.1.1	 2e-136
 15-  5:	Solyc00g500153.1.1	Solyc00g500309.1.1	  5e-07
 15-  6:	Solyc00g500158.1.1	Solyc00g500312.1.1	  3e-09
 15-  7:	Solyc00g230080.1.1	Solyc00g500329.1.1	  2e-15
## Alignment 16: score=257.0 e_value=2.4e-10 N=6 SL4.0ch00&SL4.0ch00 plus
 16-  0:	Solyc00g500153.1.1	Solyc00g500274.1.1	  2e-07
 16-  1:	Solyc00g500164.1.1	Solyc00g500288.1.1	  5e-21
 16-  2:	Solyc00g230080.1.1	Solyc00g500296.1.1	  2e-15
 16-  3:	Solyc00g500173.1.1	Solyc00g500302.1.1	 6e-142
 16-  4:	Solyc00g019730.1.1	Solyc00g500303.1.1	 5e-102
 16-  5:	Solyc00g500175.1.1	Solyc00g500306.1.1	  3e-38
## Alignment 17: score=1034.0 e_value=6.9e-90 N=22 SL4.0ch00&SL4.0ch00 minus
 17-  0:	Solyc00g500005.1.1	Solyc00g500164.1.1	  9e-20
 17-  1:	Solyc00g500009.1.1	Solyc00g500162.1.1	  3e-16
 17-  2:	Solyc00g500010.1.1	Solyc00g500161.1.1	  3e-14
 17-  3:	Solyc00g500028.1.1	Solyc00g500158.1.1	  8e-97
 17-  4:	Solyc00g500029.1.1	Solyc00g500157.1.1	  2e-56
 17-  5:	Solyc00g500030.1.1	Solyc00g500156.1.1	  3e-92
 17-  6:	Solyc00g500031.1.1	Solyc00g500155.1.1	  5e-80
 17-  7:	Solyc00g500032.1.1	Solyc00g500154.1.1	  1e-75
 17-  8:	Solyc00g500034.1.1	Solyc00g500153.1.1	  6e-68
 17-  9:	Solyc00g500035.1.1	Solyc00g500152.1.1	  3e-98
 17- 10:	Solyc00g500036.1.1	Solyc00g500150.1.1	  1e-68
 17- 11:	Solyc00g500046.1.1	Solyc00g500147.1.1	      0
 17- 12:	Solyc00g500058.1.1	Solyc00g500145.1.1	  4e-63
 17- 13:	Solyc00g500059.1.1	Solyc00g500144.1.1	  6e-58
 17- 14:	Solyc00g500060.1.1	Solyc00g500143.1.1	      0
 17- 15:	Solyc00g500061.1.1	Solyc00g500142.1.1	  1e-95
 17- 16:	Solyc00g500071.1.1	Solyc00g500136.1.1	  1e-14
 17- 17:	Solyc00g500078.1.1	Solyc00g500129.1.1	 7e-101
 17- 18:	Solyc00g500081.1.1	Solyc00g500128.1.1	      0
 17- 19:	Solyc00g500082.1.1	Solyc00g500127.1.1	  2e-49
 17- 20:	Solyc00g500084.1.1	Solyc00g500126.1.1	      0
 17- 21:	Solyc00g500087.1.1	Solyc00g500124.1.1	      0
## Alignment 18: score=465.0 e_value=3.4e-30 N=11 SL4.0ch00&SL4.0ch00 minus
 18-  0:	Solyc00g500259.1.1	Solyc00g500409.1.1	  1e-46
 18-  1:	Solyc00g500264.1.1	Solyc00g500407.1.1	  4e-10
 18-  2:	Solyc00g500265.1.1	Solyc00g500404.1.1	  3e-29
 18-  3:	Solyc00g500266.1.1	Solyc00g500401.1.1	  6e-32
 18-  4:	Solyc00g500267.1.1	Solyc00g500390.1.1	  8e-34
 18-  5:	Solyc00g500269.1.1	Solyc00g500377.1.1	 3e-105
 18-  6:	Solyc00g500272.1.1	Solyc00g500361.1.1	 2e-117
 18-  7:	Solyc00g500292.1.1	Solyc00g500345.1.1	      0
 18-  8:	Solyc00g500293.1.1	Solyc00g500331.1.1	  1e-59
 18-  9:	Solyc00g500295.1.1	Solyc00g500330.1.1	      0
 18- 10:	Solyc00g500296.1.1	Solyc00g500329.1.1	      0
## Alignment 19: score=406.0 e_value=2.3e-28 N=9 SL4.0ch00&SL4.0ch00 minus
 19-  0:	Solyc00g500054.1.1	Solyc00g230080.1.1	  2e-74
 19-  1:	Solyc00g500073.1.1	Solyc00g500158.1.1	  9e-75
 19-  2:	Solyc00g500074.1.1	Solyc00g500157.1.1	  2e-56
 19-  3:	Solyc00g500075.1.1	Solyc00g500156.1.1	  3e-92
 19-  4:	Solyc00g500076.1.1	Solyc00g500155.1.1	  5e-80
 19-  5:	Solyc00g500077.1.1	Solyc00g500154.1.1	  1e-75
 19-  6:	Solyc00g500080.1.1	Solyc00g500150.1.1	  1e-68
 19-  7:	Solyc00g500081.1.1	Solyc00g500147.1.1	      0
 19-  8:	Solyc00g500088.1.1	Solyc00g500125.1.1	      0
## Alignment 20: score=389.0 e_value=9.8e-27 N=9 SL4.0ch00&SL4.0ch00 minus
 20-  0:	Solyc00g500195.1.1	Solyc00g500314.1.1	  2e-08
 20-  1:	Solyc00g500200.1.1	Solyc00g500296.1.1	      0
 20-  2:	Solyc00g500201.1.1	Solyc00g500295.1.1	      0
 20-  3:	Solyc00g500202.1.1	Solyc00g500293.1.1	  1e-59
 20-  4:	Solyc00g500204.1.1	Solyc00g500291.1.1	      0
 20-  5:	Solyc00g500205.1.1	Solyc00g500290.1.1	      0
 20-  6:	Solyc00g500213.1.1	Solyc00g500285.1.1	  2e-57
 20-  7:	Solyc00g500224.1.1	Solyc00g052430.2.1	 8e-131
 20-  8:	Solyc00g500234.1.1	Solyc00g500259.1.1	  3e-88
## Alignment 21: score=370.0 e_value=1.2e-25 N=10 SL4.0ch00&SL4.0ch00 minus
 21-  0:	Solyc00g500159.1.1	Solyc00g500407.1.1	  1e-09
 21-  1:	Solyc00g500161.1.1	Solyc00g500399.1.1	  2e-21
 21-  2:	Solyc00g500164.1.1	Solyc00g500375.1.1	  2e-22
 21-  3:	Solyc00g500168.1.1	Solyc00g500357.1.1	      0
 21-  4:	Solyc00g500180.1.1	Solyc00g500356.1.1	  2e-39
 21-  5:	Solyc00g500182.1.1	Solyc00g500351.1.1	 1e-141
 21-  6:	Solyc00g049210.1.1	Solyc00g500348.1.1	      0
 21-  7:	Solyc00g500203.1.1	Solyc00g500323.1.1	      0
 21-  8:	Solyc00g500204.1.1	Solyc00g500320.1.1	      0
 21-  9:	Solyc00g500205.1.1	Solyc00g500319.1.1	      0
## Alignment 22: score=360.0 e_value=1.6e-17 N=8 SL4.0ch00&SL4.0ch00 minus
 22-  0:	Solyc00g500078.1.1	Solyc00g500199.1.1	 7e-101
 22-  1:	Solyc00g500081.1.1	Solyc00g500198.1.1	      0
 22-  2:	Solyc00g500082.1.1	Solyc00g500197.1.1	  2e-49
 22-  3:	Solyc00g500084.1.1	Solyc00g500196.1.1	      0
 22-  4:	Solyc00g500085.1.1	Solyc00g500194.1.1	  3e-23
 22-  5:	Solyc00g500086.1.1	Solyc00g094530.1.1	  6e-22
 22-  6:	Solyc00g500087.1.1	Solyc00g500183.1.1	  8e-06
 22-  7:	Solyc00g500089.1.1	Solyc00g500175.1.1	  1e-25
## Alignment 23: score=344.0 e_value=2.9e-24 N=8 SL4.0ch00&SL4.0ch00 minus
 23-  0:	Solyc00g047200.1.1	Solyc00g500364.1.1	  6e-51
 23-  1:	Solyc00g500225.1.1	Solyc00g500361.1.1	  7e-59
 23-  2:	Solyc00g500226.1.1	Solyc00g500351.1.1	      0
 23-  3:	Solyc00g500239.1.1	Solyc00g500327.1.1	 2e-142
 23-  4:	Solyc00g500240.1.1	Solyc00g500312.1.1	      0
 23-  5:	Solyc00g500243.1.1	Solyc00g500311.1.1	      0
 23-  6:	Solyc00g500244.1.1	Solyc00g500310.1.1	  2e-95
 23-  7:	Solyc00g500245.1.1	Solyc00g500309.1.1	      0
## Alignment 24: score=313.0 e_value=6.8e-17 N=7 SL4.0ch00&SL4.0ch00 minus
 24-  0:	Solyc00g500002.1.1	Solyc00g500160.1.1	 5e-101
 24-  1:	Solyc00g500006.1.1	Solyc00g500159.1.1	  4e-10
 24-  2:	Solyc00g500024.1.1	Solyc00g500136.1.1	  1e-14
 24-  3:	Solyc00g500033.1.1	Solyc00g500129.1.1	 7e-101
 24-  4:	Solyc00g500037.1.1	Solyc00g500128.1.1	      0
 24-  5:	Solyc00g500038.1.1	Solyc00g500127.1.1	  2e-49
 24-  6:	Solyc00g500040.1.1	Solyc00g500126.1.1	  9e-94
## Alignment 25: score=289.0 e_value=9.3e-09 N=6 SL4.0ch00&SL4.0ch00 minus
 25-  0:	Solyc00g500024.1.1	Solyc00g500054.1.1	  1e-14
 25-  1:	Solyc00g500035.1.1	Solyc00g500047.1.1	  7e-98
 25-  2:	Solyc00g500037.1.1	Solyc00g500046.1.1	      0
 25-  3:	Solyc00g500038.1.1	Solyc00g500045.1.1	  2e-49
 25-  4:	Solyc00g500039.1.1	Solyc00g500044.1.1	 3e-118
 25-  5:	Solyc00g500040.1.1	Solyc00g500043.1.1	  9e-94
## Alignment 26: score=259.0 e_value=1.1e-12 N=6 SL4.0ch00&SL4.0ch00 minus
 26-  0:	Solyc00g500032.1.1	Solyc00g500100.1.1	  1e-25
 26-  1:	Solyc00g500045.1.1	Solyc00g500082.1.1	  2e-49
 26-  2:	Solyc00g500046.1.1	Solyc00g500081.1.1	      0
 26-  3:	Solyc00g500047.1.1	Solyc00g500079.1.1	  7e-98
 26-  4:	Solyc00g500054.1.1	Solyc00g500071.1.1	  1e-14
 26-  5:	Solyc00g500056.1.1	Solyc00g500057.1.1	 2e-150
## Alignment 27: score=481.0 e_value=1.7e-35 N=11 SL4.0ch00&SL4.0ch01 plus
 27-  0:	Solyc00g500037.1.1	Solyc01g017060.2.1	  8e-88
 27-  1:	Solyc00g500038.1.1	Solyc01g017080.2.1	  9e-25
 27-  2:	Solyc00g500045.1.1	Solyc01g017150.1.1	  2e-25
 27-  3:	Solyc00g500046.1.1	Solyc01g017280.1.1	  2e-50
 27-  4:	Solyc00g500053.1.1	Solyc01g017300.2.1	  3e-15
 27-  5:	Solyc00g500061.1.1	Solyc01g017420.1.1	  3e-33
 27-  6:	Solyc00g500073.1.1	Solyc01g017430.1.1	  8e-18
 27-  7:	Solyc00g500074.1.1	Solyc01g017440.1.1	  4e-09
 27-  8:	Solyc00g500075.1.1	Solyc01g017450.1.1	  9e-49
 27-  9:	Solyc00g500084.1.1	Solyc01g017480.1.1	  3e-62
 27- 10:	Solyc00g500087.1.1	Solyc01g017740.2.1	  2e-21
## Alignment 28: score=302.0 e_value=8.4e-13 N=7 SL4.0ch00&SL4.0ch01 plus
 28-  0:	Solyc00g500300.1.1	Solyc01g017080.2.1	  9e-25
 28-  1:	Solyc00g500304.1.1	Solyc01g017140.1.1	  2e-30
 28-  2:	Solyc00g500314.1.1	Solyc01g017170.1.1	  2e-07
 28-  3:	Solyc00g500324.1.1	Solyc01g017240.1.1	  1e-34
 28-  4:	Solyc00g500327.1.1	Solyc01g017410.3.1	  7e-46
 28-  5:	Solyc00g500335.1.1	Solyc01g017520.1.1	  3e-26
 28-  6:	Solyc00g500336.1.1	Solyc01g017565.1.1	  3e-67
## Alignment 29: score=269.0 e_value=5.3e-10 N=6 SL4.0ch00&SL4.0ch01 plus
 29-  0:	Solyc00g500127.1.1	Solyc01g017150.1.1	  2e-25
 29-  1:	Solyc00g500140.1.1	Solyc01g017220.2.1	  2e-38
 29-  2:	Solyc00g500146.1.1	Solyc01g017260.1.1	  8e-54
 29-  3:	Solyc00g500147.1.1	Solyc01g017280.1.1	  4e-42
 29-  4:	Solyc00g500149.1.1	Solyc01g017410.3.1	  4e-19
 29-  5:	Solyc00g500156.1.1	Solyc01g017450.1.1	  6e-46
## Alignment 30: score=259.0 e_value=1.5e-17 N=6 SL4.0ch00&SL4.0ch01 plus
 30-  0:	Solyc00g500028.1.1	Solyc01g017430.1.1	  3e-36
 30-  1:	Solyc00g500029.1.1	Solyc01g017440.1.1	  4e-09
 30-  2:	Solyc00g500030.1.1	Solyc01g017450.1.1	  9e-49
 30-  3:	Solyc00g500043.1.1	Solyc01g017480.1.1	  2e-60
 30-  4:	Solyc00g500051.1.1	Solyc01g017520.1.1	  9e-13
 30-  5:	Solyc00g500073.1.1	Solyc01g017740.2.1	  5e-29
## Alignment 31: score=397.0 e_value=2.9e-25 N=9 SL4.0ch00&SL4.0ch01 minus
 31-  0:	Solyc00g500124.1.1	Solyc01g017740.2.1	  2e-21
 31-  1:	Solyc00g500126.1.1	Solyc01g017480.1.1	  2e-60
 31-  2:	Solyc00g500128.1.1	Solyc01g017410.3.1	  7e-46
 31-  3:	Solyc00g500135.1.1	Solyc01g017380.1.1	  5e-46
 31-  4:	Solyc00g500138.1.1	Solyc01g017300.2.1	  3e-12
 31-  5:	Solyc00g500146.1.1	Solyc01g017160.2.1	  3e-14
 31-  6:	Solyc00g500147.1.1	Solyc01g017120.1.1	  1e-29
 31-  7:	Solyc00g500148.1.1	Solyc01g017110.2.1	  4e-89
 31-  8:	Solyc00g500149.1.1	Solyc01g017060.2.1	  7e-47
## Alignment 32: score=326.0 e_value=2.1e-24 N=8 SL4.0ch00&SL4.0ch01 minus
 32-  0:	Solyc00g500260.1.1	Solyc01g017740.2.1	  2e-07
 32-  1:	Solyc00g500278.1.1	Solyc01g017480.1.1	  2e-60
 32-  2:	Solyc00g500290.1.1	Solyc01g017420.1.1	      0
 32-  3:	Solyc00g500299.1.1	Solyc01g017170.1.1	  3e-12
 32-  4:	Solyc00g500300.1.1	Solyc01g017150.1.1	  2e-25
 32-  5:	Solyc00g500317.1.1	Solyc01g017090.2.1	  4e-13
 32-  6:	Solyc00g500326.1.1	Solyc01g017080.2.1	  9e-25
 32-  7:	Solyc00g500327.1.1	Solyc01g017060.2.1	  8e-88
## Alignment 33: score=274.0 e_value=1e-17 N=7 SL4.0ch00&SL4.0ch01 minus
 33-  0:	Solyc00g500027.1.1	Solyc01g017740.2.1	  3e-29
 33-  1:	Solyc00g500043.1.1	Solyc01g017480.1.1	  2e-60
 33-  2:	Solyc00g500046.1.1	Solyc01g017410.3.1	  7e-46
 33-  3:	Solyc00g500052.1.1	Solyc01g017380.1.1	  5e-46
 33-  4:	Solyc00g500065.1.1	Solyc01g017200.2.1	  6e-52
 33-  5:	Solyc00g500082.1.1	Solyc01g017150.1.1	  2e-25
 33-  6:	Solyc00g500098.1.1	Solyc01g017090.2.1	  4e-13
## Alignment 34: score=409.0 e_value=1.2e-30 N=9 SL4.0ch00&SL4.0ch02 plus
 34-  0:	Solyc00g500306.1.1	Solyc02g005560.1.1	  3e-13
 34-  1:	Solyc00g500307.1.1	Solyc02g005570.1.1	  5e-27
 34-  2:	Solyc00g500317.1.1	Solyc02g011710.1.1	  9e-16
 34-  3:	Solyc00g500324.1.1	Solyc02g011840.1.1	  1e-24
 34-  4:	Solyc00g500326.1.1	Solyc02g011920.2.1	  6e-23
 34-  5:	Solyc00g500329.1.1	Solyc02g011990.1.1	  3e-96
 34-  6:	Solyc00g500332.1.1	Solyc02g012000.1.1	  1e-40
 34-  7:	Solyc00g500333.1.1	Solyc02g012020.3.1	  9e-49
 34-  8:	Solyc00g500334.1.1	Solyc02g012025.1.1	  5e-10
## Alignment 35: score=373.0 e_value=4.7e-17 N=8 SL4.0ch00&SL4.0ch02 plus
 35-  0:	Solyc00g500123.1.1	Solyc02g011790.2.1	  8e-53
 35-  1:	Solyc00g500124.1.1	Solyc02g011810.3.1	  5e-13
 35-  2:	Solyc00g500125.1.1	Solyc02g011820.3.1	  2e-75
 35-  3:	Solyc00g500126.1.1	Solyc02g011850.3.1	  9e-47
 35-  4:	Solyc00g500146.1.1	Solyc02g011900.1.1	  6e-31
 35-  5:	Solyc00g500147.1.1	Solyc02g011920.2.1	 6e-147
 35-  6:	Solyc00g500149.1.1	Solyc02g011950.1.1	  1e-11
 35-  7:	Solyc00g500150.1.1	Solyc02g150102.1.1	  7e-19
## Alignment 36: score=334.0 e_value=4.6e-11 N=7 SL4.0ch00&SL4.0ch02 plus
 36-  0:	Solyc00g500041.1.1	Solyc02g011790.2.1	  3e-53
 36-  1:	Solyc00g500042.1.1	Solyc02g011820.3.1	  7e-76
 36-  2:	Solyc00g500043.1.1	Solyc02g011850.3.1	  9e-47
 36-  3:	Solyc00g500045.1.1	Solyc02g011920.2.1	  6e-23
 36-  4:	Solyc00g500047.1.1	Solyc02g150102.1.1	  9e-29
 36-  5:	Solyc00g277510.1.1	Solyc02g011990.1.1	  9e-11
 36-  6:	Solyc00g500050.1.1	Solyc02g012000.1.1	  1e-40
## Alignment 37: score=284.0 e_value=2.3e-18 N=7 SL4.0ch00&SL4.0ch02 plus
 37-  0:	Solyc00g500264.1.1	Solyc02g005550.1.1	  6e-09
 37-  1:	Solyc00g500267.1.1	Solyc02g005560.1.1	  3e-12
 37-  2:	Solyc00g500271.1.1	Solyc02g011710.1.1	  9e-16
 37-  3:	Solyc00g500280.1.1	Solyc02g011810.3.1	  4e-13
 37-  4:	Solyc00g500299.1.1	Solyc02g011900.1.1	  3e-12
 37-  5:	Solyc00g500300.1.1	Solyc02g011920.2.1	  6e-23
 37-  6:	Solyc00g500321.1.1	Solyc02g012025.1.1	  5e-10
## Alignment 38: score=252.0 e_value=6.7e-11 N=6 SL4.0ch00&SL4.0ch02 minus
 38-  0:	Solyc00g500054.1.1	Solyc02g011990.1.1	  4e-15
 38-  1:	Solyc00g500079.1.1	Solyc02g150102.1.1	  1e-08
 38-  2:	Solyc00g500081.1.1	Solyc02g011920.2.1	 1e-151
 38-  3:	Solyc00g500084.1.1	Solyc02g011860.1.1	  2e-46
 38-  4:	Solyc00g500088.1.1	Solyc02g011840.1.1	  6e-29
 38-  5:	Solyc00g500098.1.1	Solyc02g011710.1.1	  9e-16
## Alignment 39: score=261.0 e_value=2.4e-11 N=6 SL4.0ch00&SL4.0ch06 plus
 39-  0:	Solyc00g500368.1.1	Solyc06g011661.1.1	  1e-65
 39-  1:	Solyc00g500374.1.1	Solyc06g011662.1.1	  2e-08
 39-  2:	Solyc00g500382.1.1	Solyc06g011664.1.1	  3e-10
 39-  3:	Solyc00g500394.1.1	Solyc06g016673.1.1	  2e-30
 39-  4:	Solyc00g500395.1.1	Solyc06g016680.1.1	  1e-06
 39-  5:	Solyc00g500407.1.1	Solyc06g016710.1.1	  1e-06
## Alignment 40: score=368.0 e_value=2.2e-16 N=8 SL4.0ch00&SL4.0ch08 plus
 40-  0:	Solyc00g500368.1.1	Solyc08g016791.1.1	  2e-25
 40-  1:	Solyc00g500372.1.1	Solyc08g016792.1.1	  2e-40
 40-  2:	Solyc00g500382.1.1	Solyc08g150109.1.1	  3e-09
 40-  3:	Solyc00g500383.1.1	Solyc08g016794.1.1	  1e-13
 40-  4:	Solyc00g500393.1.1	Solyc08g150110.1.1	  1e-25
 40-  5:	Solyc00g500396.1.1	Solyc08g016796.1.1	  6e-25
 40-  6:	Solyc00g500398.1.1	Solyc08g016798.1.1	  3e-20
 40-  7:	Solyc00g500402.1.1	Solyc08g016806.1.1	  4e-17
## Alignment 41: score=361.0 e_value=4.8e-17 N=8 SL4.0ch00&SL4.0ch08 minus
 41-  0:	Solyc00g500368.1.1	Solyc08g150120.1.1	  3e-26
 41-  1:	Solyc00g500370.1.1	Solyc08g016807.1.1	  2e-19
 41-  2:	Solyc00g500372.1.1	Solyc08g016806.1.1	  3e-19
 41-  3:	Solyc00g500374.1.1	Solyc08g016798.1.1	  5e-13
 41-  4:	Solyc00g500389.1.1	Solyc08g016796.1.1	  6e-20
 41-  5:	Solyc00g500400.1.1	Solyc08g150110.1.1	  1e-24
 41-  6:	Solyc00g500401.1.1	Solyc08g016794.1.1	  2e-21
 41-  7:	Solyc00g007930.1.1	Solyc08g150109.1.1	  5e-16
## Alignment 42: score=394.0 e_value=5.4e-20 N=8 SL4.0ch00&SL4.0ch09 plus
 42-  0:	Solyc00g500027.1.1	Solyc09g050020.3.1	  8e-33
 42-  1:	Solyc00g500029.1.1	Solyc09g050062.1.1	  1e-55
 42-  2:	Solyc00g500030.1.1	Solyc09g050063.1.1	  3e-92
 42-  3:	Solyc00g500031.1.1	Solyc09g050064.1.1	  5e-80
 42-  4:	Solyc00g500032.1.1	Solyc09g050065.1.1	  2e-61
 42-  5:	Solyc00g500034.1.1	Solyc09g050066.1.1	 2e-101
 42-  6:	Solyc00g500035.1.1	Solyc09g050067.1.1	  1e-43
 42-  7:	Solyc00g500036.1.1	Solyc09g050068.1.1	  5e-45
## Alignment 43: score=344.0 e_value=1.6e-16 N=7 SL4.0ch00&SL4.0ch09 plus
 43-  0:	Solyc00g500073.1.1	Solyc09g050020.3.1	  6e-21
 43-  1:	Solyc00g500074.1.1	Solyc09g050062.1.1	  1e-55
 43-  2:	Solyc00g500075.1.1	Solyc09g050063.1.1	  3e-92
 43-  3:	Solyc00g500076.1.1	Solyc09g050064.1.1	  5e-80
 43-  4:	Solyc00g500077.1.1	Solyc09g050065.1.1	  2e-61
 43-  5:	Solyc00g500079.1.1	Solyc09g050067.1.1	  1e-43
 43-  6:	Solyc00g500080.1.1	Solyc09g050068.1.1	  5e-45
## Alignment 44: score=396.0 e_value=6.6e-15 N=8 SL4.0ch00&SL4.0ch09 minus
 44-  0:	Solyc00g500146.1.1	Solyc09g050069.1.1	  8e-23
 44-  1:	Solyc00g500150.1.1	Solyc09g050068.1.1	  4e-47
 44-  2:	Solyc00g500152.1.1	Solyc09g050067.1.1	  2e-45
 44-  3:	Solyc00g500153.1.1	Solyc09g050066.1.1	  8e-67
 44-  4:	Solyc00g500154.1.1	Solyc09g050065.1.1	  7e-63
 44-  5:	Solyc00g500155.1.1	Solyc09g050064.1.1	  4e-87
 44-  6:	Solyc00g500156.1.1	Solyc09g050063.1.1	  1e-96
 44-  7:	Solyc00g500157.1.1	Solyc09g050062.1.1	      0
## Alignment 45: score=261.0 e_value=8.5e-15 N=6 SL4.0ch00&SL4.0ch10 plus
 45-  0:	Solyc00g500314.1.1	Solyc10g061887.1.1	  2e-25
 45-  1:	Solyc00g500317.1.1	Solyc10g062020.2.1	  5e-36
 45-  2:	Solyc00g500324.1.1	Solyc10g062235.1.1	  3e-66
 45-  3:	Solyc00g500333.1.1	Solyc10g044535.1.1	  6e-48
 45-  4:	Solyc00g500334.1.1	Solyc10g044550.1.1	  1e-24
 45-  5:	Solyc00g500335.1.1	Solyc10g044560.1.1	  8e-86
## Alignment 46: score=295.0 e_value=8.9e-10 N=6 SL4.0ch00&SL4.0ch10 minus
 46-  0:	Solyc00g500251.1.1	Solyc10g045765.1.1	  1e-12
 46-  1:	Solyc00g500252.1.1	Solyc10g045760.3.1	  4e-10
 46-  2:	Solyc00g500253.1.1	Solyc10g045750.1.1	  7e-28
 46-  3:	Solyc00g021640.2.1	Solyc10g045740.2.1	  6e-48
 46-  4:	Solyc00g021630.1.1	Solyc10g045730.1.1	  2e-40
 46-  5:	Solyc00g500256.1.1	Solyc10g045723.1.1	  2e-13
## Alignment 47: score=291.0 e_value=3.4e-10 N=6 SL4.0ch00&SL4.0ch10 minus
 47-  0:	Solyc00g500168.1.1	Solyc10g062060.1.1	  7e-43
 47-  1:	Solyc00g126010.1.1	Solyc10g062050.1.1	  4e-13
 47-  2:	Solyc00g126000.1.1	Solyc10g062040.3.1	  2e-17
 47-  3:	Solyc00g500169.1.1	Solyc10g062020.2.1	  1e-35
 47-  4:	Solyc00g013180.1.1	Solyc10g062000.1.1	  4e-23
 47-  5:	Solyc00g500171.1.1	Solyc10g061990.3.1	  1e-17
## Alignment 48: score=389.0 e_value=1.8e-33 N=10 SL4.0ch00&SL4.0ch11 plus
 48-  0:	Solyc00g500169.1.1	Solyc11g021190.2.1	  2e-37
 48-  1:	Solyc00g013180.1.1	Solyc11g021213.1.1	  1e-09
 48-  2:	Solyc00g118690.1.1	Solyc11g021230.1.1	  5e-08
 48-  3:	Solyc00g094530.1.1	Solyc11g021233.1.1	  2e-15
 48-  4:	Solyc00g500191.1.1	Solyc11g021300.2.1	 9e-109
 48-  5:	Solyc00g500196.1.1	Solyc11g021310.1.1	      0
 48-  6:	Solyc00g500212.1.1	Solyc11g022610.1.1	  2e-36
 48-  7:	Solyc00g500220.1.1	Solyc11g150137.1.1	  2e-10
 48-  8:	Solyc00g500233.1.1	Solyc11g051174.1.1	  1e-25
 48-  9:	Solyc00g500234.1.1	Solyc11g051176.1.1	  9e-79
## Alignment 49: score=335.0 e_value=6.4e-11 N=7 SL4.0ch00&SL4.0ch11 plus
 49-  0:	Solyc00g500081.1.1	Solyc11g021063.1.1	  2e-56
 49-  1:	Solyc00g500082.1.1	Solyc11g021080.3.1	  2e-26
 49-  2:	Solyc00g500084.1.1	Solyc11g021180.2.1	  1e-35
 49-  3:	Solyc00g500085.1.1	Solyc11g021210.2.1	  5e-99
 49-  4:	Solyc00g500086.1.1	Solyc11g021230.1.1	 4e-107
 49-  5:	Solyc00g500087.1.1	Solyc11g021237.1.1	  2e-71
 49-  6:	Solyc00g500088.1.1	Solyc11g021270.1.1	  6e-20
## Alignment 50: score=315.0 e_value=4.1e-22 N=8 SL4.0ch00&SL4.0ch11 plus
 50-  0:	Solyc00g500037.1.1	Solyc11g021063.1.1	  2e-56
 50-  1:	Solyc00g500038.1.1	Solyc11g021080.3.1	  2e-26
 50-  2:	Solyc00g500041.1.1	Solyc11g021230.1.1	 5e-109
 50-  3:	Solyc00g500042.1.1	Solyc11g021240.3.1	  4e-61
 50-  4:	Solyc00g500043.1.1	Solyc11g021300.2.1	 7e-102
 50-  5:	Solyc00g500060.1.1	Solyc11g022610.1.1	  2e-35
 50-  6:	Solyc00g500086.1.1	Solyc11g050760.2.1	  3e-68
 50-  7:	Solyc00g011660.1.1	Solyc11g150137.1.1	  3e-06
## Alignment 51: score=434.0 e_value=1.8e-17 N=9 SL4.0ch00&SL4.0ch11 minus
 51-  0:	Solyc00g500190.1.1	Solyc11g021310.1.1	  9e-43
 51-  1:	Solyc00g500191.1.1	Solyc11g021300.2.1	 9e-109
 51-  2:	Solyc00g500192.1.1	Solyc11g021237.1.1	  2e-71
 51-  3:	Solyc00g500193.1.1	Solyc11g021230.1.1	 4e-107
 51-  4:	Solyc00g500194.1.1	Solyc11g021210.2.1	  2e-21
 51-  5:	Solyc00g500195.1.1	Solyc11g021190.2.1	  3e-29
 51-  6:	Solyc00g500196.1.1	Solyc11g021180.2.1	  2e-30
 51-  7:	Solyc00g500197.1.1	Solyc11g021080.3.1	  2e-26
 51-  8:	Solyc00g500198.1.1	Solyc11g021063.1.1	  2e-56
## Alignment 52: score=303.0 e_value=5.5e-15 N=7 SL4.0ch00&SL4.0ch12 plus
 52-  0:	Solyc00g500360.1.1	Solyc12g021320.1.1	  8e-06
 52-  1:	Solyc00g500374.1.1	Solyc12g082763.1.1	  7e-07
 52-  2:	Solyc00g500394.1.1	Solyc12g082770.3.1	  2e-23
 52-  3:	Solyc00g500395.1.1	Solyc12g082780.1.1	  7e-07
 52-  4:	Solyc00g500402.1.1	Solyc12g082791.1.1	  3e-10
 52-  5:	Solyc00g007930.1.1	Solyc12g082794.1.1	  5e-38
 52-  6:	Solyc00g500407.1.1	Solyc12g082798.1.1	  5e-07
## Alignment 53: score=270.0 e_value=4.6e-16 N=6 SL4.0ch00&SL4.0ch12 plus
 53-  0:	Solyc00g500124.1.1	Solyc12g035590.2.1	  1e-29
 53-  1:	Solyc00g500138.1.1	Solyc12g035730.1.1	  5e-15
 53-  2:	Solyc00g500139.1.1	Solyc12g035740.1.1	  3e-22
 53-  3:	Solyc00g500148.1.1	Solyc12g035790.2.1	  1e-25
 53-  4:	Solyc00g500156.1.1	Solyc12g035860.1.1	  3e-31
 53-  5:	Solyc00g500157.1.1	Solyc12g035890.3.1	  2e-48
## Alignment 54: score=258.0 e_value=4.2e-16 N=6 SL4.0ch00&SL4.0ch12 plus
 54-  0:	Solyc00g500309.1.1	Solyc12g035815.1.1	  9e-24
 54-  1:	Solyc00g500311.1.1	Solyc12g035825.1.1	  5e-28
 54-  2:	Solyc00g500320.1.1	Solyc12g035845.1.1	  2e-24
 54-  3:	Solyc00g500321.1.1	Solyc12g035850.1.1	  3e-22
 54-  4:	Solyc00g500327.1.1	Solyc12g035960.1.1	  2e-10
 54-  5:	Solyc00g500352.1.1	Solyc12g036280.1.1	  6e-33
## Alignment 55: score=256.0 e_value=5.7e-13 N=6 SL4.0ch00&SL4.0ch12 plus
 55-  0:	Solyc00g500056.1.1	Solyc12g035730.1.1	  5e-15
 55-  1:	Solyc00g500057.1.1	Solyc12g035740.1.1	  3e-22
 55-  2:	Solyc00g500062.1.1	Solyc12g035750.1.1	  6e-47
 55-  3:	Solyc00g500081.1.1	Solyc12g035760.1.1	 7e-104
 55-  4:	Solyc00g500100.1.1	Solyc12g035815.1.1	  2e-24
 55-  5:	Solyc00g500102.1.1	Solyc12g035825.1.1	  2e-19
## Alignment 56: score=443.0 e_value=1.1e-21 N=10 SL4.0ch01&SL4.0ch01 minus
 56-  0:	Solyc01g079130.2.1	Solyc01g100980.4.1	      0
 56-  1:	Solyc01g079160.4.1	Solyc01g100930.3.1	 1e-131
 56-  2:	Solyc01g079170.3.1	Solyc01g100830.2.1	 5e-139
 56-  3:	Solyc01g079270.1.1	Solyc01g100660.4.1	  5e-06
 56-  4:	Solyc01g079310.3.1	Solyc01g100590.3.1	 4e-167
 56-  5:	Solyc01g079320.4.1	Solyc01g100580.3.1	  9e-93
 56-  6:	Solyc01g079350.3.1	Solyc01g100540.4.1	 2e-116
 56-  7:	Solyc01g079460.2.1	Solyc01g100480.3.1	  5e-59
 56-  8:	Solyc01g079480.3.1	Solyc01g100460.3.1	  2e-34
 56-  9:	Solyc01g079535.1.1	Solyc01g100350.3.1	 2e-137
## Alignment 57: score=281.0 e_value=6.4e-12 N=7 SL4.0ch01&SL4.0ch01 minus
 57-  0:	Solyc01g059930.3.1	Solyc01g100370.3.1	  1e-16
 57-  1:	Solyc01g060130.3.1	Solyc01g100350.3.1	 5e-133
 57-  2:	Solyc01g060410.4.1	Solyc01g100290.4.1	 3e-146
 57-  3:	Solyc01g060490.4.1	Solyc01g100220.3.1	  2e-20
 57-  4:	Solyc01g065550.3.1	Solyc01g100140.4.1	  2e-33
 57-  5:	Solyc01g065700.3.1	Solyc01g100040.3.1	 5e-150
 57-  6:	Solyc01g065720.4.1	Solyc01g100020.4.1	      0
## Alignment 58: score=260.0 e_value=2.3e-09 N=6 SL4.0ch01&SL4.0ch01 minus
 58-  0:	Solyc01g079750.3.1	Solyc01g098980.4.1	      0
 58-  1:	Solyc01g079760.3.1	Solyc01g098910.3.1	  4e-83
 58-  2:	Solyc01g079780.3.1	Solyc01g098860.3.1	  1e-44
 58-  3:	Solyc01g079900.1.1	Solyc01g098770.1.1	  2e-33
 58-  4:	Solyc01g080070.4.1	Solyc01g098760.4.1	  4e-33
 58-  5:	Solyc01g080080.3.1	Solyc01g098750.3.1	 4e-102
## Alignment 59: score=668.0 e_value=5.2e-40 N=16 SL4.0ch01&SL4.0ch02 plus
 59-  0:	Solyc01g107180.3.1	Solyc02g092480.4.1	      0
 59-  1:	Solyc01g107190.3.1	Solyc02g092550.3.1	  4e-79
 59-  2:	Solyc01g107300.4.1	Solyc02g092750.3.1	  1e-99
 59-  3:	Solyc01g107390.4.1	Solyc02g092820.4.1	      0
 59-  4:	Solyc01g107450.4.1	Solyc02g092830.4.1	  9e-16
 59-  5:	Solyc01g107650.3.1	Solyc02g092940.3.1	      0
 59-  6:	Solyc01g107730.3.1	Solyc02g092980.3.1	 1e-116
 59-  7:	Solyc01g107750.3.1	Solyc02g093000.3.1	      0
 59-  8:	Solyc01g107760.4.1	Solyc02g093040.4.1	 7e-161
 59-  9:	Solyc01g107800.4.1	Solyc02g093090.1.1	 2e-122
 59- 10:	Solyc01g107860.3.1	Solyc02g093140.4.1	  2e-93
 59- 11:	Solyc01g107890.3.1	Solyc02g093160.3.1	  1e-94
 59- 12:	Solyc01g107910.4.1	Solyc02g093230.4.1	 2e-160
 59- 13:	Solyc01g107990.3.1	Solyc02g093310.3.1	      0
 59- 14:	Solyc01g108210.4.1	Solyc02g093540.4.1	  6e-65
 59- 15:	Solyc01g108410.3.1	Solyc02g093620.2.1	  4e-35
## Alignment 60: score=313.0 e_value=4.9e-11 N=7 SL4.0ch01&SL4.0ch02 plus
 60-  0:	Solyc01g108280.3.1	Solyc02g090390.4.1	      0
 60-  1:	Solyc01g108300.3.1	Solyc02g090400.4.1	  5e-80
 60-  2:	Solyc01g108320.3.1	Solyc02g090450.3.1	 1e-152
 60-  3:	Solyc01g108340.3.1	Solyc02g090480.4.1	      0
 60-  4:	Solyc01g108400.3.1	Solyc02g090510.3.1	      0
 60-  5:	Solyc01g108510.3.1	Solyc02g090620.3.1	 1e-169
 60-  6:	Solyc01g108610.3.1	Solyc02g090680.3.1	  6e-15
## Alignment 61: score=288.0 e_value=2.2e-11 N=7 SL4.0ch01&SL4.0ch02 plus
 61-  0:	Solyc01g108680.4.1	Solyc02g065240.3.1	  1e-69
 61-  1:	Solyc01g108775.1.1	Solyc02g065280.3.1	  1e-23
 61-  2:	Solyc01g108930.3.1	Solyc02g065350.3.1	  9e-18
 61-  3:	Solyc01g109170.3.1	Solyc02g065380.3.1	  3e-97
 61-  4:	Solyc01g109250.2.1	Solyc02g065430.1.1	  2e-19
 61-  5:	Solyc01g109270.3.1	Solyc02g065480.2.1	 8e-114
 61-  6:	Solyc01g109340.4.1	Solyc02g065540.3.1	  6e-69
## Alignment 62: score=284.0 e_value=2.1e-11 N=7 SL4.0ch01&SL4.0ch02 plus
 62-  0:	Solyc01g106170.4.1	Solyc02g091550.2.1	  2e-43
 62-  1:	Solyc01g106280.3.1	Solyc02g091660.3.1	  1e-79
 62-  2:	Solyc01g106320.2.1	Solyc02g091670.1.1	  2e-42
 62-  3:	Solyc01g106460.4.1	Solyc02g091800.4.1	  4e-54
 62-  4:	Solyc01g106500.4.1	Solyc02g091840.3.1	 2e-100
 62-  5:	Solyc01g106650.3.1	Solyc02g091920.3.1	  2e-88
 62-  6:	Solyc01g106830.4.1	Solyc02g092110.3.1	  2e-07
## Alignment 63: score=551.0 e_value=1.6e-29 N=13 SL4.0ch01&SL4.0ch02 minus
 63-  0:	Solyc01g110940.3.1	Solyc02g084005.1.1	  7e-26
 63-  1:	Solyc01g150176.1.1	Solyc02g083870.3.1	  3e-30
 63-  2:	Solyc01g111270.3.1	Solyc02g083820.1.1	      0
 63-  3:	Solyc01g111280.3.1	Solyc02g083800.4.1	  5e-27
 63-  4:	Solyc01g111320.3.1	Solyc02g083760.4.1	  1e-85
 63-  5:	Solyc01g111510.3.1	Solyc02g083620.3.1	 2e-168
 63-  6:	Solyc01g111560.3.1	Solyc02g083580.4.1	 3e-127
 63-  7:	Solyc01g111600.3.1	Solyc02g083550.2.1	  3e-75
 63-  8:	Solyc01g111660.4.1	Solyc02g083510.3.1	 1e-140
 63-  9:	Solyc01g111730.3.1	Solyc02g083420.3.1	      0
 63- 10:	Solyc01g111880.4.1	Solyc02g083290.4.1	 2e-144
 63- 11:	Solyc01g111920.3.1	Solyc02g083170.3.1	  8e-41
 63- 12:	Solyc01g111960.3.1	Solyc02g083160.3.1	  2e-82
## Alignment 64: score=291.0 e_value=8.8e-13 N=7 SL4.0ch01&SL4.0ch02 minus
 64-  0:	Solyc01g108930.3.1	Solyc02g090170.3.1	  1e-07
 64-  1:	Solyc01g109110.3.1	Solyc02g090160.3.1	      0
 64-  2:	Solyc01g109120.3.1	Solyc02g090150.1.1	 3e-167
 64-  3:	Solyc01g109250.2.1	Solyc02g089990.1.1	  5e-21
 64-  4:	Solyc01g109270.3.1	Solyc02g089980.3.1	 5e-143
 64-  5:	Solyc01g109340.4.1	Solyc02g089870.3.1	  4e-70
 64-  6:	Solyc01g109530.3.1	Solyc02g089750.4.1	  1e-78
## Alignment 65: score=284.0 e_value=1.8e-10 N=7 SL4.0ch01&SL4.0ch02 minus
 65-  0:	Solyc01g109530.3.1	Solyc02g085430.4.1	 1e-164
 65-  1:	Solyc01g109680.3.1	Solyc02g085260.1.1	  3e-07
 65-  2:	Solyc01g109720.3.1	Solyc02g085180.5.1.1	 3e-105
 65-  3:	Solyc01g109750.2.1	Solyc02g085090.1.1	 4e-109
 65-  4:	Solyc01g109800.2.1	Solyc02g084960.1.1	  5e-21
 65-  5:	Solyc01g109880.3.1	Solyc02g084860.1.1	  9e-48
 65-  6:	Solyc01g110000.3.1	Solyc02g084720.3.1	      0
## Alignment 66: score=266.0 e_value=5.2e-10 N=6 SL4.0ch01&SL4.0ch02 minus
 66-  0:	Solyc01g110310.3.1	Solyc02g084590.4.1	  4e-59
 66-  1:	Solyc01g110320.4.1	Solyc02g084560.4.1	  1e-92
 66-  2:	Solyc01g110360.3.1	Solyc02g084440.4.1	      0
 66-  3:	Solyc01g110370.4.1	Solyc02g084420.3.1	  1e-54
 66-  4:	Solyc01g110380.3.1	Solyc02g084390.3.1	      0
 66-  5:	Solyc01g110470.3.1	Solyc02g084230.3.1	  3e-73
## Alignment 67: score=266.0 e_value=3.1e-19 N=6 SL4.0ch01&SL4.0ch02 minus
 67-  0:	Solyc01g020524.1.1	Solyc02g030527.1.1	  3e-29
 67-  1:	Solyc01g020526.1.1	Solyc02g030525.1.1	  3e-23
 67-  2:	Solyc01g020528.1.1	Solyc02g030523.1.1	  1e-24
 67-  3:	Solyc01g020570.3.1	Solyc02g030510.1.1	  5e-49
 67-  4:	Solyc01g033995.1.1	Solyc02g030462.1.1	  1e-55
 67-  5:	Solyc01g034210.1.1	Solyc02g030370.1.1	  1e-09
## Alignment 68: score=280.0 e_value=8.8e-09 N=6 SL4.0ch01&SL4.0ch03 plus
 68-  0:	Solyc01g091630.3.1	Solyc03g026070.4.1	      0
 68-  1:	Solyc01g091640.3.1	Solyc03g026120.3.1	 2e-167
 68-  2:	Solyc01g091700.4.1	Solyc03g026160.4.1	  2e-56
 68-  3:	Solyc01g091710.4.1	Solyc03g026170.4.1	 6e-105
 68-  4:	Solyc01g091750.3.1	Solyc03g026240.4.1	  2e-97
 68-  5:	Solyc01g091810.1.1	Solyc03g026250.3.1	  1e-12
## Alignment 69: score=710.0 e_value=8e-40 N=16 SL4.0ch01&SL4.0ch03 minus
 69-  0:	Solyc01g095810.3.1	Solyc03g083460.3.1	  2e-45
 69-  1:	Solyc01g095890.4.1	Solyc03g083410.3.1	      0
 69-  2:	Solyc01g095930.4.1	Solyc03g083380.4.1	  5e-67
 69-  3:	Solyc01g095990.3.1	Solyc03g083350.3.1	      0
 69-  4:	Solyc01g096020.4.1	Solyc03g083270.4.1	      0
 69-  5:	Solyc01g096080.3.1	Solyc03g083050.3.1	  9e-14
 69-  6:	Solyc01g096100.2.1	Solyc03g083000.3.1	  3e-34
 69-  7:	Solyc01g096120.3.1	Solyc03g082840.3.1	  3e-45
 69-  8:	Solyc01g096170.4.1	Solyc03g082740.3.1	  4e-18
 69-  9:	Solyc01g096200.4.1	Solyc03g082690.3.1	      0
 69- 10:	Solyc01g096230.4.1	Solyc03g082640.3.1	 5e-175
 69- 11:	Solyc01g096270.3.1	Solyc03g082600.4.1	  1e-50
 69- 12:	Solyc01g096290.4.1	Solyc03g082570.4.1	  3e-93
 69- 13:	Solyc01g096320.3.1	Solyc03g082550.3.1	  5e-44
 69- 14:	Solyc01g096340.3.1	Solyc03g082510.1.1	  4e-35
 69- 15:	Solyc01g096350.3.1	Solyc03g082500.4.1	      0
## Alignment 70: score=545.0 e_value=2.6e-33 N=13 SL4.0ch01&SL4.0ch03 minus
 70-  0:	Solyc01g094370.3.1	Solyc03g025850.3.1	  1e-58
 70-  1:	Solyc01g094380.2.1	Solyc03g025760.4.1	      0
 70-  2:	Solyc01g094400.3.1	Solyc03g025750.4.1	  5e-77
 70-  3:	Solyc01g094560.4.1	Solyc03g025520.4.1	  3e-69
 70-  4:	Solyc01g094570.3.1	Solyc03g025510.3.1	      0
 70-  5:	Solyc01g094590.4.1	Solyc03g025490.3.1	  8e-89
 70-  6:	Solyc01g094660.3.1	Solyc03g025450.4.1	 2e-160
 70-  7:	Solyc01g094830.4.1	Solyc03g025190.4.1	      0
 70-  8:	Solyc01g094890.4.1	Solyc03g008013.1.1	      0
 70-  9:	Solyc01g094970.4.1	Solyc03g007940.4.1	 3e-167
 70- 10:	Solyc01g095020.3.1	Solyc03g007880.3.1	  4e-10
 70- 11:	Solyc01g095070.4.1	Solyc03g007870.3.1	  2e-23
 70- 12:	Solyc01g095200.3.1	Solyc03g007740.3.1	 8e-121
## Alignment 71: score=325.0 e_value=7.1e-11 N=7 SL4.0ch01&SL4.0ch03 minus
 71-  0:	Solyc01g095490.3.1	Solyc03g007470.4.1	 2e-107
 71-  1:	Solyc01g095500.3.1	Solyc03g007460.3.1	  1e-41
 71-  2:	Solyc01g095570.3.1	Solyc03g007430.3.1	  7e-12
 71-  3:	Solyc01g095630.3.1	Solyc03g007380.2.1	  2e-41
 71-  4:	Solyc01g095690.2.1	Solyc03g007350.1.1	 3e-109
 71-  5:	Solyc01g095700.3.1	Solyc03g007310.3.1	 3e-104
 71-  6:	Solyc01g095770.3.1	Solyc03g007250.1.1	 8e-128
## Alignment 72: score=259.0 e_value=2.6e-10 N=6 SL4.0ch01&SL4.0ch03 minus
 72-  0:	Solyc01g090965.1.1	Solyc03g083990.1.1	  3e-28
 72-  1:	Solyc01g091050.4.1	Solyc03g083840.3.1	      0
 72-  2:	Solyc01g091200.4.1	Solyc03g083550.1.1	      0
 72-  3:	Solyc01g091220.3.1	Solyc03g083530.3.1	 8e-109
 72-  4:	Solyc01g091230.3.1	Solyc03g083510.4.1	 5e-143
 72-  5:	Solyc01g091250.3.1	Solyc03g083490.3.1	  4e-59
## Alignment 73: score=252.0 e_value=1.2e-09 N=6 SL4.0ch01&SL4.0ch03 minus
 73-  0:	Solyc01g009440.3.1	Solyc03g026270.3.1	  2e-59
 73-  1:	Solyc01g009590.3.1	Solyc03g026115.1.1	  1e-28
 73-  2:	Solyc01g009610.3.1	Solyc03g025980.3.1	  2e-60
 73-  3:	Solyc01g009620.3.1	Solyc03g025880.3.1	 2e-137
 73-  4:	Solyc01g009650.1.1	Solyc03g025870.3.1	  5e-47
 73-  5:	Solyc01g009660.3.1	Solyc03g025810.4.1	  4e-16
## Alignment 74: score=955.0 e_value=1.2e-62 N=23 SL4.0ch01&SL4.0ch04 plus
 74-  0:	Solyc01g108930.3.1	Solyc04g079590.3.1	  1e-16
 74-  1:	Solyc01g109120.3.1	Solyc04g079700.3.1	 8e-168
 74-  2:	Solyc01g109140.3.1	Solyc04g079730.1.1	 6e-158
 74-  3:	Solyc01g109280.3.1	Solyc04g079780.4.1	      0
 74-  4:	Solyc01g109370.3.1	Solyc04g079880.4.1	 2e-165
 74-  5:	Solyc01g109430.3.1	Solyc04g080030.3.1	 6e-112
 74-  6:	Solyc01g109570.4.1	Solyc04g080260.4.1	      0
 74-  7:	Solyc01g109610.4.1	Solyc04g080300.4.1	 2e-113
 74-  8:	Solyc01g109670.3.1	Solyc04g150172.1.1	  5e-11
 74-  9:	Solyc01g109740.3.1	Solyc04g080530.3.1	 4e-148
 74- 10:	Solyc01g109800.2.1	Solyc04g080640.1.1	  1e-14
 74- 11:	Solyc01g109860.3.1	Solyc04g080690.3.1	 1e-100
 74- 12:	Solyc01g109880.3.1	Solyc04g080740.1.1	  2e-45
 74- 13:	Solyc01g109980.4.1	Solyc04g080780.2.1	  1e-81
 74- 14:	Solyc01g110000.3.1	Solyc04g080840.3.1	      0
 74- 15:	Solyc01g110050.1.1	Solyc04g080920.3.1	      0
 74- 16:	Solyc01g110110.3.1	Solyc04g080960.4.1	 1e-180
 74- 17:	Solyc01g110180.4.1	Solyc04g081020.3.1	  2e-66
 74- 18:	Solyc01g110380.3.1	Solyc04g081060.3.1	      0
 74- 19:	Solyc01g110470.3.1	Solyc04g081170.3.1	  2e-96
 74- 20:	Solyc01g110480.4.1	Solyc04g081190.3.1	 3e-128
 74- 21:	Solyc01g110555.1.1	Solyc04g081250.1.1	  4e-51
 74- 22:	Solyc01g110610.4.1	Solyc04g081270.1.1	  1e-53
## Alignment 75: score=492.0 e_value=1.3e-28 N=12 SL4.0ch01&SL4.0ch04 plus
 75-  0:	Solyc01g105690.2.1	Solyc04g076030.3.1	  2e-33
 75-  1:	Solyc01g105700.3.1	Solyc04g076033.1.1	  2e-28
 75-  2:	Solyc01g105720.2.1	Solyc04g076150.3.1	  1e-89
 75-  3:	Solyc01g105780.4.1	Solyc04g076270.1.1	  5e-40
 75-  4:	Solyc01g105800.4.1	Solyc04g076280.4.1	  2e-17
 75-  5:	Solyc01g106030.4.1	Solyc04g076530.3.1	  3e-61
 75-  6:	Solyc01g106170.4.1	Solyc04g076680.2.1	  3e-34
 75-  7:	Solyc01g150169.1.1	Solyc04g076750.2.1	  1e-73
 75-  8:	Solyc01g106320.2.1	Solyc04g076820.1.1	 1e-119
 75-  9:	Solyc01g106390.3.1	Solyc04g076870.4.1	      0
 75- 10:	Solyc01g106500.4.1	Solyc04g076980.3.1	 2e-123
 75- 11:	Solyc01g106680.4.1	Solyc04g077160.1.1	  4e-15
## Alignment 76: score=471.0 e_value=3.5e-25 N=11 SL4.0ch01&SL4.0ch04 plus
 76-  0:	Solyc01g106580.3.1	Solyc04g077420.4.1	 2e-119
 76-  1:	Solyc01g106830.4.1	Solyc04g077580.3.1	  7e-11
 76-  2:	Solyc01g106910.4.1	Solyc04g077690.3.1	  2e-18
 76-  3:	Solyc01g106920.4.1	Solyc04g077720.1.1	 5e-122
 76-  4:	Solyc01g107140.3.1	Solyc04g077960.1.1	  1e-59
 76-  5:	Solyc01g107170.2.1	Solyc04g077980.1.1	  2e-45
 76-  6:	Solyc01g107190.3.1	Solyc04g077990.3.1	  4e-55
 76-  7:	Solyc01g107200.4.1	Solyc04g078000.3.1	  7e-47
 76-  8:	Solyc01g107240.4.1	Solyc04g078040.3.1	  1e-41
 76-  9:	Solyc01g107350.3.1	Solyc04g078190.4.1	 2e-137
 76- 10:	Solyc01g107370.3.1	Solyc04g078195.1.1	  1e-28
## Alignment 77: score=413.0 e_value=8.8e-20 N=10 SL4.0ch01&SL4.0ch04 plus
 77-  0:	Solyc01g107730.3.1	Solyc04g078470.3.1	 8e-105
 77-  1:	Solyc01g107760.4.1	Solyc04g078540.4.1	      0
 77-  2:	Solyc01g107790.2.1	Solyc04g078560.1.1	 1e-148
 77-  3:	Solyc01g107930.3.1	Solyc04g078680.4.1	  3e-68
 77-  4:	Solyc01g108080.4.1	Solyc04g078840.3.1	 3e-113
 77-  5:	Solyc01g108100.3.1	Solyc04g078880.3.1	  2e-06
 77-  6:	Solyc01g108210.4.1	Solyc04g078900.3.1	      0
 77-  7:	Solyc01g108250.3.1	Solyc04g078940.3.1	      0
 77-  8:	Solyc01g108410.3.1	Solyc04g079150.1.1	  2e-37
 77-  9:	Solyc01g108500.4.1	Solyc04g079310.4.1	 1e-172
## Alignment 78: score=352.0 e_value=7.4e-15 N=8 SL4.0ch01&SL4.0ch04 plus
 78-  0:	Solyc01g111840.3.1	Solyc04g081990.3.1	 7e-109
 78-  1:	Solyc01g111920.3.1	Solyc04g082060.4.1	  2e-42
 78-  2:	Solyc01g111930.4.1	Solyc04g082110.4.1	      0
 78-  3:	Solyc01g111970.4.1	Solyc04g082140.3.1	      0
 78-  4:	Solyc01g111980.3.1	Solyc04g082220.3.1	 2e-170
 78-  5:	Solyc01g112180.4.1	Solyc04g082450.3.1	  4e-22
 78-  6:	Solyc01g112190.3.1	Solyc04g082480.3.1	      0
 78-  7:	Solyc01g112220.4.1	Solyc04g082500.4.1	 4e-156
## Alignment 79: score=321.0 e_value=3.8e-13 N=8 SL4.0ch01&SL4.0ch04 plus
 79-  0:	Solyc01g104970.3.1	Solyc04g072570.3.1	      0
 79-  1:	Solyc01g105000.3.1	Solyc04g072700.4.1	  4e-10
 79-  2:	Solyc01g105100.3.1	Solyc04g072910.3.1	      0
 79-  3:	Solyc01g105140.3.1	Solyc04g074040.3.1	  4e-79
 79-  4:	Solyc01g105280.3.1	Solyc04g074190.3.1	 2e-148
 79-  5:	Solyc01g105330.3.1	Solyc04g074250.3.1	  2e-85
 79-  6:	Solyc01g105350.3.1	Solyc04g074330.3.1	 9e-178
 79-  7:	Solyc01g105410.4.1	Solyc04g074400.1.1	 9e-119
## Alignment 80: score=279.0 e_value=2.6e-09 N=6 SL4.0ch01&SL4.0ch04 plus
 80-  0:	Solyc01g010130.4.1	Solyc04g005280.4.1	  5e-08
 80-  1:	Solyc01g010140.1.1	Solyc04g005290.3.1	  7e-37
 80-  2:	Solyc01g010280.3.1	Solyc04g005410.3.1	  2e-30
 80-  3:	Solyc01g010310.4.1	Solyc04g005420.4.1	  1e-50
 80-  4:	Solyc01g010370.3.1	Solyc04g005430.4.1	      0
 80-  5:	Solyc01g010410.3.1	Solyc04g005440.1.1	 1e-165
## Alignment 81: score=387.0 e_value=5.4e-17 N=9 SL4.0ch01&SL4.0ch04 minus
 81-  0:	Solyc01g005060.3.1	Solyc04g008500.4.1	  2e-66
 81-  1:	Solyc01g005070.3.1	Solyc04g008350.1.1	 2e-150
 81-  2:	Solyc01g005080.3.1	Solyc04g008290.4.1	      0
 81-  3:	Solyc01g005120.3.1	Solyc04g008210.2.1	      0
 81-  4:	Solyc01g005160.4.1	Solyc04g008100.3.1	      0
 81-  5:	Solyc01g005330.3.1	Solyc04g008040.4.1	      0
 81-  6:	Solyc01g005370.3.1	Solyc04g008000.3.1	  9e-75
 81-  7:	Solyc01g005400.3.1	Solyc04g007960.4.1	 5e-101
 81-  8:	Solyc01g005470.3.1	Solyc04g007900.3.1	  3e-67
## Alignment 82: score=266.0 e_value=7.6e-09 N=6 SL4.0ch01&SL4.0ch04 minus
 82-  0:	Solyc01g104650.3.1	Solyc04g071510.3.1	  3e-55
 82-  1:	Solyc01g104660.3.1	Solyc04g071480.1.1	 3e-152
 82-  2:	Solyc01g104670.3.1	Solyc04g071440.3.1	      0
 82-  3:	Solyc01g104750.4.1	Solyc04g071400.4.1	  2e-66
 82-  4:	Solyc01g104770.4.1	Solyc04g071220.1.1	  1e-30
 82-  5:	Solyc01g104780.3.1	Solyc04g150162.1.1	  3e-81
## Alignment 83: score=794.0 e_value=9.1e-50 N=18 SL4.0ch01&SL4.0ch05 plus
 83-  0:	Solyc01g094820.3.1	Solyc05g049960.4.1	      0
 83-  1:	Solyc01g094960.3.1	Solyc05g049970.3.1	      0
 83-  2:	Solyc01g094970.4.1	Solyc05g049980.3.1	      0
 83-  3:	Solyc01g095070.4.1	Solyc05g049990.4.1	  5e-27
 83-  4:	Solyc01g095080.3.1	Solyc05g050010.3.1	      0
 83-  5:	Solyc01g095090.3.1	Solyc05g050020.3.1	      0
 83-  6:	Solyc01g095100.4.1	Solyc05g050040.3.1	  5e-24
 83-  7:	Solyc01g095270.3.1	Solyc05g050110.3.1	 2e-121
 83-  8:	Solyc01g095310.1.1	Solyc05g050130.4.1	 3e-134
 83-  9:	Solyc01g095410.3.1	Solyc05g050200.4.1	  4e-99
 83- 10:	Solyc01g095450.4.1	Solyc05g050210.4.1	      0
 83- 11:	Solyc01g095460.3.1	Solyc05g050220.3.1	 1e-176
 83- 12:	Solyc01g095490.3.1	Solyc05g050230.4.1	  2e-29
 83- 13:	Solyc01g095530.2.1	Solyc05g050250.1.1	  9e-32
 83- 14:	Solyc01g095580.3.1	Solyc05g050280.3.1	      0
 83- 15:	Solyc01g095630.3.1	Solyc05g050300.3.1	  8e-14
 83- 16:	Solyc01g095770.3.1	Solyc05g050350.2.1	      0
 83- 17:	Solyc01g095990.3.1	Solyc05g050590.3.1	      0
## Alignment 84: score=483.0 e_value=7.4e-23 N=11 SL4.0ch01&SL4.0ch05 plus
 84-  0:	Solyc01g010140.1.1	Solyc05g011830.4.1	  2e-22
 84-  1:	Solyc01g010150.3.1	Solyc05g011920.3.1	      0
 84-  2:	Solyc01g010230.2.1	Solyc05g011960.4.1	  1e-07
 84-  3:	Solyc01g010240.3.1	Solyc05g012050.4.1	  1e-54
 84-  4:	Solyc01g010250.4.1	Solyc05g012110.4.1	 3e-127
 84-  5:	Solyc01g010270.3.1	Solyc05g012160.3.1	  5e-49
 84-  6:	Solyc01g010290.4.1	Solyc05g012310.4.1	      0
 84-  7:	Solyc01g010310.4.1	Solyc05g012380.3.1	  2e-52
 84-  8:	Solyc01g010360.3.1	Solyc05g012420.4.1	 5e-162
 84-  9:	Solyc01g010370.3.1	Solyc05g012450.4.1	 9e-106
 84- 10:	Solyc01g010410.3.1	Solyc05g012490.2.1	  3e-51
## Alignment 85: score=461.0 e_value=4.9e-26 N=11 SL4.0ch01&SL4.0ch05 plus
 85-  0:	Solyc01g010420.3.1	Solyc05g006780.3.1	  2e-78
 85-  1:	Solyc01g010440.4.1	Solyc05g006900.2.1	  2e-97
 85-  2:	Solyc01g010460.4.1	Solyc05g006930.3.1	  5e-85
 85-  3:	Solyc01g010600.4.1	Solyc05g006980.3.1	  1e-29
 85-  4:	Solyc01g010660.3.1	Solyc05g007050.4.1	 6e-157
 85-  5:	Solyc01g010740.4.1	Solyc05g007080.4.1	      0
 85-  6:	Solyc01g010780.4.1	Solyc05g007140.3.1	 2e-152
 85-  7:	Solyc01g010860.3.1	Solyc05g007460.3.1	 2e-165
 85-  8:	Solyc01g010870.3.1	Solyc05g007490.3.1	      0
 85-  9:	Solyc01g010880.3.1	Solyc05g007660.2.1	 7e-135
 85- 10:	Solyc01g010910.2.1	Solyc05g007690.2.1	  9e-93
## Alignment 86: score=342.0 e_value=3.1e-15 N=8 SL4.0ch01&SL4.0ch05 plus
 86-  0:	Solyc01g090550.3.1	Solyc05g050810.4.1	  7e-69
 86-  1:	Solyc01g090560.4.1	Solyc05g050830.3.1	  2e-74
 86-  2:	Solyc01g090830.2.1	Solyc05g050860.2.1	      0
 86-  3:	Solyc01g090960.2.1	Solyc05g050883.1.1	  6e-20
 86-  4:	Solyc01g091120.3.1	Solyc05g050930.2.1	  2e-87
 86-  5:	Solyc01g091190.3.1	Solyc05g050980.3.1	      0
 86-  6:	Solyc01g091200.4.1	Solyc05g050990.1.1	      0
 86-  7:	Solyc01g091220.3.1	Solyc05g051000.3.1	 3e-108
## Alignment 87: score=267.0 e_value=3.1e-10 N=7 SL4.0ch01&SL4.0ch05 plus
 87-  0:	Solyc01g057910.3.1	Solyc05g053330.3.1	 1e-114
 87-  1:	Solyc01g058030.2.1	Solyc05g053340.4.1	  2e-98
 87-  2:	Solyc01g058320.4.1	Solyc05g053360.3.1	  2e-55
 87-  3:	Solyc01g058540.3.1	Solyc05g053380.4.1	  3e-56
 87-  4:	Solyc01g058597.1.1	Solyc05g053390.4.1	  4e-22
 87-  5:	Solyc01g059870.4.1	Solyc05g053410.4.1	      0
 87-  6:	Solyc01g059950.1.1	Solyc05g053420.1.1	  1e-47
## Alignment 88: score=346.0 e_value=2e-16 N=8 SL4.0ch01&SL4.0ch05 minus
 88-  0:	Solyc01g010370.3.1	Solyc05g007490.3.1	  5e-94
 88-  1:	Solyc01g010520.3.1	Solyc05g007270.4.1	 3e-172
 88-  2:	Solyc01g010540.3.1	Solyc05g007250.3.1	 7e-145
 88-  3:	Solyc01g010600.4.1	Solyc05g007180.3.1	  1e-87
 88-  4:	Solyc01g010650.3.1	Solyc05g007150.4.1	      0
 88-  5:	Solyc01g010660.3.1	Solyc05g007140.3.1	      0
 88-  6:	Solyc01g010780.4.1	Solyc05g007050.4.1	      0
 88-  7:	Solyc01g011000.3.1	Solyc05g006890.1.1	 8e-115
## Alignment 89: score=346.0 e_value=9e-15 N=8 SL4.0ch01&SL4.0ch05 minus
 89-  0:	Solyc01g066310.4.1	Solyc05g054370.2.1	      0
 89-  1:	Solyc01g066360.3.1	Solyc05g054360.4.1	      0
 89-  2:	Solyc01g066450.3.1	Solyc05g054315.1.1	 4e-150
 89-  3:	Solyc01g066690.3.1	Solyc05g054310.4.1	      0
 89-  4:	Solyc01g066770.3.1	Solyc05g054300.2.1	  2e-07
 89-  5:	Solyc01g066810.4.1	Solyc05g054270.2.1	  8e-78
 89-  6:	Solyc01g066820.4.1	Solyc05g054260.3.1	      0
 89-  7:	Solyc01g066880.3.1	Solyc05g054250.1.1	  5e-12
## Alignment 90: score=330.0 e_value=2.9e-10 N=7 SL4.0ch01&SL4.0ch05 minus
 90-  0:	Solyc01g095900.4.1	Solyc05g050630.4.1	      0
 90-  1:	Solyc01g095970.3.1	Solyc05g050600.3.1	      0
 90-  2:	Solyc01g096020.4.1	Solyc05g050580.3.1	      0
 90-  3:	Solyc01g096050.4.1	Solyc05g050560.1.1	      0
 90-  4:	Solyc01g096080.3.1	Solyc05g050550.4.1	  2e-31
 90-  5:	Solyc01g096150.4.1	Solyc05g050520.4.1	 2e-149
 90-  6:	Solyc01g096170.4.1	Solyc05g050510.3.1	  2e-17
## Alignment 91: score=319.0 e_value=2.5e-14 N=7 SL4.0ch01&SL4.0ch05 minus
 91-  0:	Solyc01g094320.3.1	Solyc05g049870.3.1	 1e-125
 91-  1:	Solyc01g094350.4.1	Solyc05g048850.4.1	 1e-178
 91-  2:	Solyc01g094360.3.1	Solyc05g048830.3.1	 6e-176
 91-  3:	Solyc01g094370.3.1	Solyc05g048820.3.1	  2e-66
 91-  4:	Solyc01g094380.2.1	Solyc05g048800.3.1	 2e-107
 91-  5:	Solyc01g094430.1.1	Solyc05g048780.1.1	  3e-89
 91-  6:	Solyc01g094660.3.1	Solyc05g047550.4.1	  7e-93
## Alignment 92: score=615.0 e_value=5.9e-33 N=14 SL4.0ch01&SL4.0ch06 plus
 92-  0:	Solyc01g008960.3.1	Solyc06g073530.3.1	      0
 92-  1:	Solyc01g009020.4.1	Solyc06g150133.1.1	  1e-29
 92-  2:	Solyc01g009040.4.1	Solyc06g073610.3.1	      0
 92-  3:	Solyc01g009070.3.1	Solyc06g073640.4.1	      0
 92-  4:	Solyc01g009170.4.1	Solyc06g073720.3.1	      0
 92-  5:	Solyc01g009240.4.1	Solyc06g073740.3.1	      0
 92-  6:	Solyc01g009250.3.1	Solyc06g073850.1.1	  2e-33
 92-  7:	Solyc01g009260.1.1	Solyc06g073940.4.1	  5e-52
 92-  8:	Solyc01g009280.4.1	Solyc06g073960.4.1	      0
 92-  9:	Solyc01g009310.3.1	Solyc06g074090.3.1	      0
 92- 10:	Solyc01g009320.2.1	Solyc06g074140.1.1	      0
 92- 11:	Solyc01g009390.4.1	Solyc06g074210.3.1	      0
 92- 12:	Solyc01g009520.4.1	Solyc06g074300.4.1	 1e-157
 92- 13:	Solyc01g009560.2.1	Solyc06g074350.3.1	  4e-84
## Alignment 93: score=369.0 e_value=4e-15 N=8 SL4.0ch01&SL4.0ch06 plus
 93-  0:	Solyc01g079270.1.1	Solyc06g009510.1.1	  4e-15
 93-  1:	Solyc01g079350.3.1	Solyc06g009600.2.1	  2e-91
 93-  2:	Solyc01g079370.4.1	Solyc06g009610.1.1	      0
 93-  3:	Solyc01g079480.3.1	Solyc06g009640.2.1	  3e-74
 93-  4:	Solyc01g079490.2.1	Solyc06g009650.3.1	      0
 93-  5:	Solyc01g079535.1.1	Solyc06g009660.3.1	 2e-139
 93-  6:	Solyc01g079580.3.1	Solyc06g009670.3.1	      0
 93-  7:	Solyc01g079620.4.1	Solyc06g009710.4.1	  2e-85
## Alignment 94: score=331.0 e_value=1.5e-14 N=8 SL4.0ch01&SL4.0ch06 plus
 94-  0:	Solyc01g090910.3.1	Solyc06g034220.3.1	  2e-85
 94-  1:	Solyc01g090980.1.1	Solyc06g034320.1.1	  5e-07
 94-  2:	Solyc01g091050.4.1	Solyc06g034360.2.1	      0
 94-  3:	Solyc01g091100.2.1	Solyc06g034370.1.1	  2e-45
 94-  4:	Solyc01g091250.3.1	Solyc06g034410.3.1	  4e-62
 94-  5:	Solyc01g091370.4.1	Solyc06g035430.3.1	  3e-75
 94-  6:	Solyc01g091410.3.1	Solyc06g035520.3.1	  3e-68
 94-  7:	Solyc01g091640.3.1	Solyc06g035790.3.1	 8e-165
## Alignment 95: score=295.0 e_value=4.3e-13 N=7 SL4.0ch01&SL4.0ch06 plus
 95-  0:	Solyc01g095770.3.1	Solyc06g051920.4.1	      0
 95-  1:	Solyc01g096020.4.1	Solyc06g051980.4.1	      0
 95-  2:	Solyc01g096230.4.1	Solyc06g053150.1.1	 1e-163
 95-  3:	Solyc01g096270.3.1	Solyc06g053170.4.1	  6e-06
 95-  4:	Solyc01g096290.4.1	Solyc06g053210.4.1	  8e-22
 95-  5:	Solyc01g096320.3.1	Solyc06g053220.3.1	  8e-43
 95-  6:	Solyc01g096340.3.1	Solyc06g053260.1.1	  6e-25
## Alignment 96: score=268.0 e_value=7e-10 N=6 SL4.0ch01&SL4.0ch06 plus
 96-  0:	Solyc01g094830.4.1	Solyc06g036130.4.1	      0
 96-  1:	Solyc01g094890.4.1	Solyc06g036213.1.1	  5e-08
 96-  2:	Solyc01g094900.1.1	Solyc06g036217.1.1	  6e-19
 96-  3:	Solyc01g095030.3.1	Solyc06g036300.4.1	 1e-105
 96-  4:	Solyc01g095070.4.1	Solyc06g036310.3.1	  9e-16
 96-  5:	Solyc01g095200.3.1	Solyc06g036430.3.1	 6e-119
## Alignment 97: score=314.0 e_value=1.9e-10 N=7 SL4.0ch01&SL4.0ch06 minus
 97-  0:	Solyc01g007000.4.1	Solyc06g074140.1.1	 6e-111
 97-  1:	Solyc01g007070.3.1	Solyc06g074120.3.1	 2e-142
 97-  2:	Solyc01g007080.3.1	Solyc06g074100.1.1	  3e-92
 97-  3:	Solyc01g007130.3.1	Solyc06g074070.3.1	      0
 97-  4:	Solyc01g007220.4.1	Solyc06g074040.2.1	  2e-73
 97-  5:	Solyc01g007810.1.1	Solyc06g074020.2.1	  2e-09
 97-  6:	Solyc01g007870.3.1	Solyc06g073990.2.1	  2e-28
## Alignment 98: score=250.0 e_value=2.3e-09 N=6 SL4.0ch01&SL4.0ch06 minus
 98-  0:	Solyc01g100340.4.1	Solyc06g009800.3.1	 1e-103
 98-  1:	Solyc01g100350.3.1	Solyc06g009660.3.1	 4e-137
 98-  2:	Solyc01g100460.3.1	Solyc06g009640.2.1	  4e-39
 98-  3:	Solyc01g100540.4.1	Solyc06g009600.2.1	  4e-74
 98-  4:	Solyc01g100660.4.1	Solyc06g009510.1.1	  9e-07
 98-  5:	Solyc01g100790.1.1	Solyc06g009440.3.1	  2e-07
## Alignment 99: score=1408.0 e_value=1.8e-104 N=32 SL4.0ch01&SL4.0ch08 plus
 99-  0:	Solyc01g094320.3.1	Solyc08g080740.3.1	  2e-81
 99-  1:	Solyc01g094430.1.1	Solyc08g080950.1.1	  2e-42
 99-  2:	Solyc01g094460.3.1	Solyc08g080960.4.1	  2e-75
 99-  3:	Solyc01g094640.4.1	Solyc08g081160.3.1	  4e-26
 99-  4:	Solyc01g094680.4.1	Solyc08g081180.3.1	      0
 99-  5:	Solyc01g094690.4.1	Solyc08g081190.3.1	 3e-180
 99-  6:	Solyc01g094750.4.1	Solyc08g081220.1.1	      0
 99-  7:	Solyc01g094810.3.1	Solyc08g081270.3.1	 6e-117
 99-  8:	Solyc01g094820.3.1	Solyc08g081290.4.1	  6e-71
 99-  9:	Solyc01g094840.3.1	Solyc08g081300.4.1	  3e-46
 99- 10:	Solyc01g094870.3.1	Solyc08g081360.3.1	 9e-105
 99- 11:	Solyc01g094970.4.1	Solyc08g081480.3.1	      0
 99- 12:	Solyc01g095080.3.1	Solyc08g081535.1.1	      0
 99- 13:	Solyc01g095100.4.1	Solyc08g081610.4.1	  2e-44
 99- 14:	Solyc01g095200.3.1	Solyc08g081730.4.1	 3e-123
 99- 15:	Solyc01g095390.3.1	Solyc08g081830.3.1	 2e-112
 99- 16:	Solyc01g095400.4.1	Solyc08g081840.3.1	 7e-110
 99- 17:	Solyc01g095440.2.1	Solyc08g081850.1.1	  7e-57
 99- 18:	Solyc01g095470.3.1	Solyc08g081930.3.1	 4e-163
 99- 19:	Solyc01g095490.3.1	Solyc08g081945.1.1	 9e-107
 99- 20:	Solyc01g095500.3.1	Solyc08g081960.3.1	  5e-48
 99- 21:	Solyc01g095515.1.1	Solyc08g081970.3.1	  2e-16
 99- 22:	Solyc01g095550.2.1	Solyc08g081980.4.1	      0
 99- 23:	Solyc01g095570.3.1	Solyc08g082020.3.1	      0
 99- 24:	Solyc01g095590.3.1	Solyc08g082040.4.1	 8e-108
 99- 25:	Solyc01g095610.4.1	Solyc08g082060.3.1	 2e-162
 99- 26:	Solyc01g095630.3.1	Solyc08g082110.4.1	  6e-45
 99- 27:	Solyc01g095700.3.1	Solyc08g082180.3.1	 4e-103
 99- 28:	Solyc01g095750.2.1	Solyc08g082280.4.1	      0
 99- 29:	Solyc01g095810.3.1	Solyc08g082310.3.1	  2e-26
 99- 30:	Solyc01g095990.3.1	Solyc08g082480.3.1	      0
 99- 31:	Solyc01g096070.3.1	Solyc08g082630.3.1	      0
## Alignment 100: score=971.0 e_value=1.7e-67 N=23 SL4.0ch01&SL4.0ch08 plus
100-  0:	Solyc01g090070.2.1	Solyc08g077980.4.1	  6e-14
100-  1:	Solyc01g090170.4.1	Solyc08g078070.4.1	 6e-130
100-  2:	Solyc01g090220.4.1	Solyc08g078090.1.1	  3e-84
100-  3:	Solyc01g090300.2.1	Solyc08g078170.1.1	  9e-31
100-  4:	Solyc01g090410.3.1	Solyc08g078250.4.1	 3e-141
100-  5:	Solyc01g090440.2.1	Solyc08g078290.1.1	  3e-20
100-  6:	Solyc01g090460.3.1	Solyc08g078300.4.1	  1e-84
100-  7:	Solyc01g090560.4.1	Solyc08g078410.2.1	  6e-46
100-  8:	Solyc01g090830.2.1	Solyc08g078580.3.1	  3e-41
100-  9:	Solyc01g090910.3.1	Solyc08g078690.3.1	  2e-90
100- 10:	Solyc01g090950.4.1	Solyc08g078800.1.1	 4e-141
100- 11:	Solyc01g090965.1.1	Solyc08g078870.3.1	  5e-35
100- 12:	Solyc01g091010.3.1	Solyc08g079100.3.1	  7e-94
100- 13:	Solyc01g091030.3.1	Solyc08g079130.1.1	  1e-36
100- 14:	Solyc01g091200.4.1	Solyc08g079440.1.1	      0
100- 15:	Solyc01g091230.3.1	Solyc08g079460.3.1	      0
100- 16:	Solyc01g091250.3.1	Solyc08g079480.3.1	  6e-20
100- 17:	Solyc01g091260.3.1	Solyc08g079500.3.1	  2e-34
100- 18:	Solyc01g091290.4.1	Solyc08g079520.3.1	  4e-77
100- 19:	Solyc01g091320.3.1	Solyc08g079570.3.1	 1e-132
100- 20:	Solyc01g091370.4.1	Solyc08g079630.3.1	  2e-90
100- 21:	Solyc01g091470.3.1	Solyc08g079720.3.1	  1e-93
100- 22:	Solyc01g091540.3.1	Solyc08g079800.4.1	  3e-28
## Alignment 101: score=335.0 e_value=8.2e-14 N=8 SL4.0ch01&SL4.0ch08 plus
101-  0:	Solyc01g090910.3.1	Solyc08g007200.4.1	  2e-56
101-  1:	Solyc01g090990.3.1	Solyc08g007390.2.1	  1e-62
101-  2:	Solyc01g091030.3.1	Solyc08g150103.1.1	  8e-43
101-  3:	Solyc01g091100.2.1	Solyc08g007450.1.1	  1e-34
101-  4:	Solyc01g091250.3.1	Solyc08g007480.2.1	  9e-20
101-  5:	Solyc01g091370.4.1	Solyc08g007530.4.1	  1e-92
101-  6:	Solyc01g091470.3.1	Solyc08g007560.3.1	  1e-89
101-  7:	Solyc01g091490.3.1	Solyc08g007570.4.1	  1e-11
## Alignment 102: score=330.0 e_value=6.3e-13 N=7 SL4.0ch01&SL4.0ch08 plus
102-  0:	Solyc01g096120.3.1	Solyc08g082910.2.1	  1e-49
102-  1:	Solyc01g096130.3.1	Solyc08g082920.3.1	 5e-100
102-  2:	Solyc01g096140.3.1	Solyc08g082950.4.1	      0
102-  3:	Solyc01g096170.4.1	Solyc08g082980.2.1	 4e-172
102-  4:	Solyc01g096290.4.1	Solyc08g083120.3.1	  5e-93
102-  5:	Solyc01g096320.3.1	Solyc08g083130.4.1	  7e-43
102-  6:	Solyc01g096370.4.1	Solyc08g083170.1.1	  1e-94
## Alignment 103: score=313.0 e_value=1.5e-11 N=7 SL4.0ch01&SL4.0ch08 plus
103-  0:	Solyc01g088480.3.1	Solyc08g077300.3.1	  6e-93
103-  1:	Solyc01g088520.3.1	Solyc08g077360.3.1	  5e-15
103-  2:	Solyc01g088550.3.1	Solyc08g077370.4.1	  8e-99
103-  3:	Solyc01g088575.1.1	Solyc08g077400.3.1	  6e-16
103-  4:	Solyc01g088660.3.1	Solyc08g077480.4.1	  4e-24
103-  5:	Solyc01g088690.3.1	Solyc08g077630.3.1	 7e-122
103-  6:	Solyc01g088700.4.1	Solyc08g077700.3.1	      0
## Alignment 104: score=275.0 e_value=1.6e-11 N=7 SL4.0ch01&SL4.0ch08 plus
104-  0:	Solyc01g094320.3.1	Solyc08g007940.4.1	  2e-77
104-  1:	Solyc01g094410.3.1	Solyc08g008020.1.1	      0
104-  2:	Solyc01g094460.3.1	Solyc08g008030.3.1	  3e-86
104-  3:	Solyc01g094690.4.1	Solyc08g008045.1.1	      0
104-  4:	Solyc01g094840.3.1	Solyc08g008080.1.1	  4e-09
104-  5:	Solyc01g095080.3.1	Solyc08g008110.2.1	  5e-47
104-  6:	Solyc01g095130.4.1	Solyc08g008130.4.1	  4e-62
## Alignment 105: score=258.0 e_value=3.2e-11 N=7 SL4.0ch01&SL4.0ch08 plus
105-  0:	Solyc01g090810.4.1	Solyc08g080060.4.1	  5e-27
105-  1:	Solyc01g090890.3.1	Solyc08g080200.4.1	  2e-12
105-  2:	Solyc01g090950.4.1	Solyc08g080400.2.1	  1e-27
105-  3:	Solyc01g091200.4.1	Solyc08g080570.4.1	  8e-21
105-  4:	Solyc01g091230.3.1	Solyc08g080830.3.1	  1e-47
105-  5:	Solyc01g091330.4.1	Solyc08g080900.3.1	  4e-07
105-  6:	Solyc01g091370.4.1	Solyc08g080960.4.1	  5e-46
## Alignment 106: score=378.0 e_value=5.4e-18 N=9 SL4.0ch01&SL4.0ch08 minus
106-  0:	Solyc01g091590.3.1	Solyc08g080530.1.1	  4e-08
106-  1:	Solyc01g091700.4.1	Solyc08g080360.3.1	 4e-131
106-  2:	Solyc01g091830.3.1	Solyc08g080280.3.1	  3e-28
106-  3:	Solyc01g091840.4.1	Solyc08g080270.3.1	 1e-180
106-  4:	Solyc01g091870.3.1	Solyc08g080200.4.1	      0
106-  5:	Solyc01g091910.4.1	Solyc08g080130.3.1	      0
106-  6:	Solyc01g091920.2.1	Solyc08g079970.2.1	      0
106-  7:	Solyc01g091930.3.1	Solyc08g079930.2.1	 6e-155
106-  8:	Solyc01g094040.3.1	Solyc08g079780.2.1	  1e-07
## Alignment 107: score=649.0 e_value=9.6e-39 N=15 SL4.0ch01&SL4.0ch09 plus
107-  0:	Solyc01g099290.3.1	Solyc09g074680.3.1	  1e-51
107-  1:	Solyc01g099320.4.1	Solyc09g074760.1.1	  7e-51
107-  2:	Solyc01g099340.3.1	Solyc09g074780.3.1	 1e-127
107-  3:	Solyc01g099520.3.1	Solyc09g074890.1.1	  3e-45
107-  4:	Solyc01g099680.3.1	Solyc09g074930.3.1	  9e-80
107-  5:	Solyc01g099810.3.1	Solyc09g075090.1.1	 4e-104
107-  6:	Solyc01g099830.3.1	Solyc09g075150.3.1	  3e-65
107-  7:	Solyc01g099900.4.1	Solyc09g075290.3.1	 3e-120
107-  8:	Solyc01g099910.4.1	Solyc09g075300.3.1	 9e-148
107-  9:	Solyc01g099950.1.1	Solyc09g075330.4.1	      0
107- 10:	Solyc01g100120.4.1	Solyc09g075480.3.1	      0
107- 11:	Solyc01g100140.4.1	Solyc09g075510.4.1	  2e-11
107- 12:	Solyc01g100170.3.1	Solyc09g075530.3.1	 1e-153
107- 13:	Solyc01g100210.3.1	Solyc09g075560.1.1	 4e-166
107- 14:	Solyc01g100220.3.1	Solyc09g075610.3.1	  2e-21
## Alignment 108: score=266.0 e_value=5.9e-08 N=6 SL4.0ch01&SL4.0ch09 plus
108-  0:	Solyc01g080220.3.1	Solyc09g072900.4.1	 3e-107
108-  1:	Solyc01g080250.3.1	Solyc09g072980.2.1	      0
108-  2:	Solyc01g080340.3.1	Solyc09g074060.3.1	  2e-69
108-  3:	Solyc01g080430.4.1	Solyc09g074120.3.1	  3e-70
108-  4:	Solyc01g080480.4.1	Solyc09g074210.3.1	      0
108-  5:	Solyc01g080520.3.1	Solyc09g074250.3.1	 1e-144
## Alignment 109: score=318.0 e_value=9.1e-14 N=8 SL4.0ch01&SL4.0ch09 minus
109-  0:	Solyc01g079510.3.1	Solyc09g065290.4.1	  2e-18
109-  1:	Solyc01g079680.3.1	Solyc09g065190.3.1	      0
109-  2:	Solyc01g079850.3.1	Solyc09g065030.3.1	      0
109-  3:	Solyc01g079900.1.1	Solyc09g065000.4.1	  2e-45
109-  4:	Solyc01g080150.3.1	Solyc09g064910.1.1	  6e-99
109-  5:	Solyc01g080160.4.1	Solyc09g064870.3.1	      0
109-  6:	Solyc01g080200.3.1	Solyc09g064780.3.1	      0
109-  7:	Solyc01g080220.3.1	Solyc09g064680.3.1	  3e-06
## Alignment 110: score=2451.0 e_value=2.6e-228 N=57 SL4.0ch01&SL4.0ch10 plus
110-  0:	Solyc01g109060.4.1	Solyc10g051010.3.1	  2e-40
110-  1:	Solyc01g109270.3.1	Solyc10g051030.2.1	      0
110-  2:	Solyc01g109310.3.1	Solyc10g051130.3.1	      0
110-  3:	Solyc01g109330.3.1	Solyc10g051200.2.1	 2e-124
110-  4:	Solyc01g109340.4.1	Solyc10g051270.2.1	 1e-115
110-  5:	Solyc01g109530.3.1	Solyc10g051330.3.1	      0
110-  6:	Solyc01g109580.4.1	Solyc10g051340.2.1	      0
110-  7:	Solyc01g109620.3.1	Solyc10g051350.2.1	 2e-163
110-  8:	Solyc01g109650.3.1	Solyc10g051360.1.1	  6e-33
110-  9:	Solyc01g109660.2.1	Solyc10g051373.1.1	  4e-48
110- 10:	Solyc01g109670.3.1	Solyc10g052470.1.1	  2e-14
110- 11:	Solyc01g109780.3.1	Solyc10g052650.3.1	  4e-39
110- 12:	Solyc01g109860.3.1	Solyc10g053900.2.1	      0
110- 13:	Solyc01g109880.3.1	Solyc10g054010.1.1	  5e-56
110- 14:	Solyc01g109910.4.1	Solyc10g054030.2.1	 6e-175
110- 15:	Solyc01g109940.3.1	Solyc10g054040.3.1	      0
110- 16:	Solyc01g109950.4.1	Solyc10g054050.3.1	      0
110- 17:	Solyc01g110190.4.1	Solyc10g054080.3.1	      0
110- 18:	Solyc01g110280.3.1	Solyc10g054100.3.1	 3e-126
110- 19:	Solyc01g110290.3.1	Solyc10g054130.3.1	      0
110- 20:	Solyc01g110320.4.1	Solyc10g054320.2.1	 1e-130
110- 21:	Solyc01g110360.3.1	Solyc10g054340.1.1	  2e-31
110- 22:	Solyc01g110440.5.1.1	Solyc10g054440.3.1	      0
110- 23:	Solyc01g110555.1.1	Solyc10g054720.1.1	  2e-15
110- 24:	Solyc01g110770.2.1	Solyc10g150137.1.1	  2e-30
110- 25:	Solyc01g110825.1.1	Solyc10g054760.1.1	  2e-51
110- 26:	Solyc01g111000.4.1	Solyc10g054770.1.1	  1e-26
110- 27:	Solyc01g111010.4.1	Solyc10g054790.2.1	 3e-169
110- 28:	Solyc01g111090.3.1	Solyc10g054850.2.1	      0
110- 29:	Solyc01g111120.4.1	Solyc10g054870.3.1	      0
110- 30:	Solyc01g111150.2.1	Solyc10g054880.3.1	 2e-159
110- 31:	Solyc01g111170.3.1	Solyc10g054910.1.1	 7e-117
110- 32:	Solyc01g111190.4.1	Solyc10g054930.2.1	  2e-15
110- 33:	Solyc01g111230.3.1	Solyc10g055090.1.1	  1e-12
110- 34:	Solyc01g111250.3.1	Solyc10g055240.2.1	      0
110- 35:	Solyc01g111280.3.1	Solyc10g055250.1.1	  3e-48
110- 36:	Solyc01g111310.3.1	Solyc10g055260.2.1	      0
110- 37:	Solyc01g111340.4.1	Solyc10g055370.2.1	      0
110- 38:	Solyc01g111350.3.1	Solyc10g055390.2.1	      0
110- 39:	Solyc01g111480.1.1	Solyc10g055423.1.1	  3e-22
110- 40:	Solyc01g111530.3.1	Solyc10g055450.2.1	      0
110- 41:	Solyc01g111540.4.1	Solyc10g055470.2.1	      0
110- 42:	Solyc01g111560.3.1	Solyc10g055545.1.1	  3e-20
110- 43:	Solyc01g111580.3.1	Solyc10g055550.3.1	 2e-117
110- 44:	Solyc01g111610.3.1	Solyc10g055560.2.1	  3e-87
110- 45:	Solyc01g111640.3.1	Solyc10g055570.3.1	  1e-35
110- 46:	Solyc01g111660.4.1	Solyc10g055630.2.1	      0
110- 47:	Solyc01g111730.3.1	Solyc10g055650.2.1	      0
110- 48:	Solyc01g111760.4.1	Solyc10g055670.2.1	      0
110- 49:	Solyc01g111830.3.1	Solyc10g055680.1.1	      0
110- 50:	Solyc01g111840.3.1	Solyc10g055770.2.1	 2e-156
110- 51:	Solyc01g112050.3.1	Solyc10g074470.3.1	      0
110- 52:	Solyc01g112070.4.1	Solyc10g074490.3.1	      0
110- 53:	Solyc01g112150.3.1	Solyc10g074530.2.1	  1e-07
110- 54:	Solyc01g112170.3.1	Solyc10g074570.2.1	  4e-08
110- 55:	Solyc01g112210.3.1	Solyc10g074650.2.1	  6e-93
110- 56:	Solyc01g112220.4.1	Solyc10g074710.2.1	 2e-123
## Alignment 111: score=1138.0 e_value=6.6e-68 N=24 SL4.0ch01&SL4.0ch10 plus
111-  0:	Solyc01g006730.4.1	Solyc10g081640.3.1	      0
111-  1:	Solyc01g006740.4.1	Solyc10g081660.2.1	      0
111-  2:	Solyc01g006760.3.1	Solyc10g081690.1.1	  3e-31
111-  3:	Solyc01g006790.3.1	Solyc10g081700.3.1	  6e-45
111-  4:	Solyc01g006810.4.1	Solyc10g081710.2.1	  4e-70
111-  5:	Solyc01g006830.3.1	Solyc10g081730.2.1	 4e-154
111-  6:	Solyc01g006840.3.1	Solyc10g081740.3.1	      0
111-  7:	Solyc01g006870.4.1	Solyc10g081770.3.1	      0
111-  8:	Solyc01g006900.3.1	Solyc10g081800.2.1	  3e-73
111-  9:	Solyc01g006930.3.1	Solyc10g081840.3.1	  5e-45
111- 10:	Solyc01g006950.3.1	Solyc10g081850.3.1	      0
111- 11:	Solyc01g007080.3.1	Solyc10g081890.2.1	 3e-159
111- 12:	Solyc01g007130.3.1	Solyc10g081910.2.1	      0
111- 13:	Solyc01g007150.3.1	Solyc10g081920.2.1	      0
111- 14:	Solyc01g007190.3.1	Solyc10g081930.1.1	  6e-84
111- 15:	Solyc01g007220.4.1	Solyc10g150145.1.1	 1e-125
111- 16:	Solyc01g007260.3.1	Solyc10g082000.3.1	      0
111- 17:	Solyc01g007263.1.1	Solyc10g082020.2.1	 5e-115
111- 18:	Solyc01g007740.4.1	Solyc10g082030.2.1	 7e-153
111- 19:	Solyc01g007780.4.1	Solyc10g082040.2.1	  1e-85
111- 20:	Solyc01g007800.3.1	Solyc10g082050.1.1	  1e-84
111- 21:	Solyc01g007810.1.1	Solyc10g083070.1.1	  3e-11
111- 22:	Solyc01g007860.3.1	Solyc10g083120.3.1	 8e-108
111- 23:	Solyc01g007870.3.1	Solyc10g083140.1.1	  2e-24
## Alignment 112: score=742.0 e_value=1.1e-54 N=18 SL4.0ch01&SL4.0ch10 plus
112-  0:	Solyc01g107300.4.1	Solyc10g049630.2.1	 4e-132
112-  1:	Solyc01g107420.2.1	Solyc10g049850.3.1	  2e-18
112-  2:	Solyc01g107430.2.1	Solyc10g049870.1.1	  5e-95
112-  3:	Solyc01g107700.4.1	Solyc10g049910.2.1	  7e-10
112-  4:	Solyc01g107740.3.1	Solyc10g050060.2.1	 8e-100
112-  5:	Solyc01g107790.2.1	Solyc10g050110.1.1	 2e-130
112-  6:	Solyc01g107910.4.1	Solyc10g050160.2.1	 5e-164
112-  7:	Solyc01g107930.3.1	Solyc10g050170.3.1	      0
112-  8:	Solyc01g108010.3.1	Solyc10g050190.3.1	      0
112-  9:	Solyc01g108080.4.1	Solyc10g050210.3.1	 2e-147
112- 10:	Solyc01g108100.3.1	Solyc10g050220.2.1	  1e-66
112- 11:	Solyc01g108110.4.1	Solyc10g050230.3.1	      0
112- 12:	Solyc01g108310.4.1	Solyc10g050550.3.1	 4e-172
112- 13:	Solyc01g108350.4.1	Solyc10g050690.2.1	  1e-83
112- 14:	Solyc01g108500.4.1	Solyc10g050860.3.1	      0
112- 15:	Solyc01g108510.3.1	Solyc10g050870.3.1	 2e-122
112- 16:	Solyc01g108513.1.1	Solyc10g050880.2.1	  3e-46
112- 17:	Solyc01g108630.3.1	Solyc10g050890.2.1	      0
## Alignment 113: score=371.0 e_value=8.7e-19 N=9 SL4.0ch01&SL4.0ch10 plus
113-  0:	Solyc01g106030.4.1	Solyc10g047640.3.1	 7e-133
113-  1:	Solyc01g106070.2.1	Solyc10g047670.2.1	  5e-11
113-  2:	Solyc01g106160.3.1	Solyc10g047680.3.1	 3e-100
113-  3:	Solyc01g106400.3.1	Solyc10g047930.2.1	  1e-77
113-  4:	Solyc01g106430.3.1	Solyc10g047950.2.1	      0
113-  5:	Solyc01g106570.3.1	Solyc10g048010.2.1	      0
113-  6:	Solyc01g106600.2.1	Solyc10g048040.1.1	  3e-17
113-  7:	Solyc01g106690.3.1	Solyc10g048070.2.1	  1e-89
113-  8:	Solyc01g106920.4.1	Solyc10g049280.2.1	      0
## Alignment 114: score=281.0 e_value=2e-12 N=7 SL4.0ch01&SL4.0ch10 plus
114-  0:	Solyc01g086700.4.1	Solyc10g078680.3.1	      0
114-  1:	Solyc01g086710.4.1	Solyc10g078860.2.1	 3e-125
114-  2:	Solyc01g086850.3.1	Solyc10g079030.2.1	 1e-125
114-  3:	Solyc01g086870.3.1	Solyc10g079050.2.1	  2e-63
114-  4:	Solyc01g086960.3.1	Solyc10g079080.2.1	  1e-33
114-  5:	Solyc01g087170.3.1	Solyc10g079120.3.1	      0
114-  6:	Solyc01g087240.3.1	Solyc10g079150.3.1	  2e-38
## Alignment 115: score=1882.0 e_value=1.9e-147 N=41 SL4.0ch01&SL4.0ch10 minus
115-  0:	Solyc01g094680.4.1	Solyc10g012430.3.1	      0
115-  1:	Solyc01g094770.4.1	Solyc10g012420.3.1	 5e-114
115-  2:	Solyc01g094780.4.1	Solyc10g012400.3.1	  2e-73
115-  3:	Solyc01g094790.3.1	Solyc10g012370.3.1	      0
115-  4:	Solyc01g094810.3.1	Solyc10g012240.3.1	 2e-127
115-  5:	Solyc01g094820.3.1	Solyc10g012210.3.1	 4e-101
115-  6:	Solyc01g094870.3.1	Solyc10g012080.4.1	  1e-97
115-  7:	Solyc01g094950.3.1	Solyc10g012070.4.1	 3e-177
115-  8:	Solyc01g095020.3.1	Solyc10g012030.4.1	      0
115-  9:	Solyc01g095060.4.1	Solyc10g011980.3.1	  2e-36
115- 10:	Solyc01g095070.4.1	Solyc10g011960.3.1	  6e-12
115- 11:	Solyc01g095100.4.1	Solyc10g011910.4.1	  1e-93
115- 12:	Solyc01g095140.4.1	Solyc10g011900.3.1	  2e-69
115- 13:	Solyc01g095180.2.1	Solyc10g011880.1.1	  9e-93
115- 14:	Solyc01g095200.3.1	Solyc10g011870.3.1	 9e-136
115- 15:	Solyc01g095295.1.1	Solyc10g011823.1.1	 3e-113
115- 16:	Solyc01g095400.4.1	Solyc10g011790.3.1	      0
115- 17:	Solyc01g095410.3.1	Solyc10g011780.1.1	  3e-29
115- 18:	Solyc01g095430.3.1	Solyc10g011770.4.1	  8e-87
115- 19:	Solyc01g095470.3.1	Solyc10g011760.3.1	 2e-175
115- 20:	Solyc01g095490.3.1	Solyc10g011740.3.1	 1e-108
115- 21:	Solyc01g095515.1.1	Solyc10g011730.3.1	  1e-27
115- 22:	Solyc01g095560.3.1	Solyc10g011680.4.1	  4e-23
115- 23:	Solyc01g095570.3.1	Solyc10g011670.3.1	      0
115- 24:	Solyc01g095580.3.1	Solyc10g009600.1.1	      0
115- 25:	Solyc01g095610.4.1	Solyc10g009590.4.1	      0
115- 26:	Solyc01g095620.3.1	Solyc10g009580.4.1	      0
115- 27:	Solyc01g095670.4.1	Solyc10g009570.3.1	      0
115- 28:	Solyc01g095730.4.1	Solyc10g009490.2.1	      0
115- 29:	Solyc01g095810.3.1	Solyc10g009487.1.1	  7e-42
115- 30:	Solyc01g095905.1.1	Solyc10g009480.4.1	  2e-52
115- 31:	Solyc01g095930.4.1	Solyc10g009430.3.1	  4e-69
115- 32:	Solyc01g096020.4.1	Solyc10g009420.3.1	      0
115- 33:	Solyc01g096040.4.1	Solyc10g009410.1.1	      0
115- 34:	Solyc01g096080.3.1	Solyc10g009380.3.1	  3e-22
115- 35:	Solyc01g096120.3.1	Solyc10g009360.4.1	  4e-75
115- 36:	Solyc01g096170.4.1	Solyc10g009350.4.1	      0
115- 37:	Solyc01g096180.4.1	Solyc10g009330.3.1	 3e-107
115- 38:	Solyc01g096260.4.1	Solyc10g009320.3.1	  2e-41
115- 39:	Solyc01g096280.2.1	Solyc10g009310.4.1	      0
115- 40:	Solyc01g096370.4.1	Solyc10g009270.3.1	 8e-114
## Alignment 116: score=533.0 e_value=1.8e-30 N=12 SL4.0ch01&SL4.0ch10 minus
116-  0:	Solyc01g090730.3.1	Solyc10g018780.3.1	  2e-99
116-  1:	Solyc01g090740.3.1	Solyc10g018640.2.1	  1e-48
116-  2:	Solyc01g090760.4.1	Solyc10g018560.2.1	  3e-98
116-  3:	Solyc01g090790.4.1	Solyc10g018510.2.1	  2e-70
116-  4:	Solyc01g090810.4.1	Solyc10g018500.1.1	  4e-88
116-  5:	Solyc01g090990.3.1	Solyc10g018350.2.1	  1e-94
116-  6:	Solyc01g091030.3.1	Solyc10g018340.1.1	  1e-54
116-  7:	Solyc01g091100.2.1	Solyc10g018320.1.1	  5e-72
116-  8:	Solyc01g091200.4.1	Solyc10g018260.1.1	      0
116-  9:	Solyc01g091220.3.1	Solyc10g018250.2.1	 8e-109
116- 10:	Solyc01g091250.3.1	Solyc10g018200.2.1	  7e-17
116- 11:	Solyc01g091280.3.1	Solyc10g018160.2.1	      0
## Alignment 117: score=524.0 e_value=3.6e-29 N=12 SL4.0ch01&SL4.0ch10 minus
117-  0:	Solyc01g091630.3.1	Solyc10g018000.1.1	 5e-109
117-  1:	Solyc01g091700.4.1	Solyc10g017960.2.1	 2e-150
117-  2:	Solyc01g091710.4.1	Solyc10g017880.2.1	 3e-159
117-  3:	Solyc01g091730.3.1	Solyc10g017850.3.1	 2e-154
117-  4:	Solyc01g091880.3.1	Solyc10g017810.2.1	      0
117-  5:	Solyc01g091910.4.1	Solyc10g017650.3.1	      0
117-  6:	Solyc01g092950.3.1	Solyc10g017630.3.1	  6e-44
117-  7:	Solyc01g093970.4.1	Solyc10g017600.3.1	      0
117-  8:	Solyc01g094030.3.1	Solyc10g017590.3.1	      0
117-  9:	Solyc01g094170.3.1	Solyc10g017580.3.1	      0
117- 10:	Solyc01g094210.2.1	Solyc10g017570.3.1	  7e-99
117- 11:	Solyc01g094320.3.1	Solyc10g017520.3.1	  2e-90
## Alignment 118: score=417.0 e_value=1.8e-21 N=10 SL4.0ch01&SL4.0ch11 plus
118-  0:	Solyc01g105383.1.1	Solyc11g009080.2.1	      0
118-  1:	Solyc01g105387.1.1	Solyc11g009100.2.1	      0
118-  2:	Solyc01g105540.4.1	Solyc11g010290.2.1	      0
118-  3:	Solyc01g105560.3.1	Solyc11g010300.2.1	      0
118-  4:	Solyc01g105610.1.1	Solyc11g010330.3.1	  2e-36
118-  5:	Solyc01g105660.4.1	Solyc11g010400.3.1	  8e-53
118-  6:	Solyc01g105780.4.1	Solyc11g010540.1.1	  6e-18
118-  7:	Solyc01g105800.4.1	Solyc11g010570.2.1	  7e-18
118-  8:	Solyc01g106000.4.1	Solyc11g010650.4.1	 8e-108
118-  9:	Solyc01g106020.3.1	Solyc11g010840.2.1	 5e-113
## Alignment 119: score=357.0 e_value=1.2e-13 N=8 SL4.0ch01&SL4.0ch11 plus
119-  0:	Solyc01g009100.4.1	Solyc11g071490.2.1	  1e-76
119-  1:	Solyc01g009145.1.1	Solyc11g071510.3.1	  4e-61
119-  2:	Solyc01g009200.4.1	Solyc11g071560.2.1	  7e-58
119-  3:	Solyc01g009230.4.1	Solyc11g071580.2.1	      0
119-  4:	Solyc01g009240.4.1	Solyc11g071640.3.1	      0
119-  5:	Solyc01g009250.3.1	Solyc11g071780.1.1	  4e-31
119-  6:	Solyc01g009280.4.1	Solyc11g071920.3.1	      0
119-  7:	Solyc01g009300.3.1	Solyc11g071970.2.1	      0
## Alignment 120: score=274.0 e_value=4.7e-11 N=6 SL4.0ch01&SL4.0ch11 plus
120-  0:	Solyc01g017120.1.1	Solyc11g021067.1.1	  5e-46
120-  1:	Solyc01g017150.1.1	Solyc11g021080.3.1	  7e-27
120-  2:	Solyc01g017160.2.1	Solyc11g021090.3.1	  1e-13
120-  3:	Solyc01g017180.3.1	Solyc11g021110.3.1	  2e-39
120-  4:	Solyc01g017250.1.1	Solyc11g021180.2.1	  3e-22
120-  5:	Solyc01g017480.1.1	Solyc11g021310.1.1	  1e-58
## Alignment 121: score=258.0 e_value=1.2e-11 N=7 SL4.0ch01&SL4.0ch11 plus
121-  0:	Solyc01g006720.4.1	Solyc11g065350.2.1	  1e-68
121-  1:	Solyc01g006770.2.1	Solyc11g065390.3.1	 5e-144
121-  2:	Solyc01g006840.3.1	Solyc11g065660.2.1	      0
121-  3:	Solyc01g006930.3.1	Solyc11g065700.2.1	  1e-20
121-  4:	Solyc01g006940.4.1	Solyc11g065880.2.1	  7e-19
121-  5:	Solyc01g007000.4.1	Solyc11g066040.2.1	  3e-29
121-  6:	Solyc01g007250.4.1	Solyc11g066280.3.1	  1e-43
## Alignment 122: score=412.0 e_value=1.3e-16 N=9 SL4.0ch01&SL4.0ch11 minus
122-  0:	Solyc01g008600.4.1	Solyc11g065320.2.1	      0
122-  1:	Solyc01g008610.4.1	Solyc11g065280.1.1	 4e-118
122-  2:	Solyc01g008680.4.1	Solyc11g065080.2.1	  2e-20
122-  3:	Solyc01g008690.3.1	Solyc11g065020.3.1	  2e-50
122-  4:	Solyc01g008730.3.1	Solyc11g064950.3.1	      0
122-  5:	Solyc01g008740.2.1	Solyc11g064900.2.1	      0
122-  6:	Solyc01g008770.3.1	Solyc11g064880.2.1	      0
122-  7:	Solyc01g008810.3.1	Solyc11g064830.2.1	 1e-104
122-  8:	Solyc01g008820.3.1	Solyc11g064790.2.1	      0
## Alignment 123: score=258.0 e_value=3.1e-09 N=6 SL4.0ch01&SL4.0ch11 minus
123-  0:	Solyc01g008950.4.1	Solyc11g072240.2.1	 1e-106
123-  1:	Solyc01g008990.4.1	Solyc11g072180.3.1	  7e-51
123-  2:	Solyc01g009060.3.1	Solyc11g072070.3.1	      0
123-  3:	Solyc01g009070.3.1	Solyc11g072060.3.1	 3e-123
123-  4:	Solyc01g009260.1.1	Solyc11g071940.1.1	  4e-39
123-  5:	Solyc01g009340.4.1	Solyc11g071840.2.1	  2e-12
## Alignment 124: score=637.0 e_value=1.6e-34 N=14 SL4.0ch01&SL4.0ch12 plus
124-  0:	Solyc01g066360.3.1	Solyc12g099410.2.1	      0
124-  1:	Solyc01g066450.3.1	Solyc12g099430.2.1	 7e-171
124-  2:	Solyc01g066620.4.1	Solyc12g099440.3.1	      0
124-  3:	Solyc01g066640.2.1	Solyc12g099450.3.1	  5e-87
124-  4:	Solyc01g066690.3.1	Solyc12g099470.2.1	      0
124-  5:	Solyc01g066700.4.1	Solyc12g099480.2.1	 9e-163
124-  6:	Solyc01g066770.3.1	Solyc12g099510.3.1	 2e-162
124-  7:	Solyc01g066810.4.1	Solyc12g099520.3.1	  1e-69
124-  8:	Solyc01g066820.4.1	Solyc12g099540.2.1	      0
124-  9:	Solyc01g066850.4.1	Solyc12g099580.2.1	      0
124- 10:	Solyc01g066860.3.1	Solyc12g099590.1.1	  2e-58
124- 11:	Solyc01g066870.3.1	Solyc12g099600.2.1	      0
124- 12:	Solyc01g066950.1.1	Solyc12g099610.1.1	  7e-55
124- 13:	Solyc01g067070.3.1	Solyc12g099630.2.1	 5e-134
## Alignment 125: score=382.0 e_value=1.9e-19 N=9 SL4.0ch01&SL4.0ch12 plus
125-  0:	Solyc01g059860.3.1	Solyc12g099250.2.1	      0
125-  1:	Solyc01g059880.3.1	Solyc12g099260.2.1	      0
125-  2:	Solyc01g060080.4.1	Solyc12g099320.2.1	 4e-140
125-  3:	Solyc01g060140.4.1	Solyc12g099340.3.1	      0
125-  4:	Solyc01g060180.4.1	Solyc12g099360.2.1	      0
125-  5:	Solyc01g060490.4.1	Solyc12g099370.2.1	  2e-33
125-  6:	Solyc01g065540.3.1	Solyc12g099380.3.1	 1e-148
125-  7:	Solyc01g065550.3.1	Solyc12g099390.2.1	 2e-104
125-  8:	Solyc01g065570.2.1	Solyc12g099510.3.1	  1e-11
## Alignment 126: score=285.0 e_value=1.9e-08 N=6 SL4.0ch01&SL4.0ch12 plus
126-  0:	Solyc01g107730.3.1	Solyc12g088650.2.1	 7e-108
126-  1:	Solyc01g107760.4.1	Solyc12g088670.2.1	      0
126-  2:	Solyc01g107780.4.1	Solyc12g088690.2.1	  1e-74
126-  3:	Solyc01g107850.4.1	Solyc12g088710.1.1	  2e-09
126-  4:	Solyc01g107870.3.1	Solyc12g088720.2.1	      0
126-  5:	Solyc01g107930.3.1	Solyc12g088740.2.1	  5e-65
## Alignment 127: score=276.0 e_value=1.6e-10 N=7 SL4.0ch01&SL4.0ch12 plus
127-  0:	Solyc01g108900.4.1	Solyc12g088950.3.1	 6e-114
127-  1:	Solyc01g109120.3.1	Solyc12g088980.2.1	 1e-154
127-  2:	Solyc01g109280.3.1	Solyc12g089000.2.1	      0
127-  3:	Solyc01g109430.3.1	Solyc12g089060.2.1	 6e-125
127-  4:	Solyc01g109610.4.1	Solyc12g089140.2.1	 4e-127
127-  5:	Solyc01g109650.3.1	Solyc12g089160.3.1	      0
127-  6:	Solyc01g109670.3.1	Solyc12g089170.3.1	  2e-12
## Alignment 128: score=427.0 e_value=5.6e-25 N=11 SL4.0ch01&SL4.0ch12 minus
128-  0:	Solyc01g005820.4.1	Solyc12g100340.1.1	  7e-19
128-  1:	Solyc01g006100.4.1	Solyc12g100330.2.1	      0
128-  2:	Solyc01g006120.4.1	Solyc12g100310.2.1	      0
128-  3:	Solyc01g006150.3.1	Solyc12g100300.2.1	      0
128-  4:	Solyc01g006220.3.1	Solyc12g100290.3.1	      0
128-  5:	Solyc01g006450.4.1	Solyc12g100220.2.1	  4e-07
128-  6:	Solyc01g006490.4.1	Solyc12g100200.2.1	      0
128-  7:	Solyc01g006550.3.1	Solyc12g099950.3.1	      0
128-  8:	Solyc01g006730.4.1	Solyc12g099790.3.1	      0
128-  9:	Solyc01g006770.2.1	Solyc12g099680.1.1	 1e-145
128- 10:	Solyc01g006920.4.1	Solyc12g099620.1.1	 1e-131
## Alignment 129: score=1687.0 e_value=4.1e-129 N=37 SL4.0ch02&SL4.0ch02 plus
129-  0:	Solyc02g062330.3.1	Solyc02g084390.3.1	      0
129-  1:	Solyc02g062340.3.1	Solyc02g084440.4.1	      0
129-  2:	Solyc02g062370.4.1	Solyc02g084510.3.1	      0
129-  3:	Solyc02g062380.3.1	Solyc02g084590.4.1	  2e-38
129-  4:	Solyc02g062400.3.1	Solyc02g084680.3.1	  2e-74
129-  5:	Solyc02g062510.3.1	Solyc02g084780.4.1	      0
129-  6:	Solyc02g062550.3.1	Solyc02g084900.2.1	 3e-171
129-  7:	Solyc02g062570.4.1	Solyc02g084970.4.1	  1e-91
129-  8:	Solyc02g062590.3.1	Solyc02g084980.3.1	      0
129-  9:	Solyc02g062600.3.1	Solyc02g085040.3.1	 5e-173
129- 10:	Solyc02g062610.3.1	Solyc02g085070.1.1	      0
129- 11:	Solyc02g062650.3.1	Solyc02g085110.4.1	      0
129- 12:	Solyc02g062660.2.1	Solyc02g085120.3.1	  2e-38
129- 13:	Solyc02g062670.3.1	Solyc02g085130.4.1	      0
129- 14:	Solyc02g062750.4.1	Solyc02g085170.4.1	 1e-141
129- 15:	Solyc02g062760.4.1	Solyc02g085190.2.1	  1e-61
129- 16:	Solyc02g062770.2.1	Solyc02g085330.1.1	  1e-29
129- 17:	Solyc02g062780.4.1	Solyc02g085390.4.1	      0
129- 18:	Solyc02g062790.3.1	Solyc02g085430.4.1	      0
129- 19:	Solyc02g062800.2.1	Solyc02g085440.4.1	 5e-109
129- 20:	Solyc02g062910.3.1	Solyc02g085530.3.1	  3e-41
129- 21:	Solyc02g062920.3.1	Solyc02g085570.4.1	      0
129- 22:	Solyc02g062940.3.1	Solyc02g085580.4.1	 1e-115
129- 23:	Solyc02g062950.3.1	Solyc02g085610.4.1	 3e-141
129- 24:	Solyc02g062960.4.1	Solyc02g085630.3.1	  5e-84
129- 25:	Solyc02g062970.3.1	Solyc02g085640.4.1	      0
129- 26:	Solyc02g062990.1.1	Solyc02g085660.1.1	  3e-78
129- 27:	Solyc02g063020.3.1	Solyc02g085670.3.1	      0
129- 28:	Solyc02g063030.4.1	Solyc02g085750.4.1	 9e-119
129- 29:	Solyc02g063090.3.1	Solyc02g085790.3.1	      0
129- 30:	Solyc02g063130.4.1	Solyc02g085840.2.1	 3e-135
129- 31:	Solyc02g063140.4.1	Solyc02g085870.3.1	      0
129- 32:	Solyc02g063150.3.1	Solyc02g085950.4.1	 3e-125
129- 33:	Solyc02g063160.4.1	Solyc02g085965.1.1	  3e-07
129- 34:	Solyc02g063170.3.1	Solyc02g086050.3.1	 3e-106
129- 35:	Solyc02g063220.3.1	Solyc02g086090.4.1	  1e-34
129- 36:	Solyc02g063240.4.1	Solyc02g086180.4.1	  5e-66
## Alignment 130: score=1326.0 e_value=1e-98 N=30 SL4.0ch02&SL4.0ch02 plus
130-  0:	Solyc02g038740.4.1	Solyc02g082260.3.1	      0
130-  1:	Solyc02g038760.4.1	Solyc02g082300.3.1	  8e-39
130-  2:	Solyc02g038800.1.1	Solyc02g082350.3.1	      0
130-  3:	Solyc02g038803.1.1	Solyc02g082360.4.1	  6e-92
130-  4:	Solyc02g038805.1.1	Solyc02g082420.3.1	  2e-71
130-  5:	Solyc02g038806.1.1	Solyc02g082430.4.1	      0
130-  6:	Solyc02g038807.1.1	Solyc02g082490.4.1	      0
130-  7:	Solyc02g038811.1.1	Solyc02g082510.1.1	      0
130-  8:	Solyc02g038812.1.1	Solyc02g082540.4.1	      0
130-  9:	Solyc02g038813.1.1	Solyc02g082550.3.1	      0
130- 10:	Solyc02g038815.1.1	Solyc02g082710.3.1	  4e-81
130- 11:	Solyc02g038819.1.1	Solyc02g082750.4.1	      0
130- 12:	Solyc02g060570.1.1	Solyc02g082800.3.1	 4e-151
130- 13:	Solyc02g061650.3.1	Solyc02g082820.3.1	 2e-144
130- 14:	Solyc02g061740.3.1	Solyc02g082870.4.1	  9e-73
130- 15:	Solyc02g061770.4.1	Solyc02g082920.4.1	  4e-92
130- 16:	Solyc02g061810.3.1	Solyc02g083150.3.1	 3e-179
130- 17:	Solyc02g061840.3.1	Solyc02g083320.3.1	  3e-85
130- 18:	Solyc02g061850.4.1	Solyc02g083340.4.1	      0
130- 19:	Solyc02g061990.3.1	Solyc02g083520.2.1	  3e-31
130- 20:	Solyc02g062020.3.1	Solyc02g083580.4.1	 4e-137
130- 21:	Solyc02g062050.3.1	Solyc02g083690.2.1	  3e-28
130- 22:	Solyc02g062130.4.1	Solyc02g083810.4.1	      0
130- 23:	Solyc02g062140.2.1	Solyc02g083820.1.1	      0
130- 24:	Solyc02g062150.3.1	Solyc02g083830.2.1	  4e-73
130- 25:	Solyc02g062160.1.1	Solyc02g083835.1.1	  5e-61
130- 26:	Solyc02g062170.3.1	Solyc02g083890.4.1	  1e-51
130- 27:	Solyc02g062180.3.1	Solyc02g083960.4.1	      0
130- 28:	Solyc02g062230.1.1	Solyc02g084005.1.1	  8e-59
130- 29:	Solyc02g062240.3.1	Solyc02g084020.3.1	  9e-93
## Alignment 131: score=1041.0 e_value=6.8e-72 N=24 SL4.0ch02&SL4.0ch02 plus
131-  0:	Solyc02g063310.2.1	Solyc02g091420.3.1	  2e-42
131-  1:	Solyc02g063320.4.1	Solyc02g091430.4.1	 8e-180
131-  2:	Solyc02g063330.3.1	Solyc02g091470.3.1	      0
131-  3:	Solyc02g063340.1.1	Solyc02g091480.1.1	  4e-41
131-  4:	Solyc02g063355.1.1	Solyc02g091520.3.1	  6e-91
131-  5:	Solyc02g063410.3.1	Solyc02g091700.3.1	  2e-48
131-  6:	Solyc02g063430.4.1	Solyc02g091800.4.1	  8e-12
131-  7:	Solyc02g063520.3.1	Solyc02g091930.3.1	  4e-99
131-  8:	Solyc02g063540.3.1	Solyc02g091990.3.1	      0
131-  9:	Solyc02g064560.1.1	Solyc02g092140.1.1	 5e-144
131- 10:	Solyc02g064640.4.1	Solyc02g092330.3.1	 3e-129
131- 11:	Solyc02g064650.3.1	Solyc02g092410.3.1	 4e-167
131- 12:	Solyc02g064670.1.1	Solyc02g092430.1.1	  1e-89
131- 13:	Solyc02g064680.4.1	Solyc02g092450.3.1	      0
131- 14:	Solyc02g064690.3.1	Solyc02g092490.3.1	      0
131- 15:	Solyc02g064720.3.1	Solyc02g092560.3.1	      0
131- 16:	Solyc02g064750.4.1	Solyc02g092710.3.1	 6e-154
131- 17:	Solyc02g064760.3.1	Solyc02g092760.3.1	  6e-55
131- 18:	Solyc02g064810.1.1	Solyc02g092820.4.1	  2e-35
131- 19:	Solyc02g064850.2.1	Solyc02g092860.3.1	      0
131- 20:	Solyc02g064860.3.1	Solyc02g092980.3.1	  5e-55
131- 21:	Solyc02g064945.1.1	Solyc02g093090.1.1	      0
131- 22:	Solyc02g064950.3.1	Solyc02g093140.4.1	 7e-138
131- 23:	Solyc02g064960.3.1	Solyc02g093150.3.1	      0
## Alignment 132: score=787.0 e_value=8.1e-53 N=18 SL4.0ch02&SL4.0ch02 plus
132-  0:	Solyc02g032660.3.1	Solyc02g080480.3.1	      0
132-  1:	Solyc02g032800.1.1	Solyc02g080510.1.1	  2e-75
132-  2:	Solyc02g032830.3.1	Solyc02g080530.3.1	 6e-138
132-  3:	Solyc02g032840.1.1	Solyc02g080600.1.1	  6e-11
132-  4:	Solyc02g032860.3.1	Solyc02g080640.4.1	      0
132-  5:	Solyc02g032930.3.1	Solyc02g080870.3.1	  7e-55
132-  6:	Solyc02g032940.4.1	Solyc02g080880.4.1	      0
132-  7:	Solyc02g032950.3.1	Solyc02g080890.3.1	      0
132-  8:	Solyc02g036180.1.1	Solyc02g080920.3.1	  2e-29
132-  9:	Solyc02g036250.1.1	Solyc02g080970.4.1	  5e-73
132- 10:	Solyc02g036260.4.1	Solyc02g081030.4.1	      0
132- 11:	Solyc02g036350.3.1	Solyc02g081190.4.1	      0
132- 12:	Solyc02g036360.1.1	Solyc02g081200.1.1	      0
132- 13:	Solyc02g036390.1.1	Solyc02g081250.3.1	      0
132- 14:	Solyc02g036430.2.1	Solyc02g081270.4.1	      0
132- 15:	Solyc02g036450.3.1	Solyc02g081380.3.1	 6e-133
132- 16:	Solyc02g036460.3.1	Solyc02g081440.4.1	  5e-93
132- 17:	Solyc02g036480.1.1	Solyc02g081450.2.1	 3e-111
## Alignment 133: score=752.0 e_value=1.2e-41 N=16 SL4.0ch02&SL4.0ch02 plus
133-  0:	Solyc02g067935.1.1	Solyc02g093710.1.1	  1e-23
133-  1:	Solyc02g067950.4.1	Solyc02g093720.3.1	 6e-178
133-  2:	Solyc02g067970.4.1	Solyc02g093760.4.1	 2e-137
133-  3:	Solyc02g067980.3.1	Solyc02g093800.3.1	      0
133-  4:	Solyc02g067990.3.1	Solyc02g093810.3.1	      0
133-  5:	Solyc02g068000.2.1	Solyc02g093840.3.1	  6e-90
133-  6:	Solyc02g068060.3.1	Solyc02g093970.4.1	      0
133-  7:	Solyc02g068070.4.1	Solyc02g094040.3.1	      0
133-  8:	Solyc02g068120.3.1	Solyc02g094130.3.1	 4e-165
133-  9:	Solyc02g068130.4.1	Solyc02g094140.4.1	 2e-116
133- 10:	Solyc02g068140.3.1	Solyc02g094190.3.1	      0
133- 11:	Solyc02g068150.4.1	Solyc02g094200.3.1	  2e-41
133- 12:	Solyc02g068160.1.1	Solyc02g094210.1.1	  4e-20
133- 13:	Solyc02g068170.1.1	Solyc02g094230.1.1	  3e-25
133- 14:	Solyc02g068200.1.1	Solyc02g094290.1.1	  2e-39
133- 15:	Solyc02g068230.3.1	Solyc02g094350.3.1	  1e-70
## Alignment 134: score=1831.0 e_value=5e-142 N=41 SL4.0ch02&SL4.0ch02 minus
134-  0:	Solyc02g064980.1.1	Solyc02g090970.1.1	 2e-176
134-  1:	Solyc02g064990.3.1	Solyc02g090900.3.1	 8e-172
134-  2:	Solyc02g065020.2.1	Solyc02g090720.3.1	  1e-42
134-  3:	Solyc02g065040.1.1	Solyc02g090610.1.1	  4e-11
134-  4:	Solyc02g065060.3.1	Solyc02g090540.4.1	 3e-154
134-  5:	Solyc02g065070.3.1	Solyc02g090510.3.1	      0
134-  6:	Solyc02g065090.4.1	Solyc02g090490.3.1	      0
134-  7:	Solyc02g065110.3.1	Solyc02g090430.3.1	      0
134-  8:	Solyc02g065150.2.1	Solyc02g090410.4.1	 1e-110
134-  9:	Solyc02g065170.3.1	Solyc02g090360.3.1	      0
134- 10:	Solyc02g065180.3.1	Solyc02g090330.3.1	 8e-107
134- 11:	Solyc02g065190.3.1	Solyc02g090290.3.1	      0
134- 12:	Solyc02g065290.1.1	Solyc02g090220.3.1	  3e-61
134- 13:	Solyc02g065310.1.1	Solyc02g090170.3.1	  4e-07
134- 14:	Solyc02g065400.3.1	Solyc02g090030.2.1	      0
134- 15:	Solyc02g065420.3.1	Solyc02g090000.3.1	  2e-56
134- 16:	Solyc02g065430.1.1	Solyc02g089990.1.1	  2e-57
134- 17:	Solyc02g065480.2.1	Solyc02g089980.3.1	      0
134- 18:	Solyc02g065490.4.1	Solyc02g089940.4.1	      0
134- 19:	Solyc02g065520.1.1	Solyc02g089900.1.1	  6e-62
134- 20:	Solyc02g065530.4.1	Solyc02g089880.4.1	      0
134- 21:	Solyc02g065540.3.1	Solyc02g089870.3.1	 1e-123
134- 22:	Solyc02g065550.4.1	Solyc02g089840.3.1	  8e-57
134- 23:	Solyc02g065600.3.1	Solyc02g089670.4.1	  1e-61
134- 24:	Solyc02g065640.3.1	Solyc02g089570.3.1	  5e-32
134- 25:	Solyc02g065650.1.1	Solyc02g089410.3.1	  3e-65
134- 26:	Solyc02g065680.3.1	Solyc02g089400.4.1	      0
134- 27:	Solyc02g065700.3.1	Solyc02g089320.3.1	      0
134- 28:	Solyc02g065720.3.1	Solyc02g089240.3.1	 2e-126
134- 29:	Solyc02g065730.2.1	Solyc02g089200.4.1	  3e-52
134- 30:	Solyc02g065740.3.1	Solyc02g089170.4.1	      0
134- 31:	Solyc02g065750.3.1	Solyc02g089160.3.1	      0
134- 32:	Solyc02g065765.1.1	Solyc02g089120.4.1	      0
134- 33:	Solyc02g065800.3.1	Solyc02g089020.2.1	  5e-46
134- 34:	Solyc02g066807.1.1	Solyc02g088920.4.1	  6e-27
134- 35:	Solyc02g066850.1.1	Solyc02g088910.3.1	  8e-29
134- 36:	Solyc02g066910.3.1	Solyc02g088900.3.1	      0
134- 37:	Solyc02g066930.3.1	Solyc02g088790.3.1	  4e-58
134- 38:	Solyc02g066960.3.1	Solyc02g088750.2.1	 7e-167
134- 39:	Solyc02g066970.1.1	Solyc02g088740.1.1	  1e-29
134- 40:	Solyc02g067060.3.1	Solyc02g088630.4.1	      0
## Alignment 135: score=1142.0 e_value=1.7e-75 N=25 SL4.0ch02&SL4.0ch02 minus
135-  0:	Solyc02g066960.3.1	Solyc02g088500.1.1	  1e-30
135-  1:	Solyc02g067040.3.1	Solyc02g088320.4.1	      0
135-  2:	Solyc02g067120.4.1	Solyc02g088270.3.1	  2e-70
135-  3:	Solyc02g067160.4.1	Solyc02g088210.3.1	 1e-158
135-  4:	Solyc02g067190.4.1	Solyc02g088160.4.1	  1e-31
135-  5:	Solyc02g067210.3.1	Solyc02g088120.4.1	      0
135-  6:	Solyc02g067220.4.1	Solyc02g088090.1.1	  7e-49
135-  7:	Solyc02g067230.3.1	Solyc02g088070.3.1	 2e-175
135-  8:	Solyc02g067250.3.1	Solyc02g088040.1.1	  3e-94
135-  9:	Solyc02g067280.1.1	Solyc02g088030.1.1	  2e-16
135- 10:	Solyc02g067290.3.1	Solyc02g087980.3.1	  1e-19
135- 11:	Solyc02g067310.4.1	Solyc02g087970.1.1	  2e-16
135- 12:	Solyc02g067340.4.1	Solyc02g087960.3.1	 7e-124
135- 13:	Solyc02g067350.3.1	Solyc02g087950.3.1	      0
135- 14:	Solyc02g067400.3.1	Solyc02g087850.1.1	  4e-53
135- 15:	Solyc02g067410.2.1	Solyc02g087840.3.1	  6e-98
135- 16:	Solyc02g067420.3.1	Solyc02g087750.3.1	 4e-108
135- 17:	Solyc02g067440.3.1	Solyc02g087740.3.1	 2e-135
135- 18:	Solyc02g067450.4.1	Solyc02g087670.3.1	 1e-154
135- 19:	Solyc02g067490.3.1	Solyc02g087580.3.1	 1e-139
135- 20:	Solyc02g067530.4.1	Solyc02g087490.3.1	 2e-170
135- 21:	Solyc02g067550.2.1	Solyc02g087470.4.1	  5e-11
135- 22:	Solyc02g067560.1.1	Solyc02g087460.1.1	      0
135- 23:	Solyc02g067570.3.1	Solyc02g087360.4.1	      0
135- 24:	Solyc02g067580.3.1	Solyc02g087330.3.1	  1e-57
## Alignment 136: score=443.0 e_value=9.8e-21 N=10 SL4.0ch02&SL4.0ch02 minus
136-  0:	Solyc02g021470.4.1	Solyc02g070460.3.1	      0
136-  1:	Solyc02g021620.3.1	Solyc02g070290.3.1	      0
136-  2:	Solyc02g021760.3.1	Solyc02g070240.3.1	      0
136-  3:	Solyc02g022830.3.1	Solyc02g070220.3.1	  9e-80
136-  4:	Solyc02g022850.1.1	Solyc02g070060.1.1	 6e-153
136-  5:	Solyc02g022890.3.1	Solyc02g070050.3.1	  1e-33
136-  6:	Solyc02g022920.1.1	Solyc02g070040.1.1	  7e-42
136-  7:	Solyc02g023950.3.1	Solyc02g070000.4.1	      0
136-  8:	Solyc02g024000.4.1	Solyc02g069940.4.1	      0
136-  9:	Solyc02g024010.1.1	Solyc02g069910.2.1	  7e-18
## Alignment 137: score=377.0 e_value=5.5e-17 N=9 SL4.0ch02&SL4.0ch02 minus
137-  0:	Solyc02g067680.1.1	Solyc02g086950.1.1	  1e-15
137-  1:	Solyc02g067710.3.1	Solyc02g086940.3.1	 2e-142
137-  2:	Solyc02g067720.1.1	Solyc02g086850.3.1	 5e-149
137-  3:	Solyc02g067750.4.1	Solyc02g086820.3.1	 9e-140
137-  4:	Solyc02g067760.4.1	Solyc02g086690.3.1	  8e-58
137-  5:	Solyc02g067770.3.1	Solyc02g086590.3.1	  5e-20
137-  6:	Solyc02g067800.4.1	Solyc02g086480.1.1	  2e-71
137-  7:	Solyc02g067810.1.1	Solyc02g086450.1.1	  3e-42
137-  8:	Solyc02g067920.4.1	Solyc02g086220.3.1	 5e-155
## Alignment 138: score=1738.0 e_value=1.5e-159 N=43 SL4.0ch02&SL4.0ch03 plus
138-  0:	Solyc02g037490.1.1	Solyc03g031940.4.1	      0
138-  1:	Solyc02g037530.3.1	Solyc03g031970.4.1	      0
138-  2:	Solyc02g037550.3.1	Solyc03g031990.4.1	  1e-91
138-  3:	Solyc02g038740.4.1	Solyc03g032020.4.1	      0
138-  4:	Solyc02g038805.1.1	Solyc03g032060.1.1	  5e-60
138-  5:	Solyc02g038811.1.1	Solyc03g032090.1.1	      0
138-  6:	Solyc02g038816.1.1	Solyc03g032140.4.1	 4e-127
138-  7:	Solyc02g038817.1.1	Solyc03g032150.3.1	      0
138-  8:	Solyc02g060570.1.1	Solyc03g032160.3.1	 2e-138
138-  9:	Solyc02g061650.3.1	Solyc03g032190.3.1	 1e-145
138- 10:	Solyc02g061740.3.1	Solyc03g032210.3.1	  2e-72
138- 11:	Solyc02g061840.3.1	Solyc03g033310.4.1	  6e-81
138- 12:	Solyc02g062020.3.1	Solyc03g033420.4.1	 4e-121
138- 13:	Solyc02g062140.2.1	Solyc03g033510.3.1	      0
138- 14:	Solyc02g062230.1.1	Solyc03g033590.1.1	  5e-60
138- 15:	Solyc02g062240.3.1	Solyc03g033600.3.1	  3e-94
138- 16:	Solyc02g062370.4.1	Solyc03g033630.3.1	  7e-96
138- 17:	Solyc02g062380.3.1	Solyc03g033660.4.1	  1e-65
138- 18:	Solyc02g062400.3.1	Solyc03g033680.1.1	  9e-25
138- 19:	Solyc02g062510.3.1	Solyc03g033690.2.1	      0
138- 20:	Solyc02g062550.3.1	Solyc03g033750.2.1	  3e-20
138- 21:	Solyc02g062670.3.1	Solyc03g033980.4.1	      0
138- 22:	Solyc02g062690.3.1	Solyc03g034000.3.1	  8e-69
138- 23:	Solyc02g062790.3.1	Solyc03g034060.4.1	      0
138- 24:	Solyc02g062960.4.1	Solyc03g034110.4.1	  2e-59
138- 25:	Solyc02g063070.3.1	Solyc03g034180.3.1	 1e-177
138- 26:	Solyc02g063150.3.1	Solyc03g034220.3.1	 3e-127
138- 27:	Solyc02g063170.3.1	Solyc03g034240.4.1	  4e-75
138- 28:	Solyc02g063260.4.1	Solyc03g034400.3.1	      0
138- 29:	Solyc02g063320.4.1	Solyc03g043700.3.1	 2e-167
138- 30:	Solyc02g063410.3.1	Solyc03g043740.4.1	  2e-47
138- 31:	Solyc02g063540.3.1	Solyc03g043890.3.1	      0
138- 32:	Solyc02g064640.4.1	Solyc03g043960.3.1	 4e-129
138- 33:	Solyc02g064670.1.1	Solyc03g044000.1.1	  2e-88
138- 34:	Solyc02g064720.3.1	Solyc03g044090.4.1	  3e-98
138- 35:	Solyc02g064960.3.1	Solyc03g044300.3.1	 9e-145
138- 36:	Solyc02g065040.1.1	Solyc03g044580.1.1	  3e-07
138- 37:	Solyc02g065090.4.1	Solyc03g044710.4.1	 7e-129
138- 38:	Solyc02g065240.3.1	Solyc03g044740.4.1	  1e-75
138- 39:	Solyc02g065430.1.1	Solyc03g044860.1.1	  2e-57
138- 40:	Solyc02g065550.4.1	Solyc03g044950.2.1	  1e-85
138- 41:	Solyc02g065600.3.1	Solyc03g046270.4.1	      0
138- 42:	Solyc02g065640.3.1	Solyc03g046320.4.1	  2e-22
## Alignment 139: score=1420.0 e_value=2.9e-106 N=33 SL4.0ch02&SL4.0ch03 plus
139-  0:	Solyc02g070690.1.1	Solyc03g005720.3.1	  3e-09
139-  1:	Solyc02g070940.1.1	Solyc03g005760.1.1	      0
139-  2:	Solyc02g071050.4.1	Solyc03g005810.4.1	  4e-16
139-  3:	Solyc02g071120.3.1	Solyc03g005830.4.1	      0
139-  4:	Solyc02g071140.3.1	Solyc03g005840.3.1	 6e-117
139-  5:	Solyc02g071320.4.1	Solyc03g005850.2.1	  1e-24
139-  6:	Solyc02g071340.2.1	Solyc03g005860.4.1	      0
139-  7:	Solyc02g071520.3.1	Solyc03g005880.3.1	 3e-135
139-  8:	Solyc02g071610.3.1	Solyc03g005900.4.1	      0
139-  9:	Solyc02g071740.3.1	Solyc03g005920.4.1	      0
139- 10:	Solyc02g071750.3.1	Solyc03g005930.3.1	 1e-101
139- 11:	Solyc02g071760.4.1	Solyc03g005940.4.1	 2e-144
139- 12:	Solyc02g071790.3.1	Solyc03g005960.3.1	  4e-07
139- 13:	Solyc02g071910.1.1	Solyc03g005980.3.1	  1e-54
139- 14:	Solyc02g071990.3.1	Solyc03g005990.3.1	 3e-170
139- 15:	Solyc02g072000.3.1	Solyc03g006000.3.1	      0
139- 16:	Solyc02g072040.3.1	Solyc03g006010.3.1	      0
139- 17:	Solyc02g072100.3.1	Solyc03g006020.3.1	  4e-62
139- 18:	Solyc02g072250.1.1	Solyc03g006050.4.1	  2e-47
139- 19:	Solyc02g072270.3.1	Solyc03g006060.3.1	  2e-78
139- 20:	Solyc02g072300.4.1	Solyc03g006070.3.1	      0
139- 21:	Solyc02g072440.4.1	Solyc03g006080.4.1	      0
139- 22:	Solyc02g072530.3.1	Solyc03g006110.3.1	      0
139- 23:	Solyc02g072550.1.1	Solyc03g006120.4.1	  4e-18
139- 24:	Solyc02g076660.3.1	Solyc03g006130.3.1	      0
139- 25:	Solyc02g076670.3.1	Solyc03g006150.2.1	  3e-87
139- 26:	Solyc02g076800.1.1	Solyc03g006160.1.1	  7e-71
139- 27:	Solyc02g076860.3.1	Solyc03g006170.4.1	  3e-37
139- 28:	Solyc02g077040.4.1	Solyc03g006200.3.1	  3e-98
139- 29:	Solyc02g077080.3.1	Solyc03g006220.4.1	  5e-67
139- 30:	Solyc02g077130.2.1	Solyc03g006240.3.1	  7e-21
139- 31:	Solyc02g077270.4.1	Solyc03g006260.4.1	      0
139- 32:	Solyc02g077360.1.1	Solyc03g006320.1.1	  1e-23
## Alignment 140: score=1409.0 e_value=1.4e-103 N=32 SL4.0ch02&SL4.0ch03 plus
140-  0:	Solyc02g077540.4.1	Solyc03g006290.4.1	 1e-133
140-  1:	Solyc02g077630.3.1	Solyc03g006300.3.1	      0
140-  2:	Solyc02g077810.1.1	Solyc03g006320.1.1	  9e-16
140-  3:	Solyc02g077850.3.1	Solyc03g006330.4.1	      0
140-  4:	Solyc02g077880.3.1	Solyc03g006360.3.1	  1e-57
140-  5:	Solyc02g078000.2.1	Solyc03g006390.2.1	  2e-08
140-  6:	Solyc02g078140.3.1	Solyc03g006400.3.1	      0
140-  7:	Solyc02g078150.4.1	Solyc03g006410.3.1	 1e-129
140-  8:	Solyc02g078180.3.1	Solyc03g006430.3.1	      0
140-  9:	Solyc02g078410.1.1	Solyc03g006440.3.1	  2e-67
140- 10:	Solyc02g078480.3.1	Solyc03g006470.3.1	      0
140- 11:	Solyc02g078500.2.1	Solyc03g006490.3.1	 1e-158
140- 12:	Solyc02g078530.3.1	Solyc03g006500.3.1	      0
140- 13:	Solyc02g078540.4.1	Solyc03g006510.4.1	  7e-34
140- 14:	Solyc02g078610.4.1	Solyc03g006520.3.1	      0
140- 15:	Solyc02g078660.4.1	Solyc03g006530.3.1	 4e-146
140- 16:	Solyc02g078700.3.1	Solyc03g006580.3.1	 3e-101
140- 17:	Solyc02g078720.4.1	Solyc03g006590.3.1	  2e-71
140- 18:	Solyc02g078760.1.1	Solyc03g006600.1.1	  2e-29
140- 19:	Solyc02g079010.4.1	Solyc03g006620.3.1	  6e-76
140- 20:	Solyc02g079030.3.1	Solyc03g006630.3.1	      0
140- 21:	Solyc02g079150.2.1	Solyc03g006640.3.1	  1e-51
140- 22:	Solyc02g079220.4.1	Solyc03g006650.2.1	      0
140- 23:	Solyc02g079370.3.1	Solyc03g006670.4.1	 3e-101
140- 24:	Solyc02g079410.2.1	Solyc03g006680.3.1	 2e-136
140- 25:	Solyc02g079440.3.1	Solyc03g006690.1.1	  2e-36
140- 26:	Solyc02g079500.4.1	Solyc03g006700.3.1	 1e-129
140- 27:	Solyc02g079520.3.1	Solyc03g006710.1.1	  8e-47
140- 28:	Solyc02g079530.4.1	Solyc03g006720.1.1	      0
140- 29:	Solyc02g079620.3.1	Solyc03g006730.3.1	  2e-45
140- 30:	Solyc02g079630.3.1	Solyc03g006770.4.1	  2e-62
140- 31:	Solyc02g079700.1.1	Solyc03g006790.3.1	  4e-15
## Alignment 141: score=1256.0 e_value=8.3e-88 N=28 SL4.0ch02&SL4.0ch03 plus
141-  0:	Solyc02g091700.3.1	Solyc03g043740.4.1	  9e-56
141-  1:	Solyc02g091730.3.1	Solyc03g043760.4.1	  4e-91
141-  2:	Solyc02g091840.3.1	Solyc03g043770.4.1	 4e-145
141-  3:	Solyc02g091880.4.1	Solyc03g043850.3.1	  1e-38
141-  4:	Solyc02g091970.4.1	Solyc03g043880.3.1	      0
141-  5:	Solyc02g091990.3.1	Solyc03g043890.3.1	      0
141-  6:	Solyc02g092090.3.1	Solyc03g043895.1.1	  3e-61
141-  7:	Solyc02g092160.3.1	Solyc03g043910.3.1	 2e-145
141-  8:	Solyc02g092210.1.1	Solyc03g043920.4.1	 5e-174
141-  9:	Solyc02g092230.3.1	Solyc03g043930.4.1	      0
141- 10:	Solyc02g092260.3.1	Solyc03g043950.4.1	      0
141- 11:	Solyc02g092330.3.1	Solyc03g043960.3.1	 2e-127
141- 12:	Solyc02g092360.3.1	Solyc03g043970.3.1	  7e-83
141- 13:	Solyc02g092430.1.1	Solyc03g044000.1.1	  2e-89
141- 14:	Solyc02g092440.3.1	Solyc03g044010.4.1	 2e-175
141- 15:	Solyc02g092470.3.1	Solyc03g044060.4.1	      0
141- 16:	Solyc02g092560.3.1	Solyc03g044090.4.1	 4e-106
141- 17:	Solyc02g092580.3.1	Solyc03g044100.4.1	 2e-160
141- 18:	Solyc02g092640.4.1	Solyc03g044140.3.1	      0
141- 19:	Solyc02g092670.1.1	Solyc03g044150.4.1	      0
141- 20:	Solyc02g092720.1.1	Solyc03g150114.1.1	  3e-35
141- 21:	Solyc02g092890.1.1	Solyc03g044180.1.1	  2e-23
141- 22:	Solyc02g092990.1.1	Solyc03g044220.1.1	      0
141- 23:	Solyc02g093040.4.1	Solyc03g044230.1.1	      0
141- 24:	Solyc02g093110.3.1	Solyc03g044260.3.1	 4e-113
141- 25:	Solyc02g093150.3.1	Solyc03g044300.3.1	 2e-148
141- 26:	Solyc02g093190.3.1	Solyc03g044380.3.1	 1e-124
141- 27:	Solyc02g093280.2.1	Solyc03g044460.1.1	  9e-12
## Alignment 142: score=890.0 e_value=8e-51 N=19 SL4.0ch02&SL4.0ch03 plus
142-  0:	Solyc02g083285.2.1	Solyc03g032243.1.1	  1e-43
142-  1:	Solyc02g083320.3.1	Solyc03g033310.4.1	  2e-80
142-  2:	Solyc02g083390.4.1	Solyc03g033320.4.1	 3e-155
142-  3:	Solyc02g083400.3.1	Solyc03g033330.3.1	 4e-139
142-  4:	Solyc02g083420.3.1	Solyc03g033340.3.1	      0
142-  5:	Solyc02g083460.3.1	Solyc03g033350.3.1	  1e-27
142-  6:	Solyc02g083560.3.1	Solyc03g033400.4.1	      0
142-  7:	Solyc02g083570.3.1	Solyc03g033410.4.1	 3e-103
142-  8:	Solyc02g083580.4.1	Solyc03g033420.4.1	 3e-121
142-  9:	Solyc02g083710.3.1	Solyc03g033430.1.1	  6e-58
142- 10:	Solyc02g083740.2.1	Solyc03g033460.3.1	      0
142- 11:	Solyc02g083760.4.1	Solyc03g033490.3.1	  1e-91
142- 12:	Solyc02g083800.4.1	Solyc03g033500.4.1	  3e-69
142- 13:	Solyc02g083820.1.1	Solyc03g033510.3.1	      0
142- 14:	Solyc02g083850.3.1	Solyc03g033540.3.1	      0
142- 15:	Solyc02g083910.4.1	Solyc03g033550.3.1	  1e-11
142- 16:	Solyc02g083990.3.1	Solyc03g033580.3.1	      0
142- 17:	Solyc02g084005.1.1	Solyc03g033590.1.1	  6e-57
142- 18:	Solyc02g084020.3.1	Solyc03g033600.3.1	  1e-92
## Alignment 143: score=633.0 e_value=2.5e-32 N=14 SL4.0ch02&SL4.0ch03 plus
143-  0:	Solyc02g082250.4.1	Solyc03g032000.4.1	      0
143-  1:	Solyc02g082260.3.1	Solyc03g032020.4.1	      0
143-  2:	Solyc02g082410.4.1	Solyc03g032040.3.1	      0
143-  3:	Solyc02g082420.3.1	Solyc03g032060.1.1	  3e-74
143-  4:	Solyc02g082450.3.1	Solyc03g032075.1.1	  5e-26
143-  5:	Solyc02g082510.1.1	Solyc03g032090.1.1	      0
143-  6:	Solyc02g082570.3.1	Solyc03g032100.2.1	  8e-51
143-  7:	Solyc02g082680.4.1	Solyc03g032110.3.1	      0
143-  8:	Solyc02g082700.3.1	Solyc03g032130.4.1	  3e-18
143-  9:	Solyc02g082800.3.1	Solyc03g032160.3.1	      0
143- 10:	Solyc02g082810.3.1	Solyc03g032180.3.1	      0
143- 11:	Solyc02g082820.3.1	Solyc03g032190.3.1	      0
143- 12:	Solyc02g082870.4.1	Solyc03g032210.3.1	      0
143- 13:	Solyc02g082980.1.1	Solyc03g032230.1.1	  1e-32
## Alignment 144: score=574.0 e_value=8.9e-32 N=13 SL4.0ch02&SL4.0ch03 plus
144-  0:	Solyc02g084370.2.1	Solyc03g033610.1.1	      0
144-  1:	Solyc02g084510.3.1	Solyc03g033630.3.1	 2e-101
144-  2:	Solyc02g084530.2.1	Solyc03g033640.3.1	 2e-125
144-  3:	Solyc02g084550.3.1	Solyc03g033650.3.1	  8e-91
144-  4:	Solyc02g084590.4.1	Solyc03g033660.4.1	  1e-78
144-  5:	Solyc02g084680.3.1	Solyc03g033680.1.1	  4e-27
144-  6:	Solyc02g084780.4.1	Solyc03g033690.2.1	 2e-171
144-  7:	Solyc02g084900.2.1	Solyc03g033750.2.1	  2e-08
144-  8:	Solyc02g084910.4.1	Solyc03g033790.4.1	 3e-145
144-  9:	Solyc02g084960.1.1	Solyc03g033860.1.1	  2e-80
144- 10:	Solyc02g085130.4.1	Solyc03g033980.4.1	      0
144- 11:	Solyc02g085140.4.1	Solyc03g034010.3.1	  2e-79
144- 12:	Solyc02g085150.4.1	Solyc03g034030.3.1	  4e-38
## Alignment 145: score=370.0 e_value=6e-14 N=8 SL4.0ch02&SL4.0ch03 plus
145-  0:	Solyc02g081180.2.1	Solyc03g031830.1.1	  2e-60
145-  1:	Solyc02g081210.3.1	Solyc03g031840.3.1	 1e-164
145-  2:	Solyc02g081230.4.1	Solyc03g031850.1.1	  2e-99
145-  3:	Solyc02g081330.4.1	Solyc03g031860.3.1	      0
145-  4:	Solyc02g081345.1.1	Solyc03g031870.3.1	 4e-103
145-  5:	Solyc02g081390.3.1	Solyc03g031880.3.1	      0
145-  6:	Solyc02g081420.3.1	Solyc03g031900.2.1	      0
145-  7:	Solyc02g081570.4.1	Solyc03g031920.3.1	      0
## Alignment 146: score=367.0 e_value=2.9e-16 N=8 SL4.0ch02&SL4.0ch03 plus
146-  0:	Solyc02g091050.3.1	Solyc03g034400.3.1	      0
146-  1:	Solyc02g091180.1.1	Solyc03g034410.1.1	  2e-82
146-  2:	Solyc02g091190.4.1	Solyc03g034415.1.1	  1e-76
146-  3:	Solyc02g091197.1.1	Solyc03g150107.1.1	  2e-12
146-  4:	Solyc02g091210.1.1	Solyc03g034430.1.1	      0
146-  5:	Solyc02g091300.3.1	Solyc03g043640.3.1	  2e-81
146-  6:	Solyc02g091410.3.1	Solyc03g043660.3.1	      0
146-  7:	Solyc02g091430.4.1	Solyc03g043700.3.1	 9e-165
## Alignment 147: score=362.0 e_value=3e-16 N=8 SL4.0ch02&SL4.0ch03 plus
147-  0:	Solyc02g067420.3.1	Solyc03g113100.3.1	 7e-105
147-  1:	Solyc02g067430.3.1	Solyc03g113120.4.1	  2e-87
147-  2:	Solyc02g067440.3.1	Solyc03g113130.3.1	  2e-81
147-  3:	Solyc02g067450.4.1	Solyc03g113150.3.1	 2e-162
147-  4:	Solyc02g067460.3.1	Solyc03g113210.3.1	  3e-49
147-  5:	Solyc02g067470.4.1	Solyc03g113220.3.1	 2e-141
147-  6:	Solyc02g067630.3.1	Solyc03g113230.3.1	  1e-77
147-  7:	Solyc02g067800.4.1	Solyc03g113360.4.1	  2e-25
## Alignment 148: score=317.0 e_value=6.2e-12 N=7 SL4.0ch02&SL4.0ch03 plus
148-  0:	Solyc02g085950.4.1	Solyc03g034220.3.1	 2e-131
148-  1:	Solyc02g086000.2.1	Solyc03g034230.3.1	  3e-09
148-  2:	Solyc02g086050.3.1	Solyc03g034240.4.1	  1e-72
148-  3:	Solyc02g086110.3.1	Solyc03g034250.4.1	 6e-120
148-  4:	Solyc02g086220.3.1	Solyc03g034270.3.1	      0
148-  5:	Solyc02g086260.1.1	Solyc03g034300.1.1	  6e-59
148-  6:	Solyc02g086300.4.1	Solyc03g034320.3.1	 2e-155
## Alignment 149: score=305.0 e_value=1.2e-13 N=7 SL4.0ch02&SL4.0ch03 plus
149-  0:	Solyc02g079750.4.1	Solyc03g031440.4.1	  1e-76
149-  1:	Solyc02g079760.3.1	Solyc03g031450.3.1	  6e-69
149-  2:	Solyc02g079820.4.1	Solyc03g031460.1.1	  8e-61
149-  3:	Solyc02g079980.3.1	Solyc03g031530.4.1	      0
149-  4:	Solyc02g079990.3.1	Solyc03g031540.2.1	  7e-51
149-  5:	Solyc02g080050.1.1	Solyc03g031550.1.1	  9e-06
149-  6:	Solyc02g080270.3.1	Solyc03g031750.2.1	 3e-121
## Alignment 150: score=267.0 e_value=8.4e-09 N=6 SL4.0ch02&SL4.0ch03 plus
150-  0:	Solyc02g065650.1.1	Solyc03g114680.3.1	  7e-48
150-  1:	Solyc02g065730.2.1	Solyc03g114830.3.1	  5e-87
150-  2:	Solyc02g065740.3.1	Solyc03g114860.4.1	      0
150-  3:	Solyc02g065765.1.1	Solyc03g114880.3.1	  7e-57
150-  4:	Solyc02g065790.3.1	Solyc03g114990.2.1	  1e-83
150-  5:	Solyc02g065800.3.1	Solyc03g115010.3.1	  9e-40
## Alignment 151: score=257.0 e_value=2.9e-09 N=6 SL4.0ch02&SL4.0ch03 plus
151-  0:	Solyc02g067030.4.1	Solyc03g115700.3.1	      0
151-  1:	Solyc02g067220.4.1	Solyc03g115930.3.1	  6e-16
151-  2:	Solyc02g067230.3.1	Solyc03g115940.4.1	 4e-131
151-  3:	Solyc02g067310.4.1	Solyc03g116070.1.1	  9e-18
151-  4:	Solyc02g067340.4.1	Solyc03g116100.3.1	 3e-105
151-  5:	Solyc02g067370.4.1	Solyc03g116170.3.1	  1e-91
## Alignment 152: score=946.0 e_value=4.9e-66 N=23 SL4.0ch02&SL4.0ch03 minus
152-  0:	Solyc02g089060.3.1	Solyc03g070480.1.1	  3e-25
152-  1:	Solyc02g089120.4.1	Solyc03g070440.4.1	      0
152-  2:	Solyc02g089170.4.1	Solyc03g070390.3.1	      0
152-  3:	Solyc02g089250.4.1	Solyc03g046580.1.1	  9e-61
152-  4:	Solyc02g089370.2.1	Solyc03g046450.3.1	      0
152-  5:	Solyc02g089420.1.1	Solyc03g046440.3.1	  7e-61
152-  6:	Solyc02g089600.3.1	Solyc03g046350.3.1	  9e-97
152-  7:	Solyc02g089670.4.1	Solyc03g046270.4.1	  3e-60
152-  8:	Solyc02g089720.3.1	Solyc03g046200.1.1	      0
152-  9:	Solyc02g089780.3.1	Solyc03g045090.3.1	  1e-30
152- 10:	Solyc02g089800.3.1	Solyc03g045050.4.1	      0
152- 11:	Solyc02g089830.2.1	Solyc03g045030.2.1	  9e-33
152- 12:	Solyc02g089840.3.1	Solyc03g044950.2.1	  1e-27
152- 13:	Solyc02g089860.1.1	Solyc03g044910.1.1	 5e-156
152- 14:	Solyc02g089990.1.1	Solyc03g044860.1.1	  1e-59
152- 15:	Solyc02g090150.1.1	Solyc03g044830.4.1	      0
152- 16:	Solyc02g090397.1.1	Solyc03g044748.1.1	  7e-84
152- 17:	Solyc02g090490.3.1	Solyc03g044710.4.1	 2e-144
152- 18:	Solyc02g090610.1.1	Solyc03g044580.1.1	  1e-08
152- 19:	Solyc02g090620.3.1	Solyc03g044510.3.1	      0
152- 20:	Solyc02g090680.3.1	Solyc03g044480.3.1	  2e-08
152- 21:	Solyc02g090950.1.1	Solyc03g044460.1.1	  1e-57
152- 22:	Solyc02g091100.3.1	Solyc03g044330.1.1	  1e-38
## Alignment 153: score=838.0 e_value=1.3e-56 N=20 SL4.0ch02&SL4.0ch03 minus
153-  0:	Solyc02g086660.4.1	Solyc03g114370.4.1	  3e-41
153-  1:	Solyc02g086810.1.1	Solyc03g114350.1.1	  2e-42
153-  2:	Solyc02g086840.3.1	Solyc03g114320.4.1	  3e-75
153-  3:	Solyc02g086860.4.1	Solyc03g114290.4.1	  6e-65
153-  4:	Solyc02g086920.2.1	Solyc03g114200.4.1	  2e-72
153-  5:	Solyc02g086950.1.1	Solyc03g114190.1.1	  1e-42
153-  6:	Solyc02g086970.4.1	Solyc03g114150.3.1	      0
153-  7:	Solyc02g086990.4.1	Solyc03g114110.4.1	 8e-176
153-  8:	Solyc02g087040.1.1	Solyc03g114090.1.1	 7e-102
153-  9:	Solyc02g087200.2.1	Solyc03g113870.1.1	 3e-143
153- 10:	Solyc02g087310.3.1	Solyc03g113760.3.1	 8e-105
153- 11:	Solyc02g087330.3.1	Solyc03g113730.3.1	  1e-45
153- 12:	Solyc02g087450.3.1	Solyc03g113660.4.1	  3e-06
153- 13:	Solyc02g087460.1.1	Solyc03g113450.4.1	  6e-79
153- 14:	Solyc02g087570.1.1	Solyc03g113360.4.1	  3e-40
153- 15:	Solyc02g087670.3.1	Solyc03g113150.3.1	      0
153- 16:	Solyc02g087740.3.1	Solyc03g113130.3.1	  1e-80
153- 17:	Solyc02g087750.3.1	Solyc03g113100.3.1	 2e-109
153- 18:	Solyc02g087770.3.1	Solyc03g113030.4.1	 6e-143
153- 19:	Solyc02g087860.3.1	Solyc03g112995.1.1	  2e-15
## Alignment 154: score=537.0 e_value=6.9e-26 N=12 SL4.0ch02&SL4.0ch03 minus
154-  0:	Solyc02g080160.4.1	Solyc03g031800.3.1	 3e-166
154-  1:	Solyc02g080180.1.1	Solyc03g031790.1.1	 4e-148
154-  2:	Solyc02g080230.3.1	Solyc03g031770.3.1	  2e-40
154-  3:	Solyc02g080260.4.1	Solyc03g031760.4.1	      0
154-  4:	Solyc02g080290.3.1	Solyc03g031730.3.1	      0
154-  5:	Solyc02g080420.4.1	Solyc03g031720.3.1	      0
154-  6:	Solyc02g080440.3.1	Solyc03g031700.4.1	      0
154-  7:	Solyc02g080500.3.1	Solyc03g031680.3.1	      0
154-  8:	Solyc02g080590.3.1	Solyc03g031650.4.1	  6e-79
154-  9:	Solyc02g080640.4.1	Solyc03g031620.3.1	      0
154- 10:	Solyc02g080820.3.1	Solyc03g031600.3.1	 1e-120
154- 11:	Solyc02g080920.3.1	Solyc03g031580.3.1	  1e-48
## Alignment 155: score=468.0 e_value=6e-24 N=11 SL4.0ch02&SL4.0ch03 minus
155-  0:	Solyc02g088610.4.1	Solyc03g115230.3.1	      0
155-  1:	Solyc02g088800.2.1	Solyc03g115070.1.1	 6e-180
155-  2:	Solyc02g088840.3.1	Solyc03g115060.3.1	  9e-08
155-  3:	Solyc02g089020.2.1	Solyc03g115010.3.1	  3e-45
155-  4:	Solyc02g089030.1.1	Solyc03g115000.3.1	  4e-11
155-  5:	Solyc02g089065.1.1	Solyc03g114970.3.1	  1e-41
155-  6:	Solyc02g089120.4.1	Solyc03g114880.3.1	  1e-55
155-  7:	Solyc02g089170.4.1	Solyc03g114860.4.1	      0
155-  8:	Solyc02g089200.4.1	Solyc03g114830.3.1	  7e-61
155-  9:	Solyc02g089410.3.1	Solyc03g114680.3.1	  7e-38
155- 10:	Solyc02g089450.1.1	Solyc03g114620.1.1	  6e-09
## Alignment 156: score=421.0 e_value=4.1e-21 N=10 SL4.0ch02&SL4.0ch03 minus
156-  0:	Solyc02g087960.3.1	Solyc03g116100.3.1	 5e-105
156-  1:	Solyc02g087970.1.1	Solyc03g116070.1.1	  5e-27
156-  2:	Solyc02g088070.3.1	Solyc03g115940.4.1	 1e-118
156-  3:	Solyc02g088090.1.1	Solyc03g115930.3.1	  5e-19
156-  4:	Solyc02g088100.3.1	Solyc03g115890.3.1	 2e-125
156-  5:	Solyc02g088170.2.1	Solyc03g115790.1.1	 4e-117
156-  6:	Solyc02g088330.2.1	Solyc03g115660.3.1	      0
156-  7:	Solyc02g088480.3.1	Solyc03g115590.4.1	  2e-09
156-  8:	Solyc02g088670.1.1	Solyc03g115450.1.1	  2e-32
156-  9:	Solyc02g088690.4.1	Solyc03g115380.3.1	      0
## Alignment 157: score=374.0 e_value=4.4e-15 N=8 SL4.0ch02&SL4.0ch03 minus
157-  0:	Solyc02g093700.3.1	Solyc03g005120.3.1	 1e-157
157-  1:	Solyc02g093790.3.1	Solyc03g005100.3.1	      0
157-  2:	Solyc02g093850.3.1	Solyc03g005090.4.1	      0
157-  3:	Solyc02g093980.3.1	Solyc03g005060.4.1	      0
157-  4:	Solyc02g093990.4.1	Solyc03g005050.3.1	 6e-106
157-  5:	Solyc02g094000.1.1	Solyc03g005040.1.1	  3e-63
157-  6:	Solyc02g094030.3.1	Solyc03g005030.3.1	  1e-52
157-  7:	Solyc02g094040.3.1	Solyc03g005020.3.1	      0
## Alignment 158: score=1797.0 e_value=2.2e-136 N=40 SL4.0ch02&SL4.0ch04 plus
158-  0:	Solyc02g091550.2.1	Solyc04g076680.2.1	  1e-36
158-  1:	Solyc02g091560.3.1	Solyc04g076790.3.1	      0
158-  2:	Solyc02g091670.1.1	Solyc04g076820.1.1	  2e-45
158-  3:	Solyc02g091690.3.1	Solyc04g076845.1.1	  4e-82
158-  4:	Solyc02g091710.3.1	Solyc04g076860.3.1	      0
158-  5:	Solyc02g091840.3.1	Solyc04g076990.3.1	 5e-109
158-  6:	Solyc02g091870.3.1	Solyc04g077020.3.1	      0
158-  7:	Solyc02g091890.3.1	Solyc04g077160.1.1	  5e-06
158-  8:	Solyc02g091910.2.1	Solyc04g077170.3.1	  1e-35
158-  9:	Solyc02g091930.3.1	Solyc04g077220.3.1	  4e-67
158- 10:	Solyc02g091970.4.1	Solyc04g077240.4.1	  9e-71
158- 11:	Solyc02g091980.2.1	Solyc04g077260.3.1	  1e-78
158- 12:	Solyc02g091990.3.1	Solyc04g077410.4.1	      0
158- 13:	Solyc02g092000.3.1	Solyc04g077420.4.1	 2e-123
158- 14:	Solyc02g092050.3.1	Solyc04g077490.3.1	      0
158- 15:	Solyc02g092070.3.1	Solyc04g077510.4.1	 7e-113
158- 16:	Solyc02g092100.1.1	Solyc04g077570.1.1	  6e-09
158- 17:	Solyc02g092110.3.1	Solyc04g077580.3.1	  3e-17
158- 18:	Solyc02g092140.1.1	Solyc04g077590.4.1	 2e-129
158- 19:	Solyc02g092160.3.1	Solyc04g077600.3.1	  3e-67
158- 20:	Solyc02g092190.1.1	Solyc04g077620.1.1	  4e-14
158- 21:	Solyc02g092270.3.1	Solyc04g077755.1.1	  2e-16
158- 22:	Solyc02g092450.3.1	Solyc04g077870.3.1	      0
158- 23:	Solyc02g092550.3.1	Solyc04g077990.3.1	  3e-56
158- 24:	Solyc02g092670.1.1	Solyc04g078110.1.1	      0
158- 25:	Solyc02g092783.1.1	Solyc04g078170.2.1	      0
158- 26:	Solyc02g092800.3.1	Solyc04g078220.3.1	  1e-06
158- 27:	Solyc02g092860.3.1	Solyc04g078270.3.1	 1e-176
158- 28:	Solyc02g092910.3.1	Solyc04g078400.3.1	 3e-119
158- 29:	Solyc02g092930.1.1	Solyc04g078420.1.1	  3e-99
158- 30:	Solyc02g092980.3.1	Solyc04g078470.3.1	 8e-106
158- 31:	Solyc02g092990.1.1	Solyc04g078490.1.1	      0
158- 32:	Solyc02g093010.3.1	Solyc04g078510.4.1	  2e-88
158- 33:	Solyc02g093040.4.1	Solyc04g078540.4.1	 7e-153
158- 34:	Solyc02g093050.3.1	Solyc04g078550.3.1	 4e-120
158- 35:	Solyc02g093100.3.1	Solyc04g078590.3.1	      0
158- 36:	Solyc02g093110.3.1	Solyc04g078620.3.1	 2e-103
158- 37:	Solyc02g093130.3.1	Solyc04g078640.3.1	  3e-55
158- 38:	Solyc02g093180.3.1	Solyc04g078660.2.1	  9e-97
158- 39:	Solyc02g093280.2.1	Solyc04g078690.3.1	  2e-39
## Alignment 159: score=445.0 e_value=4.4e-21 N=10 SL4.0ch02&SL4.0ch04 plus
159-  0:	Solyc02g091050.3.1	Solyc04g007530.3.1	 8e-177
159-  1:	Solyc02g091130.3.1	Solyc04g007550.4.1	      0
159-  2:	Solyc02g091180.1.1	Solyc04g007580.1.1	  4e-55
159-  3:	Solyc02g091193.1.1	Solyc04g007585.1.1	  2e-13
159-  4:	Solyc02g091230.4.1	Solyc04g007600.4.1	  1e-65
159-  5:	Solyc02g091250.1.1	Solyc04g007620.1.1	  1e-30
159-  6:	Solyc02g091300.3.1	Solyc04g007630.2.1	  9e-73
159-  7:	Solyc02g091430.4.1	Solyc04g007640.3.1	  1e-25
159-  8:	Solyc02g091520.3.1	Solyc04g007800.4.1	  1e-53
159-  9:	Solyc02g091535.1.1	Solyc04g007840.3.1	  2e-38
## Alignment 160: score=325.0 e_value=2.4e-14 N=8 SL4.0ch02&SL4.0ch04 plus
160-  0:	Solyc02g065000.1.1	Solyc04g079080.2.1	  7e-11
160-  1:	Solyc02g065090.4.1	Solyc04g079210.3.1	  8e-83
160-  2:	Solyc02g065110.3.1	Solyc04g079400.3.1	 6e-149
160-  3:	Solyc02g065290.1.1	Solyc04g079570.1.1	  1e-34
160-  4:	Solyc02g065310.1.1	Solyc04g079590.3.1	  1e-06
160-  5:	Solyc02g065490.4.1	Solyc04g079830.2.1	 1e-123
160-  6:	Solyc02g065530.4.1	Solyc04g079860.1.1	      0
160-  7:	Solyc02g065550.4.1	Solyc04g079910.4.1	  1e-99
## Alignment 161: score=304.0 e_value=1.1e-13 N=8 SL4.0ch02&SL4.0ch04 plus
161-  0:	Solyc02g065590.3.1	Solyc04g005230.3.1	  4e-08
161-  1:	Solyc02g065730.2.1	Solyc04g005320.3.1	  1e-57
161-  2:	Solyc02g065740.3.1	Solyc04g005340.2.1	      0
161-  3:	Solyc02g066850.1.1	Solyc04g005380.3.1	  2e-25
161-  4:	Solyc02g067010.3.1	Solyc04g005560.3.1	      0
161-  5:	Solyc02g067190.4.1	Solyc04g005620.3.1	  1e-73
161-  6:	Solyc02g067410.2.1	Solyc04g005800.3.1	  4e-35
161-  7:	Solyc02g067560.1.1	Solyc04g005910.3.1	  1e-73
## Alignment 162: score=264.0 e_value=1.7e-09 N=6 SL4.0ch02&SL4.0ch04 plus
162-  0:	Solyc02g079280.3.1	Solyc04g077260.3.1	  2e-51
162-  1:	Solyc02g079530.4.1	Solyc04g077270.4.1	      0
162-  2:	Solyc02g079580.4.1	Solyc04g077330.4.1	 2e-136
162-  3:	Solyc02g079620.3.1	Solyc04g077340.3.1	  5e-47
162-  4:	Solyc02g079640.3.1	Solyc04g077360.3.1	 3e-145
162-  5:	Solyc02g079670.1.1	Solyc04g077390.3.1	  7e-33
## Alignment 163: score=1398.0 e_value=4.5e-101 N=31 SL4.0ch02&SL4.0ch04 minus
163-  0:	Solyc02g084230.3.1	Solyc04g081170.3.1	  2e-89
163-  1:	Solyc02g084360.3.1	Solyc04g081090.3.1	 1e-113
163-  2:	Solyc02g084370.2.1	Solyc04g081080.1.1	      0
163-  3:	Solyc02g084390.3.1	Solyc04g081060.3.1	      0
163-  4:	Solyc02g084420.3.1	Solyc04g081020.3.1	  8e-25
163-  5:	Solyc02g084630.3.1	Solyc04g081000.3.1	  2e-87
163-  6:	Solyc02g084680.3.1	Solyc04g080970.4.1	  1e-67
163-  7:	Solyc02g084710.3.1	Solyc04g080850.3.1	  2e-54
163-  8:	Solyc02g084720.3.1	Solyc04g080840.3.1	      0
163-  9:	Solyc02g084760.3.1	Solyc04g080810.4.1	 2e-104
163- 10:	Solyc02g084780.4.1	Solyc04g080760.3.1	 5e-146
163- 11:	Solyc02g084860.1.1	Solyc04g080740.1.1	  9e-50
163- 12:	Solyc02g084870.3.1	Solyc04g080730.3.1	      0
163- 13:	Solyc02g084880.3.1	Solyc04g080710.4.1	  1e-34
163- 14:	Solyc02g084900.2.1	Solyc04g080680.4.1	 8e-165
163- 15:	Solyc02g084930.3.1	Solyc04g080650.4.1	 6e-134
163- 16:	Solyc02g084960.1.1	Solyc04g080640.1.1	  2e-23
163- 17:	Solyc02g084990.3.1	Solyc04g080620.3.1	      0
163- 18:	Solyc02g085030.4.1	Solyc04g080600.3.1	  2e-30
163- 19:	Solyc02g085040.3.1	Solyc04g080570.3.1	 1e-156
163- 20:	Solyc02g085145.1.1	Solyc04g080500.3.1	  1e-30
163- 21:	Solyc02g085160.1.1	Solyc04g080490.4.1	  8e-71
163- 22:	Solyc02g085170.4.1	Solyc04g080460.3.1	 3e-143
163- 23:	Solyc02g085290.3.1	Solyc04g080440.4.1	  4e-94
163- 24:	Solyc02g085480.4.1	Solyc04g080230.3.1	  4e-49
163- 25:	Solyc02g085490.2.1	Solyc04g080220.3.1	 1e-153
163- 26:	Solyc02g085500.4.1	Solyc04g080210.1.1	  4e-06
163- 27:	Solyc02g085580.4.1	Solyc04g080130.3.1	 3e-140
163- 28:	Solyc02g085660.1.1	Solyc04g080010.4.1	 6e-146
163- 29:	Solyc02g085690.4.1	Solyc04g079970.3.1	 2e-101
163- 30:	Solyc02g085700.1.1	Solyc04g079960.1.1	 2e-153
## Alignment 164: score=664.0 e_value=2.5e-42 N=16 SL4.0ch02&SL4.0ch04 minus
164-  0:	Solyc02g082140.3.1	Solyc04g082950.4.1	 6e-145
164-  1:	Solyc02g082270.3.1	Solyc04g082770.4.1	  6e-67
164-  2:	Solyc02g082410.4.1	Solyc04g082700.3.1	      0
164-  3:	Solyc02g082420.3.1	Solyc04g082690.1.1	  2e-72
164-  4:	Solyc02g082470.4.1	Solyc04g082620.3.1	      0
164-  5:	Solyc02g082480.3.1	Solyc04g082610.3.1	      0
164-  6:	Solyc02g082490.4.1	Solyc04g082600.3.1	 3e-159
164-  7:	Solyc02g082540.4.1	Solyc04g082560.4.1	      0
164-  8:	Solyc02g082760.3.1	Solyc04g082460.4.1	      0
164-  9:	Solyc02g082820.3.1	Solyc04g082430.3.1	 5e-170
164- 10:	Solyc02g082980.1.1	Solyc04g082240.1.1	  5e-12
164- 11:	Solyc02g083170.3.1	Solyc04g082060.4.1	  1e-18
164- 12:	Solyc02g083250.3.1	Solyc04g082050.3.1	  8e-92
164- 13:	Solyc02g083340.4.1	Solyc04g082000.4.1	      0
164- 14:	Solyc02g083390.4.1	Solyc04g081930.3.1	 3e-128
164- 15:	Solyc02g083480.3.1	Solyc04g081860.3.1	 5e-160
## Alignment 165: score=561.0 e_value=2.9e-28 N=13 SL4.0ch02&SL4.0ch04 minus
165-  0:	Solyc02g089840.3.1	Solyc04g079910.4.1	  2e-34
165-  1:	Solyc02g089880.4.1	Solyc04g079860.1.1	 1e-176
165-  2:	Solyc02g089930.4.1	Solyc04g079840.4.1	      0
165-  3:	Solyc02g089940.4.1	Solyc04g079830.2.1	 3e-156
165-  4:	Solyc02g090110.3.1	Solyc04g079710.4.1	      0
165-  5:	Solyc02g090150.1.1	Solyc04g079700.3.1	 4e-178
165-  6:	Solyc02g090170.3.1	Solyc04g079590.3.1	  3e-26
165-  7:	Solyc02g090220.3.1	Solyc04g079570.1.1	  7e-36
165-  8:	Solyc02g090380.4.1	Solyc04g079420.3.1	 6e-129
165-  9:	Solyc02g090430.3.1	Solyc04g079400.3.1	 9e-153
165- 10:	Solyc02g090580.3.1	Solyc04g079340.3.1	      0
165- 11:	Solyc02g090640.4.1	Solyc04g079230.4.1	  1e-54
165- 12:	Solyc02g090710.3.1	Solyc04g079130.2.1	  3e-34
## Alignment 166: score=484.0 e_value=4.5e-28 N=13 SL4.0ch02&SL4.0ch04 minus
166-  0:	Solyc02g061720.3.1	Solyc04g082160.4.1	  2e-06
166-  1:	Solyc02g061850.4.1	Solyc04g082000.4.1	      0
166-  2:	Solyc02g061960.3.1	Solyc04g081820.3.1	  4e-74
166-  3:	Solyc02g062000.4.1	Solyc04g081750.4.1	 3e-163
166-  4:	Solyc02g062160.1.1	Solyc04g081530.1.1	  1e-30
166-  5:	Solyc02g062230.1.1	Solyc04g081270.1.1	  3e-43
166-  6:	Solyc02g062330.3.1	Solyc04g081060.3.1	      0
166-  7:	Solyc02g062400.3.1	Solyc04g080970.4.1	  2e-75
166-  8:	Solyc02g062510.3.1	Solyc04g080760.3.1	 3e-151
166-  9:	Solyc02g062550.3.1	Solyc04g080680.4.1	 6e-175
166- 10:	Solyc02g062600.3.1	Solyc04g080570.3.1	 5e-161
166- 11:	Solyc02g062720.4.1	Solyc04g080470.4.1	 3e-123
166- 12:	Solyc02g062750.4.1	Solyc04g080460.3.1	      0
## Alignment 167: score=294.0 e_value=1.6e-11 N=7 SL4.0ch02&SL4.0ch04 minus
167-  0:	Solyc02g087460.1.1	Solyc04g005910.3.1	  9e-74
167-  1:	Solyc02g087480.4.1	Solyc04g005860.3.1	 7e-173
167-  2:	Solyc02g087500.3.1	Solyc04g005840.1.1	      0
167-  3:	Solyc02g087630.3.1	Solyc04g005810.3.1	  9e-48
167-  4:	Solyc02g087840.3.1	Solyc04g005800.3.1	  3e-36
167-  5:	Solyc02g087860.3.1	Solyc04g005660.4.1	  6e-35
167-  6:	Solyc02g087920.3.1	Solyc04g005610.3.1	  1e-58
## Alignment 168: score=294.0 e_value=4.6e-11 N=7 SL4.0ch02&SL4.0ch04 minus
168-  0:	Solyc02g037550.3.1	Solyc04g082830.3.1	 2e-158
168-  1:	Solyc02g038760.4.1	Solyc04g082810.4.1	  2e-20
168-  2:	Solyc02g038805.1.1	Solyc04g082690.1.1	  5e-57
168-  3:	Solyc02g038807.1.1	Solyc04g082600.3.1	 8e-170
168-  4:	Solyc02g038812.1.1	Solyc04g082560.4.1	      0
168-  5:	Solyc02g038817.1.1	Solyc04g082500.4.1	 9e-165
168-  6:	Solyc02g060605.1.1	Solyc04g082430.3.1	 4e-126
## Alignment 169: score=280.0 e_value=2.1e-10 N=7 SL4.0ch02&SL4.0ch04 minus
169-  0:	Solyc02g088160.4.1	Solyc04g005620.3.1	  7e-28
169-  1:	Solyc02g088190.4.1	Solyc04g005600.3.1	  1e-87
169-  2:	Solyc02g088290.4.1	Solyc04g005560.3.1	      0
169-  3:	Solyc02g088480.3.1	Solyc04g005500.3.1	  2e-44
169-  4:	Solyc02g088670.1.1	Solyc04g005440.1.1	  8e-29
169-  5:	Solyc02g088840.3.1	Solyc04g005410.3.1	  3e-08
169-  6:	Solyc02g088910.3.1	Solyc04g005380.3.1	  5e-59
## Alignment 170: score=268.0 e_value=1.4e-09 N=6 SL4.0ch02&SL4.0ch04 minus
170-  0:	Solyc02g083760.4.1	Solyc04g081550.3.1	  2e-93
170-  1:	Solyc02g083835.1.1	Solyc04g081530.1.1	  9e-31
170-  2:	Solyc02g083910.4.1	Solyc04g081390.4.1	  8e-07
170-  3:	Solyc02g083930.1.1	Solyc04g081380.1.1	  2e-09
170-  4:	Solyc02g083980.3.1	Solyc04g081300.4.1	      0
170-  5:	Solyc02g084005.1.1	Solyc04g081270.1.1	  7e-41
## Alignment 171: score=772.0 e_value=3.1e-50 N=18 SL4.0ch02&SL4.0ch05 plus
171-  0:	Solyc02g087350.3.1	Solyc05g006510.2.1	 3e-158
171-  1:	Solyc02g087360.4.1	Solyc05g006540.3.1	      0
171-  2:	Solyc02g087460.1.1	Solyc05g006570.1.1	      0
171-  3:	Solyc02g087470.4.1	Solyc05g006610.4.1	  3e-06
171-  4:	Solyc02g087480.4.1	Solyc05g006660.4.1	  2e-96
171-  5:	Solyc02g087580.3.1	Solyc05g006780.3.1	      0
171-  6:	Solyc02g087610.1.1	Solyc05g006800.2.1	  6e-90
171-  7:	Solyc02g087630.3.1	Solyc05g006830.3.1	  4e-51
171-  8:	Solyc02g087670.3.1	Solyc05g007080.4.1	 3e-165
171-  9:	Solyc02g087760.3.1	Solyc05g007130.4.1	  6e-52
171- 10:	Solyc02g087830.4.1	Solyc05g007140.3.1	 6e-127
171- 11:	Solyc02g087840.3.1	Solyc05g007180.3.1	  2e-75
171- 12:	Solyc02g087860.3.1	Solyc05g007210.2.1	  2e-38
171- 13:	Solyc02g087920.3.1	Solyc05g007550.3.1	 4e-130
171- 14:	Solyc02g087930.3.1	Solyc05g007560.3.1	  1e-81
171- 15:	Solyc02g087950.3.1	Solyc05g007570.4.1	 3e-114
171- 16:	Solyc02g087970.1.1	Solyc05g007580.1.1	  5e-17
171- 17:	Solyc02g088160.4.1	Solyc05g007790.3.1	  7e-29
## Alignment 172: score=488.0 e_value=8.2e-28 N=12 SL4.0ch02&SL4.0ch05 plus
172-  0:	Solyc02g086590.3.1	Solyc05g005050.3.1	  3e-54
172-  1:	Solyc02g086810.1.1	Solyc05g005260.3.1	  3e-28
172-  2:	Solyc02g086820.3.1	Solyc05g005490.4.1	  5e-71
172-  3:	Solyc02g086900.4.1	Solyc05g005600.1.1	  6e-95
172-  4:	Solyc02g086960.2.1	Solyc05g005660.1.1	  3e-89
172-  5:	Solyc02g086970.4.1	Solyc05g005700.4.1	 7e-117
172-  6:	Solyc02g087000.4.1	Solyc05g005720.4.1	 9e-135
172-  7:	Solyc02g087010.2.1	Solyc05g005760.4.1	      0
172-  8:	Solyc02g087040.1.1	Solyc05g005790.4.1	  3e-15
172-  9:	Solyc02g087050.2.1	Solyc05g005830.3.1	  8e-83
172- 10:	Solyc02g087130.4.1	Solyc05g006090.4.1	  1e-36
172- 11:	Solyc02g087190.1.1	Solyc05g006230.2.1	 5e-142
## Alignment 173: score=353.0 e_value=4.3e-15 N=8 SL4.0ch02&SL4.0ch05 plus
173-  0:	Solyc02g093580.4.1	Solyc05g014000.4.1	      0
173-  1:	Solyc02g093640.3.1	Solyc05g014140.3.1	  1e-15
173-  2:	Solyc02g093720.3.1	Solyc05g014270.4.1	  1e-26
173-  3:	Solyc02g093740.3.1	Solyc05g014290.4.1	  3e-85
173-  4:	Solyc02g093790.3.1	Solyc05g014320.3.1	 8e-171
173-  5:	Solyc02g093800.3.1	Solyc05g014340.3.1	      0
173-  6:	Solyc02g093850.3.1	Solyc05g014510.3.1	      0
173-  7:	Solyc02g093860.3.1	Solyc05g014530.1.1	      0
## Alignment 174: score=569.0 e_value=7.6e-34 N=14 SL4.0ch02&SL4.0ch05 minus
174-  0:	Solyc02g088220.3.1	Solyc05g013180.4.1	  6e-84
174-  1:	Solyc02g088290.4.1	Solyc05g013040.3.1	      0
174-  2:	Solyc02g088320.4.1	Solyc05g012780.4.1	 8e-151
174-  3:	Solyc02g088340.4.1	Solyc05g012770.3.1	 9e-106
174-  4:	Solyc02g088480.3.1	Solyc05g012640.3.1	  1e-48
174-  5:	Solyc02g088570.2.1	Solyc05g012560.3.1	  4e-65
174-  6:	Solyc02g088670.1.1	Solyc05g012490.2.1	  3e-09
174-  7:	Solyc02g088700.4.1	Solyc05g012480.4.1	 5e-152
174-  8:	Solyc02g088910.3.1	Solyc05g012210.4.1	  4e-16
174-  9:	Solyc02g089060.3.1	Solyc05g012180.3.1	 1e-135
174- 10:	Solyc02g089065.1.1	Solyc05g012160.3.1	  2e-37
174- 11:	Solyc02g089170.4.1	Solyc05g012070.3.1	      0
174- 12:	Solyc02g089200.4.1	Solyc05g056620.2.1	  1e-53
174- 13:	Solyc02g089240.3.1	Solyc05g012010.3.1	  4e-38
## Alignment 175: score=348.0 e_value=9.6e-18 N=9 SL4.0ch02&SL4.0ch05 minus
175-  0:	Solyc02g085800.2.1	Solyc05g009610.1.1	 7e-132
175-  1:	Solyc02g085830.4.1	Solyc05g009550.3.1	  3e-64
175-  2:	Solyc02g086010.3.1	Solyc05g009390.3.1	  3e-10
175-  3:	Solyc02g086230.2.1	Solyc05g009253.1.1	  5e-50
175-  4:	Solyc02g086290.2.1	Solyc05g009090.3.1	  6e-06
175-  5:	Solyc02g086300.4.1	Solyc05g008910.3.1	 1e-130
175-  6:	Solyc02g086360.3.1	Solyc05g008830.3.1	  1e-43
175-  7:	Solyc02g086370.4.1	Solyc05g008800.4.1	 9e-132
175-  8:	Solyc02g086430.4.1	Solyc05g008670.3.1	  4e-76
## Alignment 176: score=307.0 e_value=1.1e-10 N=7 SL4.0ch02&SL4.0ch05 minus
176-  0:	Solyc02g091090.4.1	Solyc05g008510.3.1	  4e-11
176-  1:	Solyc02g091110.3.1	Solyc05g008480.4.1	  3e-32
176-  2:	Solyc02g091130.3.1	Solyc05g008460.4.1	      0
176-  3:	Solyc02g091230.4.1	Solyc05g008390.3.1	  1e-66
176-  4:	Solyc02g091250.1.1	Solyc05g008360.1.1	  4e-22
176-  5:	Solyc02g091360.1.1	Solyc05g008210.4.1	  2e-42
176-  6:	Solyc02g091420.3.1	Solyc05g008080.3.1	 1e-123
## Alignment 177: score=296.0 e_value=1.8e-11 N=7 SL4.0ch02&SL4.0ch05 minus
177-  0:	Solyc02g087660.4.1	Solyc05g008060.4.1	  3e-67
177-  1:	Solyc02g087840.3.1	Solyc05g008050.3.1	  1e-15
177-  2:	Solyc02g088030.1.1	Solyc05g007895.1.1	  7e-26
177-  3:	Solyc02g088070.3.1	Solyc05g007880.4.1	  2e-44
177-  4:	Solyc02g088100.3.1	Solyc05g007830.3.1	 1e-136
177-  5:	Solyc02g088120.4.1	Solyc05g007810.3.1	 8e-158
177-  6:	Solyc02g088190.4.1	Solyc05g007690.2.1	  1e-93
## Alignment 178: score=267.0 e_value=3.2e-11 N=7 SL4.0ch02&SL4.0ch05 minus
178-  0:	Solyc02g089320.3.1	Solyc05g010680.2.1	 2e-149
178-  1:	Solyc02g089330.3.1	Solyc05g010660.4.1	  3e-11
178-  2:	Solyc02g089420.1.1	Solyc05g010516.1.1	  9e-55
178-  3:	Solyc02g089550.3.1	Solyc05g010400.3.1	      0
178-  4:	Solyc02g089750.4.1	Solyc05g010140.3.1	  3e-88
178-  5:	Solyc02g089830.2.1	Solyc05g009900.3.1	  3e-27
178-  6:	Solyc02g089880.4.1	Solyc05g009820.4.1	 1e-133
## Alignment 179: score=435.0 e_value=1.5e-21 N=10 SL4.0ch02&SL4.0ch06 plus
179-  0:	Solyc02g067080.4.1	Solyc06g069550.1.1	      0
179-  1:	Solyc02g067220.4.1	Solyc06g069740.1.1	  2e-13
179-  2:	Solyc02g067230.3.1	Solyc06g069760.3.1	 2e-106
179-  3:	Solyc02g067340.4.1	Solyc06g069850.3.1	  7e-95
179-  4:	Solyc02g067370.4.1	Solyc06g069890.4.1	  8e-95
179-  5:	Solyc02g067420.3.1	Solyc06g070980.3.1	 2e-106
179-  6:	Solyc02g067430.3.1	Solyc06g070990.3.1	  9e-79
179-  7:	Solyc02g067450.4.1	Solyc06g071020.3.1	 2e-155
179-  8:	Solyc02g067470.4.1	Solyc06g071050.4.1	 5e-144
179-  9:	Solyc02g067660.4.1	Solyc06g071280.4.1	  3e-20
## Alignment 180: score=334.0 e_value=6.8e-15 N=8 SL4.0ch02&SL4.0ch06 minus
180-  0:	Solyc02g087450.3.1	Solyc06g071250.4.1	  7e-23
180-  1:	Solyc02g087670.3.1	Solyc06g071020.3.1	      0
180-  2:	Solyc02g087750.3.1	Solyc06g070980.3.1	 6e-112
180-  3:	Solyc02g087930.3.1	Solyc06g069860.4.1	  2e-80
180-  4:	Solyc02g087960.3.1	Solyc06g069850.3.1	  2e-99
180-  5:	Solyc02g088070.3.1	Solyc06g069760.3.1	  5e-93
180-  6:	Solyc02g088090.1.1	Solyc06g069740.1.1	  4e-23
180-  7:	Solyc02g088150.1.1	Solyc06g069700.4.1	  6e-34
## Alignment 181: score=283.0 e_value=1.6e-10 N=7 SL4.0ch02&SL4.0ch06 minus
181-  0:	Solyc02g086360.3.1	Solyc06g071750.3.1	  2e-21
181-  1:	Solyc02g086480.1.1	Solyc06g071660.3.1	  5e-64
181-  2:	Solyc02g086580.4.1	Solyc06g071620.3.1	  5e-78
181-  3:	Solyc02g086750.3.1	Solyc06g071490.3.1	  8e-33
181-  4:	Solyc02g086860.4.1	Solyc06g071440.4.1	  1e-75
181-  5:	Solyc02g086920.2.1	Solyc06g071400.3.1	  1e-74
181-  6:	Solyc02g086970.4.1	Solyc06g071290.3.1	  6e-79
## Alignment 182: score=970.0 e_value=2.7e-67 N=23 SL4.0ch02&SL4.0ch07 plus
182-  0:	Solyc02g076635.1.1	Solyc07g052985.1.1	 2e-165
182-  1:	Solyc02g076830.1.1	Solyc07g053080.4.1	  5e-26
182-  2:	Solyc02g076920.3.1	Solyc07g053290.3.1	  3e-59
182-  3:	Solyc02g077080.3.1	Solyc07g053350.4.1	 6e-166
182-  4:	Solyc02g077250.2.1	Solyc07g053410.4.1	  2e-37
182-  5:	Solyc02g077470.4.1	Solyc07g053490.3.1	  2e-77
182-  6:	Solyc02g077580.1.1	Solyc07g053550.3.1	  5e-25
182-  7:	Solyc02g077610.3.1	Solyc07g053590.4.1	 5e-118
182-  8:	Solyc02g077630.3.1	Solyc07g053600.3.1	      0
182-  9:	Solyc02g077660.3.1	Solyc07g053610.3.1	      0
182- 10:	Solyc02g077670.3.1	Solyc07g053615.1.1	 6e-166
182- 11:	Solyc02g077730.3.1	Solyc07g053670.3.1	  5e-23
182- 12:	Solyc02g077740.3.1	Solyc07g053690.3.1	  8e-65
182- 13:	Solyc02g077840.2.1	Solyc07g053740.1.1	  1e-29
182- 14:	Solyc02g077890.4.1	Solyc07g053800.3.1	  4e-77
182- 15:	Solyc02g077920.4.1	Solyc07g053810.3.1	  6e-43
182- 16:	Solyc02g078150.4.1	Solyc07g053900.2.1	  6e-78
182- 17:	Solyc02g078210.3.1	Solyc07g053960.3.1	 3e-101
182- 18:	Solyc02g078230.2.1	Solyc07g053980.3.1	      0
182- 19:	Solyc02g078320.3.1	Solyc07g054080.3.1	  6e-63
182- 20:	Solyc02g078330.3.1	Solyc07g054090.3.1	  1e-91
182- 21:	Solyc02g078450.3.1	Solyc07g054160.3.1	  5e-55
182- 22:	Solyc02g078540.4.1	Solyc07g054180.4.1	  1e-06
## Alignment 183: score=634.0 e_value=1.1e-36 N=15 SL4.0ch02&SL4.0ch07 plus
183-  0:	Solyc02g078960.4.1	Solyc07g063520.3.1	 5e-153
183-  1:	Solyc02g079010.4.1	Solyc07g063560.4.1	  2e-54
183-  2:	Solyc02g079070.4.1	Solyc07g063590.4.1	  7e-49
183-  3:	Solyc02g079230.3.1	Solyc07g063630.3.1	 9e-121
183-  4:	Solyc02g079410.2.1	Solyc07g063680.4.1	  3e-58
183-  5:	Solyc02g079520.3.1	Solyc07g063690.1.1	  1e-30
183-  6:	Solyc02g079540.2.1	Solyc07g063700.2.1	      0
183-  7:	Solyc02g079660.1.1	Solyc07g063770.3.1	  1e-35
183-  8:	Solyc02g079690.1.1	Solyc07g063800.2.1	  3e-20
183-  9:	Solyc02g079760.3.1	Solyc07g063830.3.1	  2e-68
183- 10:	Solyc02g079790.3.1	Solyc07g063860.4.1	  1e-62
183- 11:	Solyc02g079920.3.1	Solyc07g063970.3.1	      0
183- 12:	Solyc02g079970.4.1	Solyc07g064040.3.1	  1e-83
183- 13:	Solyc02g080200.4.1	Solyc07g064170.3.1	      0
183- 14:	Solyc02g080240.2.1	Solyc07g064200.4.1	 1e-161
## Alignment 184: score=301.0 e_value=4e-12 N=7 SL4.0ch02&SL4.0ch07 plus
184-  0:	Solyc02g081030.4.1	Solyc07g048110.4.1	      0
184-  1:	Solyc02g081040.4.1	Solyc07g049180.3.1	      0
184-  2:	Solyc02g081130.3.1	Solyc07g049210.3.1	 2e-100
184-  3:	Solyc02g081140.3.1	Solyc07g049260.4.1	 1e-127
184-  4:	Solyc02g081160.3.1	Solyc07g049280.3.1	      0
184-  5:	Solyc02g081180.2.1	Solyc07g049400.1.1	  5e-43
184-  6:	Solyc02g081190.4.1	Solyc07g049530.3.1	      0
## Alignment 185: score=277.0 e_value=4e-11 N=7 SL4.0ch02&SL4.0ch07 plus
185-  0:	Solyc02g079170.3.1	Solyc07g054640.1.1	      0
185-  1:	Solyc02g079230.3.1	Solyc07g054740.3.1	 1e-114
185-  2:	Solyc02g079240.1.1	Solyc07g054750.1.1	  9e-07
185-  3:	Solyc02g079280.3.1	Solyc07g054840.4.1	 4e-108
185-  4:	Solyc02g079370.3.1	Solyc07g054950.2.1	  3e-67
185-  5:	Solyc02g079500.4.1	Solyc07g055190.3.1	  6e-79
185-  6:	Solyc02g079600.3.1	Solyc07g055410.2.1	  4e-21
## Alignment 186: score=491.0 e_value=1.9e-28 N=12 SL4.0ch02&SL4.0ch07 minus
186-  0:	Solyc02g071560.4.1	Solyc07g056170.4.1	      0
186-  1:	Solyc02g071730.4.1	Solyc07g055920.4.1	 2e-100
186-  2:	Solyc02g071740.3.1	Solyc07g055870.4.1	      0
186-  3:	Solyc02g071800.3.1	Solyc07g055630.4.1	  1e-46
186-  4:	Solyc02g071860.4.1	Solyc07g055570.1.1	  9e-22
186-  5:	Solyc02g072070.4.1	Solyc07g055360.1.1	  4e-17
186-  6:	Solyc02g072150.3.1	Solyc07g055300.3.1	      0
186-  7:	Solyc02g072180.3.1	Solyc07g055290.3.1	 3e-129
186-  8:	Solyc02g072190.4.1	Solyc07g055280.4.1	  1e-71
186-  9:	Solyc02g072210.1.1	Solyc07g055270.1.1	  2e-38
186- 10:	Solyc02g072270.3.1	Solyc07g055215.1.1	  3e-33
186- 11:	Solyc02g072300.4.1	Solyc07g055200.4.1	      0
## Alignment 187: score=444.0 e_value=5.4e-24 N=11 SL4.0ch02&SL4.0ch07 minus
187-  0:	Solyc02g079260.2.1	Solyc07g053380.2.1	 9e-108
187-  1:	Solyc02g079280.3.1	Solyc07g053230.3.1	  1e-52
187-  2:	Solyc02g079410.2.1	Solyc07g053200.4.1	  5e-86
187-  3:	Solyc02g079430.4.1	Solyc07g053140.3.1	  4e-34
187-  4:	Solyc02g079670.1.1	Solyc07g053120.4.1	  1e-31
187-  5:	Solyc02g079710.4.1	Solyc07g053110.3.1	  6e-09
187-  6:	Solyc02g079720.1.1	Solyc07g053050.1.1	  1e-41
187-  7:	Solyc02g079800.1.1	Solyc07g052990.1.1	  2e-09
187-  8:	Solyc02g079860.1.1	Solyc07g052970.3.1	 9e-124
187-  9:	Solyc02g079940.3.1	Solyc07g052910.3.1	  9e-60
187- 10:	Solyc02g079970.4.1	Solyc07g052670.3.1	  5e-81
## Alignment 188: score=302.0 e_value=1.4e-14 N=7 SL4.0ch02&SL4.0ch08 minus
188-  0:	Solyc02g070430.3.1	Solyc08g016660.2.1	 6e-157
188-  1:	Solyc02g070510.3.1	Solyc08g016510.3.1	 2e-177
188-  2:	Solyc02g070530.4.1	Solyc08g016500.3.1	      0
188-  3:	Solyc02g070630.3.1	Solyc08g016190.4.1	  1e-60
188-  4:	Solyc02g070640.3.1	Solyc08g016180.3.1	 3e-131
188-  5:	Solyc02g070790.3.1	Solyc08g016170.3.1	      0
188-  6:	Solyc02g070820.1.1	Solyc08g016150.1.1	  4e-12
## Alignment 189: score=671.0 e_value=3.7e-42 N=15 SL4.0ch02&SL4.0ch10 plus
189-  0:	Solyc02g077130.2.1	Solyc10g008710.3.1	  1e-34
189-  1:	Solyc02g077230.3.1	Solyc10g008730.3.1	  5e-28
189-  2:	Solyc02g077250.2.1	Solyc10g008780.1.1	  2e-49
189-  3:	Solyc02g077260.3.1	Solyc10g008790.3.1	 1e-126
189-  4:	Solyc02g077330.3.1	Solyc10g008810.3.1	  4e-82
189-  5:	Solyc02g077440.3.1	Solyc10g008870.3.1	  4e-48
189-  6:	Solyc02g077450.3.1	Solyc10g008880.3.1	      0
189-  7:	Solyc02g077470.4.1	Solyc10g008890.3.1	  7e-91
189-  8:	Solyc02g077480.1.1	Solyc10g008910.1.1	  3e-96
189-  9:	Solyc02g077490.3.1	Solyc10g008920.1.1	  3e-97
189- 10:	Solyc02g077580.1.1	Solyc10g008930.1.1	  4e-28
189- 11:	Solyc02g077600.3.1	Solyc10g008950.3.1	      0
189- 12:	Solyc02g077640.1.1	Solyc10g008970.1.1	 4e-106
189- 13:	Solyc02g077730.3.1	Solyc10g009130.4.1	  1e-52
189- 14:	Solyc02g077950.3.1	Solyc10g009360.4.1	  2e-29
## Alignment 190: score=300.0 e_value=6.5e-13 N=7 SL4.0ch02&SL4.0ch10 plus
190-  0:	Solyc02g078480.3.1	Solyc10g009010.4.1	      0
190-  1:	Solyc02g078660.4.1	Solyc10g009140.3.1	 3e-155
190-  2:	Solyc02g078810.4.1	Solyc10g009160.3.1	 8e-144
190-  3:	Solyc02g078820.3.1	Solyc10g009170.2.1	      0
190-  4:	Solyc02g078840.4.1	Solyc10g009180.3.1	      0
190-  5:	Solyc02g078850.1.1	Solyc10g009190.1.1	  9e-19
190-  6:	Solyc02g079040.3.1	Solyc10g009210.4.1	      0
## Alignment 191: score=351.0 e_value=6.2e-14 N=8 SL4.0ch02&SL4.0ch10 minus
191-  0:	Solyc02g079410.2.1	Solyc10g006760.3.1	 2e-102
191-  1:	Solyc02g079550.3.1	Solyc10g006720.4.1	 3e-171
191-  2:	Solyc02g079580.4.1	Solyc10g006710.4.1	 1e-132
191-  3:	Solyc02g079720.1.1	Solyc10g006660.3.1	  3e-42
191-  4:	Solyc02g079750.4.1	Solyc10g006650.3.1	 1e-104
191-  5:	Solyc02g079760.3.1	Solyc10g006640.3.1	  9e-61
191-  6:	Solyc02g079790.3.1	Solyc10g006590.3.1	  5e-53
191-  7:	Solyc02g079970.4.1	Solyc10g006510.3.1	  7e-84
## Alignment 192: score=328.0 e_value=8.1e-11 N=7 SL4.0ch02&SL4.0ch10 minus
192-  0:	Solyc02g081940.3.1	Solyc10g005260.3.1	  1e-09
192-  1:	Solyc02g082040.3.1	Solyc10g005240.3.1	 1e-109
192-  2:	Solyc02g082100.4.1	Solyc10g005220.3.1	  5e-77
192-  3:	Solyc02g082120.3.1	Solyc10g005210.4.1	 2e-153
192-  4:	Solyc02g082140.3.1	Solyc10g005200.3.1	      0
192-  5:	Solyc02g082150.1.1	Solyc10g005190.1.1	  2e-88
192-  6:	Solyc02g082170.3.1	Solyc10g005150.3.1	 3e-143
## Alignment 193: score=292.0 e_value=1.6e-12 N=7 SL4.0ch02&SL4.0ch10 minus
193-  0:	Solyc02g077810.1.1	Solyc10g009110.1.1	  3e-21
193-  1:	Solyc02g077910.4.1	Solyc10g009090.3.1	 7e-136
193-  2:	Solyc02g077920.4.1	Solyc10g009080.4.1	  6e-54
193-  3:	Solyc02g078180.3.1	Solyc10g009050.3.1	      0
193-  4:	Solyc02g078430.3.1	Solyc10g009040.4.1	  4e-55
193-  5:	Solyc02g078460.3.1	Solyc10g009020.3.1	 3e-164
193-  6:	Solyc02g078480.3.1	Solyc10g009010.4.1	      0
## Alignment 194: score=263.0 e_value=3e-09 N=6 SL4.0ch02&SL4.0ch10 minus
194-  0:	Solyc02g079990.3.1	Solyc10g005440.3.1	 3e-119
194-  1:	Solyc02g080120.3.1	Solyc10g005360.4.1	 2e-127
194-  2:	Solyc02g080160.4.1	Solyc10g005350.3.1	 2e-160
194-  3:	Solyc02g080230.3.1	Solyc10g005340.3.1	  8e-51
194-  4:	Solyc02g080260.4.1	Solyc10g005330.3.1	      0
194-  5:	Solyc02g080420.4.1	Solyc10g005260.3.1	      0
## Alignment 195: score=593.0 e_value=8.9e-25 N=12 SL4.0ch02&SL4.0ch11 plus
195-  0:	Solyc02g011710.1.1	Solyc11g021190.2.1	  1e-27
195-  1:	Solyc02g150101.1.1	Solyc11g021210.2.1	  9e-29
195-  2:	Solyc02g011740.1.1	Solyc11g021213.1.1	  3e-08
195-  3:	Solyc02g011770.1.1	Solyc11g021217.1.1	  9e-42
195-  4:	Solyc02g011780.3.1	Solyc11g021220.2.1	  4e-56
195-  5:	Solyc02g011790.2.1	Solyc11g021230.1.1	  1e-51
195-  6:	Solyc02g011800.1.1	Solyc11g021233.1.1	  1e-46
195-  7:	Solyc02g011810.3.1	Solyc11g021237.1.1	  6e-10
195-  8:	Solyc02g011820.3.1	Solyc11g021260.1.1	  2e-56
195-  9:	Solyc02g011840.1.1	Solyc11g021270.1.1	  4e-18
195- 10:	Solyc02g011850.3.1	Solyc11g021300.2.1	  1e-55
195- 11:	Solyc02g011860.1.1	Solyc11g021310.1.1	  1e-44
## Alignment 196: score=261.0 e_value=4.4e-08 N=6 SL4.0ch02&SL4.0ch12 plus
196-  0:	Solyc02g092860.3.1	Solyc12g088460.3.1	      0
196-  1:	Solyc02g092930.1.1	Solyc12g088610.1.1	  1e-19
196-  2:	Solyc02g092980.3.1	Solyc12g088650.2.1	  8e-94
196-  3:	Solyc02g093040.4.1	Solyc12g088670.2.1	 9e-158
196-  4:	Solyc02g093110.3.1	Solyc12g088680.2.1	 1e-101
196-  5:	Solyc02g093280.2.1	Solyc12g088790.3.1	  2e-12
## Alignment 197: score=288.0 e_value=8.4e-12 N=7 SL4.0ch03&SL4.0ch04 plus
197-  0:	Solyc03g118780.3.1	Solyc04g007310.2.1	  4e-61
197-  1:	Solyc03g118850.4.1	Solyc04g007450.4.1	 4e-146
197-  2:	Solyc03g118870.4.1	Solyc04g007460.4.1	 1e-100
197-  3:	Solyc03g118920.3.1	Solyc04g007510.4.1	      0
197-  4:	Solyc03g118960.3.1	Solyc04g007530.3.1	  4e-55
197-  5:	Solyc03g119130.3.1	Solyc04g007720.3.1	  4e-10
197-  6:	Solyc03g119340.3.1	Solyc04g007880.4.1	 2e-105
## Alignment 198: score=539.0 e_value=1.1e-30 N=13 SL4.0ch03&SL4.0ch04 minus
198-  0:	Solyc03g118710.3.1	Solyc04g007800.4.1	  1e-55
198-  1:	Solyc03g118740.3.1	Solyc04g007690.3.1	      0
198-  2:	Solyc03g118900.3.1	Solyc04g007590.3.1	  1e-67
198-  3:	Solyc03g118960.3.1	Solyc04g007530.3.1	  4e-55
198-  4:	Solyc03g119240.3.1	Solyc04g007390.4.1	 2e-168
198-  5:	Solyc03g119390.4.1	Solyc04g007300.4.1	  1e-54
198-  6:	Solyc03g119400.3.1	Solyc04g007290.4.1	  3e-71
198-  7:	Solyc03g119480.4.1	Solyc04g007220.4.1	  3e-33
198-  8:	Solyc03g119540.3.1	Solyc04g007210.3.1	  1e-99
198-  9:	Solyc03g119580.1.1	Solyc04g007170.3.1	  1e-23
198- 10:	Solyc03g119590.1.1	Solyc04g007140.1.1	  6e-07
198- 11:	Solyc03g119610.1.1	Solyc04g007130.1.1	  8e-27
198- 12:	Solyc03g119770.4.1	Solyc04g006980.1.1	  1e-28
## Alignment 199: score=349.0 e_value=1.2e-16 N=9 SL4.0ch03&SL4.0ch04 minus
199-  0:	Solyc03g033490.3.1	Solyc04g081550.3.1	 2e-112
199-  1:	Solyc03g033550.3.1	Solyc04g081390.4.1	  8e-35
199-  2:	Solyc03g033590.1.1	Solyc04g081270.1.1	  2e-45
199-  3:	Solyc03g033610.1.1	Solyc04g081080.1.1	      0
199-  4:	Solyc03g033680.1.1	Solyc04g080970.4.1	  6e-16
199-  5:	Solyc03g033690.2.1	Solyc04g080760.3.1	 4e-129
199-  6:	Solyc03g033750.2.1	Solyc04g080680.4.1	  4e-06
199-  7:	Solyc03g033860.1.1	Solyc04g080640.1.1	  3e-25
199-  8:	Solyc03g033970.1.1	Solyc04g080550.4.1	 1e-135
## Alignment 200: score=297.0 e_value=5.9e-17 N=8 SL4.0ch03&SL4.0ch04 minus
200-  0:	Solyc03g006714.1.1	Solyc04g064958.1.1	  6e-43
200-  1:	Solyc03g006716.1.1	Solyc04g064956.1.1	  1e-26
200-  2:	Solyc03g150100.1.1	Solyc04g064952.1.1	  3e-18
200-  3:	Solyc03g007050.3.1	Solyc04g064940.3.1	 3e-155
200-  4:	Solyc03g007140.3.1	Solyc04g064830.4.1	  9e-10
200-  5:	Solyc03g007350.1.1	Solyc04g064750.2.1	 3e-105
200-  6:	Solyc03g007360.3.1	Solyc04g064610.3.1	  4e-59
200-  7:	Solyc03g007610.4.1	Solyc04g063390.2.1	  4e-09
## Alignment 201: score=253.0 e_value=1.5e-10 N=6 SL4.0ch03&SL4.0ch04 minus
201-  0:	Solyc03g111630.4.1	Solyc04g072130.2.1	      0
201-  1:	Solyc03g111800.2.1	Solyc04g072037.1.1	  4e-58
201-  2:	Solyc03g111950.3.1	Solyc04g071805.1.1	 3e-115
201-  3:	Solyc03g111957.1.1	Solyc04g071800.3.1	  2e-20
201-  4:	Solyc03g111990.4.1	Solyc04g071790.3.1	 2e-112
201-  5:	Solyc03g112010.4.1	Solyc04g071780.3.1	 4e-117
## Alignment 202: score=729.0 e_value=1e-47 N=18 SL4.0ch03&SL4.0ch05 plus
202-  0:	Solyc03g114710.4.1	Solyc05g010685.1.1	  8e-47
202-  1:	Solyc03g114720.3.1	Solyc05g011810.4.1	  1e-15
202-  2:	Solyc03g114800.1.1	Solyc05g011850.1.1	  3e-24
202-  3:	Solyc03g114820.3.1	Solyc05g012000.3.1	  4e-77
202-  4:	Solyc03g114830.3.1	Solyc05g056620.2.1	  1e-99
202-  5:	Solyc03g114860.4.1	Solyc05g012070.3.1	      0
202-  6:	Solyc03g114970.3.1	Solyc05g012160.3.1	  2e-43
202-  7:	Solyc03g115100.4.1	Solyc05g012230.4.1	  5e-23
202-  8:	Solyc03g115200.3.1	Solyc05g012380.3.1	  1e-34
202-  9:	Solyc03g115450.1.1	Solyc05g012490.2.1	  2e-08
202- 10:	Solyc03g115470.3.1	Solyc05g012520.3.1	  8e-96
202- 11:	Solyc03g115500.3.1	Solyc05g012540.4.1	 6e-169
202- 12:	Solyc03g115590.4.1	Solyc05g012640.3.1	  4e-21
202- 13:	Solyc03g115640.3.1	Solyc05g012680.3.1	  2e-86
202- 14:	Solyc03g115690.1.1	Solyc05g012870.1.1	  1e-18
202- 15:	Solyc03g115740.2.1	Solyc05g013020.1.1	      0
202- 16:	Solyc03g115760.3.1	Solyc05g013050.3.1	 1e-105
202- 17:	Solyc03g115800.1.1	Solyc05g013200.1.1	  2e-85
## Alignment 203: score=693.0 e_value=8e-40 N=16 SL4.0ch03&SL4.0ch05 plus
203-  0:	Solyc03g119190.3.1	Solyc05g008890.3.1	  6e-74
203-  1:	Solyc03g119210.1.1	Solyc05g008895.1.1	  3e-26
203-  2:	Solyc03g119230.1.1	Solyc05g008930.3.1	  2e-16
203-  3:	Solyc03g119260.4.1	Solyc05g009110.2.1	 8e-129
203-  4:	Solyc03g119300.4.1	Solyc05g009150.4.1	      0
203-  5:	Solyc03g119320.1.1	Solyc05g009210.2.1	  4e-24
203-  6:	Solyc03g119370.2.1	Solyc05g009230.3.1	  7e-89
203-  7:	Solyc03g119400.3.1	Solyc05g009240.3.1	 2e-100
203-  8:	Solyc03g119480.4.1	Solyc05g009360.4.1	  2e-17
203-  9:	Solyc03g119610.1.1	Solyc05g009520.2.1	  5e-17
203- 10:	Solyc03g119640.4.1	Solyc05g009580.3.1	 7e-178
203- 11:	Solyc03g119660.2.1	Solyc05g009620.4.1	  6e-15
203- 12:	Solyc03g119690.3.1	Solyc05g009680.1.1	      0
203- 13:	Solyc03g119760.3.1	Solyc05g009870.4.1	      0
203- 14:	Solyc03g119770.4.1	Solyc05g009900.3.1	  8e-26
203- 15:	Solyc03g119850.2.1	Solyc05g009980.4.1	  5e-24
## Alignment 204: score=673.0 e_value=1.4e-51 N=18 SL4.0ch03&SL4.0ch05 plus
204-  0:	Solyc03g093510.2.1	Solyc05g052020.3.1	      0
204-  1:	Solyc03g093540.1.1	Solyc05g052030.1.1	  1e-37
204-  2:	Solyc03g093800.1.1	Solyc05g052090.1.1	  5e-12
204-  3:	Solyc03g094010.3.1	Solyc05g052100.3.1	      0
204-  4:	Solyc03g094160.3.1	Solyc05g052130.3.1	      0
204-  5:	Solyc03g095190.4.1	Solyc05g052140.3.1	  2e-46
204-  6:	Solyc03g095220.3.1	Solyc05g052160.4.1	      0
204-  7:	Solyc03g095490.3.1	Solyc05g052350.3.1	 1e-100
204-  8:	Solyc03g095780.3.1	Solyc05g052420.3.1	  4e-31
204-  9:	Solyc03g095810.3.1	Solyc05g052430.3.1	      0
204- 10:	Solyc03g096000.3.1	Solyc05g052510.4.1	      0
204- 11:	Solyc03g096030.3.1	Solyc05g052540.2.1	      0
204- 12:	Solyc03g096050.3.1	Solyc05g052740.1.1	  1e-44
204- 13:	Solyc03g096070.3.1	Solyc05g052760.4.1	 2e-127
204- 14:	Solyc03g096360.4.1	Solyc05g052800.3.1	  3e-75
204- 15:	Solyc03g096380.3.1	Solyc05g052820.3.1	      0
204- 16:	Solyc03g096670.3.1	Solyc05g052980.4.1	      0
204- 17:	Solyc03g096750.1.1	Solyc05g053200.3.1	  4e-14
## Alignment 205: score=958.0 e_value=6e-66 N=23 SL4.0ch03&SL4.0ch05 minus
205-  0:	Solyc03g113010.3.1	Solyc05g007220.4.1	 4e-116
205-  1:	Solyc03g113120.4.1	Solyc05g007110.2.1	  4e-79
205-  2:	Solyc03g113150.3.1	Solyc05g007080.4.1	 1e-166
205-  3:	Solyc03g113250.4.1	Solyc05g006990.3.1	      0
205-  4:	Solyc03g113270.3.1	Solyc05g006980.3.1	  8e-80
205-  5:	Solyc03g113430.3.1	Solyc05g006920.4.1	  2e-88
205-  6:	Solyc03g113470.3.1	Solyc05g006720.1.1	  2e-24
205-  7:	Solyc03g113520.3.1	Solyc05g006680.4.1	      0
205-  8:	Solyc03g113560.4.1	Solyc05g006650.3.1	  7e-48
205-  9:	Solyc03g113680.4.1	Solyc05g006550.4.1	 6e-110
205- 10:	Solyc03g113710.4.1	Solyc05g006430.3.1	 2e-170
205- 11:	Solyc03g113720.3.1	Solyc05g006420.3.1	  7e-65
205- 12:	Solyc03g113810.1.1	Solyc05g006390.1.1	  7e-12
205- 13:	Solyc03g113850.1.1	Solyc05g006340.3.1	 1e-132
205- 14:	Solyc03g113890.1.1	Solyc05g006310.3.1	  1e-18
205- 15:	Solyc03g113910.3.1	Solyc05g006160.4.1	  3e-34
205- 16:	Solyc03g114020.3.1	Solyc05g006030.3.1	  4e-48
205- 17:	Solyc03g114030.3.1	Solyc05g006020.3.1	      0
205- 18:	Solyc03g114090.1.1	Solyc05g005790.4.1	  4e-20
205- 19:	Solyc03g114150.3.1	Solyc05g005700.4.1	      0
205- 20:	Solyc03g114160.1.1	Solyc05g005670.1.1	      0
205- 21:	Solyc03g114240.4.1	Solyc05g005540.4.1	      0
205- 22:	Solyc03g114400.3.1	Solyc05g005440.3.1	  7e-13
## Alignment 206: score=301.0 e_value=5.6e-12 N=7 SL4.0ch03&SL4.0ch05 minus
206-  0:	Solyc03g115890.3.1	Solyc05g007830.3.1	 9e-140
206-  1:	Solyc03g116030.4.1	Solyc05g007660.2.1	  3e-94
206-  2:	Solyc03g116070.1.1	Solyc05g007580.1.1	  2e-18
206-  3:	Solyc03g116150.4.1	Solyc05g007490.3.1	      0
206-  4:	Solyc03g116160.1.1	Solyc05g007480.1.1	  6e-33
206-  5:	Solyc03g116320.3.1	Solyc05g007420.2.1	  7e-57
206-  6:	Solyc03g116350.3.1	Solyc05g007300.3.1	  2e-83
## Alignment 207: score=260.0 e_value=5.9e-09 N=6 SL4.0ch03&SL4.0ch05 minus
207-  0:	Solyc03g111510.3.1	Solyc05g014230.3.1	 9e-110
207-  1:	Solyc03g111550.4.1	Solyc05g014210.4.1	  1e-28
207-  2:	Solyc03g111620.1.1	Solyc05g014120.1.1	 1e-113
207-  3:	Solyc03g111690.4.1	Solyc05g014000.4.1	      0
207-  4:	Solyc03g111730.3.1	Solyc05g013920.4.1	      0
207-  5:	Solyc03g111810.2.1	Solyc05g013850.2.1	      0
## Alignment 208: score=2195.0 e_value=6.4e-179 N=48 SL4.0ch03&SL4.0ch06 plus
208-  0:	Solyc03g117440.3.1	Solyc06g068280.3.1	      0
208-  1:	Solyc03g117590.3.1	Solyc06g068500.3.1	  1e-83
208-  2:	Solyc03g117640.1.1	Solyc06g068510.1.1	      0
208-  3:	Solyc03g117680.4.1	Solyc06g068540.3.1	      0
208-  4:	Solyc03g117690.3.1	Solyc06g068550.4.1	      0
208-  5:	Solyc03g117710.3.1	Solyc06g068560.3.1	  6e-26
208-  6:	Solyc03g117720.3.1	Solyc06g068570.4.1	  1e-73
208-  7:	Solyc03g117790.2.1	Solyc06g068590.4.1	      0
208-  8:	Solyc03g117810.4.1	Solyc06g068600.3.1	 6e-104
208-  9:	Solyc03g117820.1.1	Solyc06g068610.3.1	      0
208- 10:	Solyc03g117840.4.1	Solyc06g068620.3.1	  1e-35
208- 11:	Solyc03g117860.3.1	Solyc06g068640.3.1	  1e-32
208- 12:	Solyc03g117870.3.1	Solyc06g068650.4.1	      0
208- 13:	Solyc03g117890.3.1	Solyc06g068670.3.1	 7e-162
208- 14:	Solyc03g117980.3.1	Solyc06g068680.3.1	      0
208- 15:	Solyc03g118030.3.1	Solyc06g068690.4.1	 4e-149
208- 16:	Solyc03g118040.3.1	Solyc06g068700.4.1	      0
208- 17:	Solyc03g118090.3.1	Solyc06g068720.3.1	      0
208- 18:	Solyc03g118100.4.1	Solyc06g068740.4.1	 6e-102
208- 19:	Solyc03g118120.3.1	Solyc06g068750.3.1	  5e-82
208- 20:	Solyc03g118140.3.1	Solyc06g068780.3.1	  1e-45
208- 21:	Solyc03g118150.3.1	Solyc06g068800.3.1	 2e-143
208- 22:	Solyc03g118190.4.1	Solyc06g068830.2.1	  3e-58
208- 23:	Solyc03g118200.4.1	Solyc06g068840.3.1	      0
208- 24:	Solyc03g118310.4.1	Solyc06g068870.3.1	 3e-176
208- 25:	Solyc03g118370.3.1	Solyc06g068880.3.1	      0
208- 26:	Solyc03g118450.1.1	Solyc06g068890.1.1	  4e-16
208- 27:	Solyc03g118470.4.1	Solyc06g068900.4.1	 4e-108
208- 28:	Solyc03g118510.3.1	Solyc06g068910.3.1	      0
208- 29:	Solyc03g118530.3.1	Solyc06g068920.3.1	      0
208- 30:	Solyc03g118540.4.1	Solyc06g068930.2.1	  9e-63
208- 31:	Solyc03g118710.3.1	Solyc06g068940.4.1	  8e-95
208- 32:	Solyc03g118750.4.1	Solyc06g068950.4.1	      0
208- 33:	Solyc03g118810.1.1	Solyc06g068960.1.1	  3e-77
208- 34:	Solyc03g118830.3.1	Solyc06g068970.3.1	 1e-174
208- 35:	Solyc03g119110.4.1	Solyc06g069000.3.1	 1e-155
208- 36:	Solyc03g119290.3.1	Solyc06g069020.4.1	  3e-95
208- 37:	Solyc03g119360.3.1	Solyc06g069090.3.1	 6e-137
208- 38:	Solyc03g119410.1.1	Solyc06g069100.3.1	  1e-11
208- 39:	Solyc03g119480.4.1	Solyc06g069120.3.1	  1e-68
208- 40:	Solyc03g119610.1.1	Solyc06g069150.1.1	  1e-69
208- 41:	Solyc03g119670.3.1	Solyc06g069210.3.1	  3e-30
208- 42:	Solyc03g119690.3.1	Solyc06g069220.1.1	      0
208- 43:	Solyc03g119770.4.1	Solyc06g069240.2.1	  5e-51
208- 44:	Solyc03g119810.1.1	Solyc06g069250.2.1	  1e-48
208- 45:	Solyc03g119820.1.1	Solyc06g069260.1.1	  3e-48
208- 46:	Solyc03g119840.3.1	Solyc06g069270.1.1	  6e-22
208- 47:	Solyc03g119850.2.1	Solyc06g069280.4.1	  5e-15
## Alignment 209: score=1640.0 e_value=5.7e-122 N=36 SL4.0ch03&SL4.0ch06 plus
209-  0:	Solyc03g114390.1.1	Solyc06g069300.1.1	 4e-143
209-  1:	Solyc03g114400.3.1	Solyc06g069310.3.1	 6e-101
209-  2:	Solyc03g114480.4.1	Solyc06g069320.4.1	  7e-52
209-  3:	Solyc03g114590.3.1	Solyc06g069330.3.1	      0
209-  4:	Solyc03g114720.3.1	Solyc06g069370.4.1	      0
209-  5:	Solyc03g114730.3.1	Solyc06g069380.4.1	      0
209-  6:	Solyc03g114790.3.1	Solyc06g069400.4.1	      0
209-  7:	Solyc03g114820.3.1	Solyc06g069420.3.1	 4e-103
209-  8:	Solyc03g114830.3.1	Solyc06g069430.3.1	 4e-142
209-  9:	Solyc03g114990.2.1	Solyc06g069450.4.1	 1e-155
209- 10:	Solyc03g115010.3.1	Solyc06g069460.3.1	  7e-56
209- 11:	Solyc03g115250.4.1	Solyc06g069500.3.1	      0
209- 12:	Solyc03g115380.3.1	Solyc06g069550.1.1	      0
209- 13:	Solyc03g115430.2.1	Solyc06g069560.3.1	  4e-10
209- 14:	Solyc03g115470.3.1	Solyc06g069570.3.1	 4e-159
209- 15:	Solyc03g115500.3.1	Solyc06g069580.3.1	      0
209- 16:	Solyc03g115540.2.1	Solyc06g069600.3.1	  7e-99
209- 17:	Solyc03g115590.4.1	Solyc06g069630.4.1	      0
209- 18:	Solyc03g115610.3.1	Solyc06g069650.4.1	      0
209- 19:	Solyc03g115680.4.1	Solyc06g069670.4.1	  1e-73
209- 20:	Solyc03g115690.1.1	Solyc06g069680.1.1	 6e-138
209- 21:	Solyc03g115770.3.1	Solyc06g069690.4.1	      0
209- 22:	Solyc03g115850.3.1	Solyc06g069710.3.1	 2e-155
209- 23:	Solyc03g115870.3.1	Solyc06g069720.4.1	  8e-86
209- 24:	Solyc03g115900.4.1	Solyc06g069730.3.1	 2e-168
209- 25:	Solyc03g115930.3.1	Solyc06g069740.1.1	  8e-36
209- 26:	Solyc03g115940.4.1	Solyc06g069760.3.1	      0
209- 27:	Solyc03g116020.3.1	Solyc06g069770.3.1	  4e-88
209- 28:	Solyc03g116030.4.1	Solyc06g069780.4.1	 4e-126
209- 29:	Solyc03g116060.4.1	Solyc06g069790.4.1	  1e-61
209- 30:	Solyc03g116100.3.1	Solyc06g069850.3.1	 2e-146
209- 31:	Solyc03g116150.4.1	Solyc06g069870.3.1	      0
209- 32:	Solyc03g116160.1.1	Solyc06g069880.1.1	      0
209- 33:	Solyc03g116170.3.1	Solyc06g069890.4.1	 2e-124
209- 34:	Solyc03g116260.3.1	Solyc06g069900.3.1	 7e-105
209- 35:	Solyc03g116320.3.1	Solyc06g070900.3.1	 4e-161
## Alignment 210: score=1548.0 e_value=1.7e-112 N=34 SL4.0ch03&SL4.0ch06 plus
210-  0:	Solyc03g121100.4.1	Solyc06g062370.4.1	 3e-125
210-  1:	Solyc03g121140.4.1	Solyc06g062400.2.1	      0
210-  2:	Solyc03g121230.3.1	Solyc06g062450.3.1	  3e-98
210-  3:	Solyc03g121240.1.1	Solyc06g062460.3.1	 6e-100
210-  4:	Solyc03g121280.4.1	Solyc06g062490.3.1	      0
210-  5:	Solyc03g121330.3.1	Solyc06g062500.4.1	  1e-51
210-  6:	Solyc03g121360.1.1	Solyc06g062510.3.1	 3e-140
210-  7:	Solyc03g121400.1.1	Solyc06g062520.1.1	  3e-67
210-  8:	Solyc03g121410.3.1	Solyc06g062530.4.1	      0
210-  9:	Solyc03g121420.4.1	Solyc06g062540.3.1	 1e-150
210- 10:	Solyc03g121540.3.1	Solyc06g062580.3.1	      0
210- 11:	Solyc03g121570.3.1	Solyc06g062590.4.1	      0
210- 12:	Solyc03g121600.4.1	Solyc06g062600.3.1	      0
210- 13:	Solyc03g121660.3.1	Solyc06g062670.3.1	 5e-164
210- 14:	Solyc03g121700.4.1	Solyc06g062680.3.1	  9e-64
210- 15:	Solyc03g121710.2.1	Solyc06g062720.2.1	  6e-17
210- 16:	Solyc03g121730.3.1	Solyc06g062750.3.1	      0
210- 17:	Solyc03g121810.2.1	Solyc06g062780.4.1	      0
210- 18:	Solyc03g121820.3.1	Solyc06g062790.3.1	      0
210- 19:	Solyc03g121830.1.1	Solyc06g062810.1.1	      0
210- 20:	Solyc03g121910.1.1	Solyc06g062840.4.1	      0
210- 21:	Solyc03g121930.3.1	Solyc06g062850.3.1	 7e-104
210- 22:	Solyc03g121950.3.1	Solyc06g062860.4.1	      0
210- 23:	Solyc03g121960.3.1	Solyc06g062870.4.1	      0
210- 24:	Solyc03g122020.4.1	Solyc06g062900.4.1	  4e-93
210- 25:	Solyc03g122300.3.1	Solyc06g062960.3.1	  1e-79
210- 26:	Solyc03g123500.4.1	Solyc06g063070.3.1	 2e-176
210- 27:	Solyc03g123600.4.1	Solyc06g063090.4.1	      0
210- 28:	Solyc03g123660.3.1	Solyc06g063100.3.1	 5e-150
210- 29:	Solyc03g123680.1.1	Solyc06g063110.3.1	  5e-80
210- 30:	Solyc03g123720.4.1	Solyc06g063120.4.1	      0
210- 31:	Solyc03g123730.4.1	Solyc06g063140.4.1	      0
210- 32:	Solyc03g123740.4.1	Solyc06g063150.4.1	      0
210- 33:	Solyc03g123900.3.1	Solyc06g063260.4.1	      0
## Alignment 211: score=1239.0 e_value=1.9e-84 N=27 SL4.0ch03&SL4.0ch06 plus
211-  0:	Solyc03g113040.4.1	Solyc06g070920.3.1	      0
211-  1:	Solyc03g113090.3.1	Solyc06g070970.3.1	 6e-121
211-  2:	Solyc03g113100.3.1	Solyc06g070980.3.1	 7e-111
211-  3:	Solyc03g113120.4.1	Solyc06g070990.3.1	 5e-150
211-  4:	Solyc03g113150.3.1	Solyc06g071020.3.1	      0
211-  5:	Solyc03g113220.3.1	Solyc06g071050.4.1	      0
211-  6:	Solyc03g113400.4.1	Solyc06g071100.4.1	      0
211-  7:	Solyc03g113470.3.1	Solyc06g071150.4.1	      0
211-  8:	Solyc03g113520.3.1	Solyc06g071160.3.1	      0
211-  9:	Solyc03g113540.3.1	Solyc06g071180.3.1	 3e-111
211- 10:	Solyc03g113600.4.1	Solyc06g071190.4.1	      0
211- 11:	Solyc03g113620.3.1	Solyc06g071230.3.1	  2e-99
211- 12:	Solyc03g113660.4.1	Solyc06g071250.4.1	  5e-36
211- 13:	Solyc03g113670.4.1	Solyc06g071260.4.1	  2e-21
211- 14:	Solyc03g113700.3.1	Solyc06g071270.3.1	 1e-146
211- 15:	Solyc03g113800.3.1	Solyc06g071290.3.1	      0
211- 16:	Solyc03g114000.3.1	Solyc06g071310.4.1	 2e-119
211- 17:	Solyc03g114020.3.1	Solyc06g071320.3.1	  7e-59
211- 18:	Solyc03g114030.3.1	Solyc06g071330.4.1	      0
211- 19:	Solyc03g114060.3.1	Solyc06g071350.4.1	      0
211- 20:	Solyc03g114130.1.1	Solyc06g071370.1.1	  2e-52
211- 21:	Solyc03g114170.3.1	Solyc06g071390.3.1	  1e-20
211- 22:	Solyc03g114200.4.1	Solyc06g071400.3.1	 4e-122
211- 23:	Solyc03g114210.3.1	Solyc06g071410.3.1	      0
211- 24:	Solyc03g114280.3.1	Solyc06g071420.3.1	      0
211- 25:	Solyc03g114290.4.1	Solyc06g071440.4.1	 3e-134
211- 26:	Solyc03g114330.3.1	Solyc06g071470.4.1	      0
## Alignment 212: score=544.0 e_value=2.8e-30 N=12 SL4.0ch03&SL4.0ch06 plus
212-  0:	Solyc03g116400.3.1	Solyc06g067980.3.1	  4e-22
212-  1:	Solyc03g116490.1.1	Solyc06g068020.1.1	  3e-29
212-  2:	Solyc03g116500.4.1	Solyc06g068040.3.1	      0
212-  3:	Solyc03g116600.3.1	Solyc06g068080.4.1	 1e-100
212-  4:	Solyc03g116620.3.1	Solyc06g068090.3.1	      0
212-  5:	Solyc03g116630.3.1	Solyc06g068100.1.1	  2e-20
212-  6:	Solyc03g116640.4.1	Solyc06g068120.4.1	  2e-29
212-  7:	Solyc03g116670.3.1	Solyc06g068130.3.1	  3e-52
212-  8:	Solyc03g116680.3.1	Solyc06g068140.3.1	  5e-49
212-  9:	Solyc03g116740.3.1	Solyc06g068150.3.1	 2e-133
212- 10:	Solyc03g116780.3.1	Solyc06g068180.3.1	  3e-11
212- 11:	Solyc03g117030.2.1	Solyc06g068410.3.1	 2e-158
## Alignment 213: score=478.0 e_value=3.1e-20 N=10 SL4.0ch03&SL4.0ch06 plus
213-  0:	Solyc03g120100.3.1	Solyc06g066680.3.1	 2e-168
213-  1:	Solyc03g120120.3.1	Solyc06g066690.4.1	  3e-80
213-  2:	Solyc03g120155.1.1	Solyc06g066700.1.1	  7e-15
213-  3:	Solyc03g120170.1.1	Solyc06g066710.1.1	  3e-51
213-  4:	Solyc03g120260.4.1	Solyc06g066730.3.1	 2e-136
213-  5:	Solyc03g120280.1.1	Solyc06g066740.3.1	      0
213-  6:	Solyc03g120290.3.1	Solyc06g066750.3.1	  2e-47
213-  7:	Solyc03g120320.1.1	Solyc06g066770.1.1	 5e-133
213-  8:	Solyc03g120350.3.1	Solyc06g066790.3.1	      0
213-  9:	Solyc03g120410.3.1	Solyc06g066800.2.1	 2e-107
## Alignment 214: score=408.0 e_value=5.3e-21 N=9 SL4.0ch03&SL4.0ch06 plus
214-  0:	Solyc03g120470.4.1	Solyc06g066560.3.1	 1e-118
214-  1:	Solyc03g120520.2.1	Solyc06g066570.4.1	  5e-39
214-  2:	Solyc03g120530.3.1	Solyc06g066580.4.1	  1e-96
214-  3:	Solyc03g120600.4.1	Solyc06g066590.4.1	  1e-92
214-  4:	Solyc03g120640.3.1	Solyc06g066640.3.1	  5e-92
214-  5:	Solyc03g120650.4.1	Solyc06g066650.4.1	      0
214-  6:	Solyc03g120780.3.1	Solyc06g066660.4.1	  2e-62
214-  7:	Solyc03g120790.1.1	Solyc06g066670.4.1	  7e-28
214-  8:	Solyc03g120970.3.1	Solyc06g066820.4.1	  1e-12
## Alignment 215: score=352.0 e_value=3.5e-18 N=9 SL4.0ch03&SL4.0ch06 plus
215-  0:	Solyc03g116920.3.1	Solyc06g065710.3.1	  4e-73
215-  1:	Solyc03g117080.4.1	Solyc06g065800.3.1	  1e-77
215-  2:	Solyc03g117130.3.1	Solyc06g065820.3.1	  5e-64
215-  3:	Solyc03g117250.4.1	Solyc06g065850.3.1	      0
215-  4:	Solyc03g117280.4.1	Solyc06g065870.3.1	      0
215-  5:	Solyc03g117290.1.1	Solyc06g065900.4.1	  2e-36
215-  6:	Solyc03g117520.3.1	Solyc06g065940.4.1	 2e-114
215-  7:	Solyc03g117640.1.1	Solyc06g066130.1.1	  5e-20
215-  8:	Solyc03g117720.3.1	Solyc06g066390.3.1	 1e-106
## Alignment 216: score=336.0 e_value=1.7e-11 N=7 SL4.0ch03&SL4.0ch06 plus
216-  0:	Solyc03g007590.4.1	Solyc06g036340.4.1	  3e-82
216-  1:	Solyc03g007660.4.1	Solyc06g036350.3.1	 2e-117
216-  2:	Solyc03g007670.4.1	Solyc06g036410.1.1	  2e-22
216-  3:	Solyc03g007740.3.1	Solyc06g036430.3.1	 2e-138
216-  4:	Solyc03g007770.3.1	Solyc06g036440.2.1	      0
216-  5:	Solyc03g007775.2.1	Solyc06g036460.4.1	  4e-15
216-  6:	Solyc03g007790.3.1	Solyc06g036470.3.1	      0
## Alignment 217: score=330.0 e_value=4.1e-12 N=7 SL4.0ch03&SL4.0ch06 plus
217-  0:	Solyc03g079960.4.1	Solyc06g073000.4.1	 6e-165
217-  1:	Solyc03g080030.4.1	Solyc06g073010.3.1	  2e-13
217-  2:	Solyc03g080040.1.1	Solyc06g073020.3.1	  8e-39
217-  3:	Solyc03g080050.3.1	Solyc06g073030.3.1	      0
217-  4:	Solyc03g080090.4.1	Solyc06g073050.2.1	 1e-172
217-  5:	Solyc03g080100.4.1	Solyc06g073070.2.1	  4e-78
217-  6:	Solyc03g080190.3.1	Solyc06g073080.4.1	      0
## Alignment 218: score=318.0 e_value=3.5e-13 N=7 SL4.0ch03&SL4.0ch06 plus
218-  0:	Solyc03g095180.3.1	Solyc06g048410.4.1	 3e-142
218-  1:	Solyc03g095190.4.1	Solyc06g048430.4.1	  9e-91
218-  2:	Solyc03g095250.3.1	Solyc06g048470.4.1	      0
218-  3:	Solyc03g095260.3.1	Solyc06g048480.3.1	      0
218-  4:	Solyc03g095450.3.1	Solyc06g048520.3.1	      0
218-  5:	Solyc03g095490.3.1	Solyc06g048560.2.1	      0
218-  6:	Solyc03g095550.2.1	Solyc06g048570.3.1	 9e-146
## Alignment 219: score=263.0 e_value=3.9e-11 N=6 SL4.0ch03&SL4.0ch06 plus
219-  0:	Solyc03g119660.2.1	Solyc06g066590.4.1	  4e-41
219-  1:	Solyc03g119905.1.1	Solyc06g066853.1.1	  3e-74
219-  2:	Solyc03g119990.4.1	Solyc06g067890.3.1	      0
219-  3:	Solyc03g120020.4.1	Solyc06g067900.3.1	  8e-82
219-  4:	Solyc03g120040.3.1	Solyc06g067910.3.1	      0
219-  5:	Solyc03g120060.2.1	Solyc06g067930.2.1	      0
## Alignment 220: score=250.0 e_value=6.3e-09 N=6 SL4.0ch03&SL4.0ch06 plus
220-  0:	Solyc03g095810.3.1	Solyc06g050920.4.1	      0
220-  1:	Solyc03g095850.1.1	Solyc06g051010.1.1	      0
220-  2:	Solyc03g095980.3.1	Solyc06g051260.4.1	  4e-82
220-  3:	Solyc03g096000.3.1	Solyc06g051310.3.1	      0
220-  4:	Solyc03g096030.3.1	Solyc06g051350.4.1	      0
220-  5:	Solyc03g096070.3.1	Solyc06g051620.3.1	 2e-126
## Alignment 221: score=2606.0 e_value=5.5e-215 N=57 SL4.0ch03&SL4.0ch06 minus
221-  0:	Solyc03g096760.1.1	Solyc06g072990.1.1	  3e-39
221-  1:	Solyc03g096790.3.1	Solyc06g072980.4.1	 2e-140
221-  2:	Solyc03g096820.4.1	Solyc06g072910.2.1	  1e-58
221-  3:	Solyc03g096840.4.1	Solyc06g072840.3.1	  5e-34
221-  4:	Solyc03g096870.3.1	Solyc06g072830.4.1	      0
221-  5:	Solyc03g096880.4.1	Solyc06g072820.3.1	      0
221-  6:	Solyc03g096910.3.1	Solyc06g072800.4.1	  1e-92
221-  7:	Solyc03g096930.4.1	Solyc06g072790.3.1	      0
221-  8:	Solyc03g097110.4.1	Solyc06g072770.3.1	 1e-126
221-  9:	Solyc03g097120.3.1	Solyc06g072750.3.1	      0
221- 10:	Solyc03g097150.3.1	Solyc06g072740.1.1	 2e-148
221- 11:	Solyc03g097190.3.1	Solyc06g072730.4.1	      0
221- 12:	Solyc03g097320.3.1	Solyc06g072710.3.1	      0
221- 13:	Solyc03g097380.4.1	Solyc06g072700.3.1	 8e-105
221- 14:	Solyc03g097400.1.1	Solyc06g072690.3.1	  5e-20
221- 15:	Solyc03g097420.3.1	Solyc06g072680.4.1	  6e-68
221- 16:	Solyc03g097440.3.1	Solyc06g072670.3.1	      0
221- 17:	Solyc03g097490.4.1	Solyc06g072660.4.1	 3e-154
221- 18:	Solyc03g097510.1.1	Solyc06g072650.1.1	  1e-52
221- 19:	Solyc03g097560.3.1	Solyc06g072620.4.1	 3e-114
221- 20:	Solyc03g097630.3.1	Solyc06g072610.3.1	      0
221- 21:	Solyc03g097640.3.1	Solyc06g072600.3.1	  7e-39
221- 22:	Solyc03g097680.4.1	Solyc06g072580.3.1	      0
221- 23:	Solyc03g097720.4.1	Solyc06g072530.3.1	  8e-68
221- 24:	Solyc03g097820.2.1	Solyc06g072520.2.1	 9e-102
221- 25:	Solyc03g097840.3.1	Solyc06g072510.4.1	      0
221- 26:	Solyc03g097900.3.1	Solyc06g072490.3.1	      0
221- 27:	Solyc03g097950.4.1	Solyc06g072470.4.1	  9e-83
221- 28:	Solyc03g097960.1.1	Solyc06g072460.1.1	 3e-154
221- 29:	Solyc03g097970.3.1	Solyc06g072440.3.1	  1e-75
221- 30:	Solyc03g098010.3.1	Solyc06g072420.3.1	 4e-176
221- 31:	Solyc03g098030.3.1	Solyc06g072385.1.1	  3e-43
221- 32:	Solyc03g098070.3.1	Solyc06g072360.3.1	 9e-147
221- 33:	Solyc03g098080.1.1	Solyc06g072350.3.1	  6e-17
221- 34:	Solyc03g098150.3.1	Solyc06g072340.3.1	      0
221- 35:	Solyc03g098220.4.1	Solyc06g072320.4.1	      0
221- 36:	Solyc03g098280.4.1	Solyc06g072300.4.1	      0
221- 37:	Solyc03g098450.3.1	Solyc06g072290.3.1	 3e-162
221- 38:	Solyc03g098470.3.1	Solyc06g072280.3.1	  4e-57
221- 39:	Solyc03g098590.3.1	Solyc06g072270.4.1	  9e-68
221- 40:	Solyc03g098700.1.1	Solyc06g072220.1.1	  4e-10
221- 41:	Solyc03g020010.1.1	Solyc06g072210.1.1	  1e-39
221- 42:	Solyc03g019900.3.1	Solyc06g072140.4.1	      0
221- 43:	Solyc03g019820.3.1	Solyc06g072130.4.1	 1e-156
221- 44:	Solyc03g019780.4.1	Solyc06g072120.3.1	 1e-180
221- 45:	Solyc03g019770.4.1	Solyc06g072110.4.1	      0
221- 46:	Solyc03g019760.4.1	Solyc06g072090.3.1	      0
221- 47:	Solyc03g019700.1.1	Solyc06g072060.1.1	  3e-20
221- 48:	Solyc03g019680.3.1	Solyc06g072050.4.1	      0
221- 49:	Solyc03g110840.3.1	Solyc06g072040.1.1	  1e-38
221- 50:	Solyc03g110900.4.1	Solyc06g071970.1.1	  4e-09
221- 51:	Solyc03g110960.3.1	Solyc06g071960.4.1	 6e-127
221- 52:	Solyc03g110970.2.1	Solyc06g071950.3.1	      0
221- 53:	Solyc03g110990.1.1	Solyc06g071930.1.1	  1e-31
221- 54:	Solyc03g111000.3.1	Solyc06g071920.4.1	  4e-43
221- 55:	Solyc03g111060.3.1	Solyc06g071910.3.1	  1e-21
221- 56:	Solyc03g111230.4.1	Solyc06g071870.3.1	  6e-96
## Alignment 222: score=1192.0 e_value=1.8e-84 N=27 SL4.0ch03&SL4.0ch06 minus
222-  0:	Solyc03g007520.3.1	Solyc06g036500.1.1	  2e-28
222-  1:	Solyc03g007530.3.1	Solyc06g036480.2.1	  3e-68
222-  2:	Solyc03g007775.2.1	Solyc06g036460.4.1	  4e-15
222-  3:	Solyc03g007870.3.1	Solyc06g036310.3.1	  4e-50
222-  4:	Solyc03g007890.3.1	Solyc06g036290.3.1	      0
222-  5:	Solyc03g007960.3.1	Solyc06g036260.3.1	 1e-169
222-  6:	Solyc03g008013.1.1	Solyc06g036213.1.1	  2e-10
222-  7:	Solyc03g025160.4.1	Solyc06g036180.3.1	  8e-07
222-  8:	Solyc03g025170.1.1	Solyc06g036170.1.1	      0
222-  9:	Solyc03g025190.4.1	Solyc06g036130.4.1	      0
222- 10:	Solyc03g025340.1.1	Solyc06g036110.1.1	  7e-98
222- 11:	Solyc03g025350.3.1	Solyc06g036100.3.1	      0
222- 12:	Solyc03g025360.3.1	Solyc06g036080.4.1	      0
222- 13:	Solyc03g025420.3.1	Solyc06g036070.3.1	      0
222- 14:	Solyc03g025440.3.1	Solyc06g036060.4.1	 2e-140
222- 15:	Solyc03g025520.4.1	Solyc06g036050.4.1	  1e-68
222- 16:	Solyc03g025530.3.1	Solyc06g036020.1.1	  2e-14
222- 17:	Solyc03g025730.3.1	Solyc06g035970.3.1	      0
222- 18:	Solyc03g025850.3.1	Solyc06g035900.1.1	  2e-08
222- 19:	Solyc03g025950.4.1	Solyc06g035870.3.1	 7e-113
222- 20:	Solyc03g026115.1.1	Solyc06g035820.1.1	  4e-32
222- 21:	Solyc03g026120.3.1	Solyc06g035790.3.1	      0
222- 22:	Solyc03g026130.3.1	Solyc06g035723.1.1	  1e-06
222- 23:	Solyc03g026220.3.1	Solyc06g035720.3.1	 2e-169
222- 24:	Solyc03g026230.1.1	Solyc06g035710.1.1	      0
222- 25:	Solyc03g026270.3.1	Solyc06g035700.1.1	  1e-43
222- 26:	Solyc03g026290.3.1	Solyc06g035690.3.1	      0
## Alignment 223: score=958.0 e_value=8.5e-63 N=21 SL4.0ch03&SL4.0ch06 minus
223-  0:	Solyc03g082390.3.1	Solyc06g053300.3.1	      0
223-  1:	Solyc03g082510.1.1	Solyc06g053260.1.1	  2e-38
223-  2:	Solyc03g082540.4.1	Solyc06g053230.4.1	  3e-89
223-  3:	Solyc03g082550.3.1	Solyc06g053220.3.1	  9e-63
223-  4:	Solyc03g082570.4.1	Solyc06g053210.4.1	  7e-22
223-  5:	Solyc03g082580.3.1	Solyc06g053200.3.1	 2e-110
223-  6:	Solyc03g082590.4.1	Solyc06g053190.3.1	      0
223-  7:	Solyc03g082600.4.1	Solyc06g053170.4.1	  2e-14
223-  8:	Solyc03g082630.3.1	Solyc06g053160.3.1	      0
223-  9:	Solyc03g082640.3.1	Solyc06g053150.1.1	      0
223- 10:	Solyc03g082710.4.1	Solyc06g052080.4.1	  2e-78
223- 11:	Solyc03g082870.4.1	Solyc06g052070.3.1	      0
223- 12:	Solyc03g082920.4.1	Solyc06g052050.4.1	      0
223- 13:	Solyc03g082940.3.1	Solyc06g052030.3.1	      0
223- 14:	Solyc03g082945.1.1	Solyc06g052020.2.1	  1e-19
223- 15:	Solyc03g083100.3.1	Solyc06g052010.2.1	  6e-95
223- 16:	Solyc03g083130.3.1	Solyc06g051990.4.1	  1e-54
223- 17:	Solyc03g083270.4.1	Solyc06g051980.4.1	      0
223- 18:	Solyc03g083320.4.1	Solyc06g051970.3.1	 8e-127
223- 19:	Solyc03g083360.3.1	Solyc06g051960.3.1	      0
223- 20:	Solyc03g083390.4.1	Solyc06g051950.4.1	  1e-80
## Alignment 224: score=837.0 e_value=3.2e-48 N=18 SL4.0ch03&SL4.0ch06 minus
224-  0:	Solyc03g112140.4.1	Solyc06g071800.4.1	      0
224-  1:	Solyc03g112150.1.1	Solyc06g071790.3.1	      0
224-  2:	Solyc03g112160.3.1	Solyc06g071780.4.1	 3e-100
224-  3:	Solyc03g112230.4.1	Solyc06g071770.4.1	      0
224-  4:	Solyc03g112240.1.1	Solyc06g071760.1.1	  1e-23
224-  5:	Solyc03g112300.3.1	Solyc06g071750.3.1	  3e-27
224-  6:	Solyc03g112330.3.1	Solyc06g071730.3.1	  1e-29
224-  7:	Solyc03g112360.1.1	Solyc06g071720.1.1	 6e-100
224-  8:	Solyc03g112390.3.1	Solyc06g071690.3.1	 1e-123
224-  9:	Solyc03g112410.2.1	Solyc06g071680.4.1	      0
224- 10:	Solyc03g112430.1.1	Solyc06g071660.3.1	  1e-72
224- 11:	Solyc03g112460.3.1	Solyc06g071640.3.1	      0
224- 12:	Solyc03g112540.4.1	Solyc06g071610.3.1	      0
224- 13:	Solyc03g112550.3.1	Solyc06g071600.3.1	 1e-133
224- 14:	Solyc03g112620.4.1	Solyc06g071590.3.1	      0
224- 15:	Solyc03g112840.2.1	Solyc06g071540.3.1	      0
224- 16:	Solyc03g112890.1.1	Solyc06g071520.1.1	 4e-111
224- 17:	Solyc03g112930.3.1	Solyc06g071480.3.1	  2e-83
## Alignment 225: score=587.0 e_value=9.9e-29 N=13 SL4.0ch03&SL4.0ch06 minus
225-  0:	Solyc03g116790.4.1	Solyc06g068500.3.1	  5e-08
225-  1:	Solyc03g116890.3.1	Solyc06g068460.3.1	 2e-126
225-  2:	Solyc03g116910.3.1	Solyc06g068440.4.1	      0
225-  3:	Solyc03g117010.4.1	Solyc06g068430.4.1	  1e-19
225-  4:	Solyc03g117060.4.1	Solyc06g068400.3.1	 1e-159
225-  5:	Solyc03g117070.1.1	Solyc06g068390.1.1	  9e-28
225-  6:	Solyc03g117100.3.1	Solyc06g068380.4.1	 3e-112
225-  7:	Solyc03g117130.3.1	Solyc06g068360.3.1	  2e-69
225-  8:	Solyc03g117260.2.1	Solyc06g068340.3.1	      0
225-  9:	Solyc03g117290.1.1	Solyc06g068330.1.1	  1e-71
225- 10:	Solyc03g117330.4.1	Solyc06g068320.3.1	      0
225- 11:	Solyc03g117480.4.1	Solyc06g068240.3.1	      0
225- 12:	Solyc03g117520.3.1	Solyc06g068200.1.1	 7e-167
## Alignment 226: score=330.0 e_value=1.1e-13 N=8 SL4.0ch03&SL4.0ch06 minus
226-  0:	Solyc03g005140.2.1	Solyc06g054270.3.1	      0
226-  1:	Solyc03g005200.3.1	Solyc06g054030.2.1	  4e-13
226-  2:	Solyc03g005240.2.1	Solyc06g053930.3.1	  2e-72
226-  3:	Solyc03g005320.3.1	Solyc06g053870.4.1	      0
226-  4:	Solyc03g005430.4.1	Solyc06g053740.4.1	      0
226-  5:	Solyc03g005470.3.1	Solyc06g053660.3.1	  4e-44
226-  6:	Solyc03g005490.4.1	Solyc06g053640.1.1	  7e-77
226-  7:	Solyc03g005570.3.1	Solyc06g053610.3.1	  7e-98
## Alignment 227: score=286.0 e_value=1.2e-11 N=7 SL4.0ch03&SL4.0ch06 minus
227-  0:	Solyc03g120410.3.1	Solyc06g066800.2.1	 2e-107
227-  1:	Solyc03g120650.4.1	Solyc06g066650.4.1	      0
227-  2:	Solyc03g120840.3.1	Solyc06g066540.1.1	  4e-75
227-  3:	Solyc03g120920.1.1	Solyc06g066530.1.1	  3e-87
227-  4:	Solyc03g120930.1.1	Solyc06g066490.1.1	  1e-32
227-  5:	Solyc03g121070.3.1	Solyc06g066440.3.1	      0
227-  6:	Solyc03g121090.4.1	Solyc06g066420.4.1	  2e-34
## Alignment 228: score=280.0 e_value=4.1e-08 N=6 SL4.0ch03&SL4.0ch06 minus
228-  0:	Solyc03g122040.4.1	Solyc06g063050.4.1	  4e-98
228-  1:	Solyc03g122090.3.1	Solyc06g063030.3.1	 9e-151
228-  2:	Solyc03g122180.4.1	Solyc06g063000.3.1	      0
228-  3:	Solyc03g122240.3.1	Solyc06g062990.3.1	      0
228-  4:	Solyc03g122260.3.1	Solyc06g062980.3.1	  4e-85
228-  5:	Solyc03g122320.1.1	Solyc06g062930.1.1	  1e-19
## Alignment 229: score=270.0 e_value=3.9e-08 N=6 SL4.0ch03&SL4.0ch06 minus
229-  0:	Solyc03g006830.3.1	Solyc06g150109.1.1	  2e-40
229-  1:	Solyc03g006880.3.1	Solyc06g035530.3.1	      0
229-  2:	Solyc03g006910.3.1	Solyc06g035490.3.1	  1e-37
229-  3:	Solyc03g007010.4.1	Solyc06g035450.4.1	      0
229-  4:	Solyc03g007060.3.1	Solyc06g035440.3.1	  5e-94
229-  5:	Solyc03g007150.3.1	Solyc06g035430.3.1	 6e-141
## Alignment 230: score=352.0 e_value=4.4e-15 N=8 SL4.0ch03&SL4.0ch07 plus
230-  0:	Solyc03g121770.2.1	Solyc07g040710.3.1	 4e-123
230-  1:	Solyc03g121820.3.1	Solyc07g040720.3.1	      0
230-  2:	Solyc03g121840.3.1	Solyc07g040910.3.1	  9e-12
230-  3:	Solyc03g121880.4.1	Solyc07g040990.4.1	 6e-144
230-  4:	Solyc03g121890.1.1	Solyc07g041070.3.1	  4e-15
230-  5:	Solyc03g121930.3.1	Solyc07g041190.3.1	 9e-101
230-  6:	Solyc03g121960.3.1	Solyc07g041210.3.1	      0
230-  7:	Solyc03g121970.1.1	Solyc07g041290.3.1	  1e-41
## Alignment 231: score=416.0 e_value=9.8e-18 N=9 SL4.0ch03&SL4.0ch07 minus
231-  0:	Solyc03g116550.4.1	Solyc07g008290.4.1	  1e-07
231-  1:	Solyc03g116630.3.1	Solyc07g008280.4.1	  2e-19
231-  2:	Solyc03g116640.4.1	Solyc07g008260.3.1	  2e-23
231-  3:	Solyc03g116650.3.1	Solyc07g008205.1.1	  6e-13
231-  4:	Solyc03g116670.3.1	Solyc07g008210.4.1	  2e-45
231-  5:	Solyc03g116680.3.1	Solyc07g008170.2.1	  4e-33
231-  6:	Solyc03g116690.3.1	Solyc07g150103.1.1	  5e-45
231-  7:	Solyc03g116750.3.1	Solyc07g008040.4.1	      0
231-  8:	Solyc03g116780.3.1	Solyc07g007960.3.1	  2e-91
## Alignment 232: score=253.0 e_value=4.1e-09 N=6 SL4.0ch03&SL4.0ch07 minus
232-  0:	Solyc03g031650.4.1	Solyc07g064680.3.1	  2e-76
232-  1:	Solyc03g031670.3.1	Solyc07g064610.3.1	      0
232-  2:	Solyc03g031710.3.1	Solyc07g064560.4.1	  2e-26
232-  3:	Solyc03g031720.3.1	Solyc07g064510.3.1	 1e-170
232-  4:	Solyc03g031740.3.1	Solyc07g064270.3.1	      0
232-  5:	Solyc03g031810.3.1	Solyc07g064150.4.1	  3e-75
## Alignment 233: score=334.0 e_value=2.1e-14 N=8 SL4.0ch03&SL4.0ch08 plus
233-  0:	Solyc03g096880.4.1	Solyc08g076020.4.1	  2e-37
233-  1:	Solyc03g097030.3.1	Solyc08g076300.3.1	 1e-104
233-  2:	Solyc03g097050.3.1	Solyc08g076320.3.1	      0
233-  3:	Solyc03g097090.4.1	Solyc08g076390.3.1	 2e-158
233-  4:	Solyc03g097110.4.1	Solyc08g076530.3.1	 3e-134
233-  5:	Solyc03g097120.3.1	Solyc08g076590.3.1	 3e-119
233-  6:	Solyc03g097150.3.1	Solyc08g076690.3.1	 1e-113
233-  7:	Solyc03g097170.3.1	Solyc08g076780.2.1	  4e-26
## Alignment 234: score=524.0 e_value=1.7e-27 N=12 SL4.0ch03&SL4.0ch08 minus
234-  0:	Solyc03g081320.3.1	Solyc08g083330.2.1	 3e-179
234-  1:	Solyc03g082430.1.1	Solyc08g083230.3.1	  1e-30
234-  2:	Solyc03g082550.3.1	Solyc08g083130.4.1	  3e-31
234-  3:	Solyc03g082570.4.1	Solyc08g083120.3.1	  7e-93
234-  4:	Solyc03g082620.4.1	Solyc08g083060.3.1	      0
234-  5:	Solyc03g082630.3.1	Solyc08g083020.2.1	      0
234-  6:	Solyc03g082700.4.1	Solyc08g082990.3.1	      0
234-  7:	Solyc03g082840.3.1	Solyc08g082910.2.1	  1e-42
234-  8:	Solyc03g082870.4.1	Solyc08g082900.4.1	      0
234-  9:	Solyc03g082920.4.1	Solyc08g082820.4.1	      0
234- 10:	Solyc03g082945.1.1	Solyc08g082780.2.1	  6e-06
234- 11:	Solyc03g083030.3.1	Solyc08g082710.3.1	  2e-65
## Alignment 235: score=474.0 e_value=3e-23 N=11 SL4.0ch03&SL4.0ch08 minus
235-  0:	Solyc03g025830.4.1	Solyc08g080780.4.1	  2e-80
235-  1:	Solyc03g025970.3.1	Solyc08g080690.4.1	  3e-13
235-  2:	Solyc03g026020.3.1	Solyc08g080540.3.1	  1e-86
235-  3:	Solyc03g026080.3.1	Solyc08g080500.3.1	 1e-153
235-  4:	Solyc03g026110.4.1	Solyc08g080470.3.1	  4e-59
235-  5:	Solyc03g026130.3.1	Solyc08g080380.4.1	 7e-175
235-  6:	Solyc03g026160.4.1	Solyc08g080360.3.1	  2e-58
235-  7:	Solyc03g026220.3.1	Solyc08g080320.3.1	  2e-96
235-  8:	Solyc03g026230.1.1	Solyc08g080310.2.1	      0
235-  9:	Solyc03g026270.3.1	Solyc08g080290.4.1	  2e-39
235- 10:	Solyc03g031420.1.1	Solyc08g080180.1.1	      0
## Alignment 236: score=430.0 e_value=5.8e-20 N=10 SL4.0ch03&SL4.0ch08 minus
236-  0:	Solyc03g007230.4.1	Solyc08g082260.2.1	  2e-86
236-  1:	Solyc03g007310.3.1	Solyc08g082180.3.1	 9e-110
236-  2:	Solyc03g007380.2.1	Solyc08g082110.4.1	  2e-45
236-  3:	Solyc03g007430.3.1	Solyc08g082020.3.1	  4e-11
236-  4:	Solyc03g007460.3.1	Solyc08g081960.3.1	  9e-62
236-  5:	Solyc03g007470.4.1	Solyc08g081945.1.1	 5e-108
236-  6:	Solyc03g007485.1.1	Solyc08g081940.3.1	      0
236-  7:	Solyc03g007530.3.1	Solyc08g081890.4.1	      0
236-  8:	Solyc03g007740.3.1	Solyc08g081730.4.1	 4e-113
236-  9:	Solyc03g007940.4.1	Solyc08g081480.3.1	 3e-176
## Alignment 237: score=377.0 e_value=4.4e-17 N=9 SL4.0ch03&SL4.0ch08 minus
237-  0:	Solyc03g006650.2.1	Solyc08g080300.1.1	      0
237-  1:	Solyc03g006800.1.1	Solyc08g080150.1.1	  2e-63
237-  2:	Solyc03g006830.3.1	Solyc08g080100.4.1	  3e-69
237-  3:	Solyc03g006970.1.1	Solyc08g079850.3.1	      0
237-  4:	Solyc03g007060.3.1	Solyc08g079760.4.1	  2e-37
237-  5:	Solyc03g007070.3.1	Solyc08g079750.3.1	      0
237-  6:	Solyc03g007110.3.1	Solyc08g079660.3.1	  3e-63
237-  7:	Solyc03g007150.3.1	Solyc08g079630.3.1	  3e-93
237-  8:	Solyc03g007180.1.1	Solyc08g079550.1.1	      0
## Alignment 238: score=313.0 e_value=1.3e-10 N=7 SL4.0ch03&SL4.0ch08 minus
238-  0:	Solyc03g120840.3.1	Solyc08g066660.1.1	  2e-45
238-  1:	Solyc03g120890.3.1	Solyc08g066510.3.1	  3e-97
238-  2:	Solyc03g120910.4.1	Solyc08g066500.4.1	      0
238-  3:	Solyc03g120920.1.1	Solyc08g066450.1.1	  1e-61
238-  4:	Solyc03g120940.4.1	Solyc08g066390.3.1	  4e-50
238-  5:	Solyc03g120990.3.1	Solyc08g066360.3.1	      0
238-  6:	Solyc03g121000.3.1	Solyc08g066290.3.1	  1e-42
## Alignment 239: score=305.0 e_value=8.8e-12 N=7 SL4.0ch03&SL4.0ch08 minus
239-  0:	Solyc03g121620.1.1	Solyc08g065140.1.1	  2e-63
239-  1:	Solyc03g121660.3.1	Solyc08g063040.4.1	 4e-126
239-  2:	Solyc03g121700.4.1	Solyc08g063000.4.1	 3e-119
239-  3:	Solyc03g121760.3.1	Solyc08g062940.4.1	  4e-95
239-  4:	Solyc03g121770.2.1	Solyc08g062930.3.1	  1e-41
239-  5:	Solyc03g121870.3.1	Solyc08g062770.3.1	  1e-77
239-  6:	Solyc03g121880.4.1	Solyc08g062640.3.1	  2e-58
## Alignment 240: score=279.0 e_value=1.1e-09 N=6 SL4.0ch03&SL4.0ch08 minus
240-  0:	Solyc03g083880.4.1	Solyc08g079120.3.1	 3e-104
240-  1:	Solyc03g083900.4.1	Solyc08g079090.4.1	      0
240-  2:	Solyc03g083910.5.1	Solyc08g079080.5.1	      0
240-  3:	Solyc03g083960.3.1	Solyc08g079060.4.1	      0
240-  4:	Solyc03g083996.1.1	Solyc08g078900.1.1	  2e-31
240-  5:	Solyc03g090990.1.1	Solyc08g078890.3.1	  1e-13
## Alignment 241: score=270.0 e_value=5.3e-09 N=6 SL4.0ch03&SL4.0ch08 minus
241-  0:	Solyc03g096870.3.1	Solyc08g005420.3.1	      0
241-  1:	Solyc03g097050.3.1	Solyc08g005280.2.1	      0
241-  2:	Solyc03g097090.4.1	Solyc08g005240.3.1	 3e-151
241-  3:	Solyc03g097120.3.1	Solyc08g005170.3.1	 6e-133
241-  4:	Solyc03g097150.3.1	Solyc08g005130.1.1	 3e-119
241-  5:	Solyc03g097170.3.1	Solyc08g005120.3.1	  3e-54
## Alignment 242: score=1042.0 e_value=1.5e-73 N=25 SL4.0ch03&SL4.0ch09 plus
242-  0:	Solyc03g005220.4.1	Solyc09g082710.3.1	  1e-84
242-  1:	Solyc03g005270.3.1	Solyc09g082770.3.1	 3e-134
242-  2:	Solyc03g005290.2.1	Solyc09g082930.1.1	  1e-06
242-  3:	Solyc03g005310.4.1	Solyc09g083000.3.1	      0
242-  4:	Solyc03g005320.3.1	Solyc09g083050.3.1	      0
242-  5:	Solyc03g005330.1.1	Solyc09g083090.4.1	 1e-178
242-  6:	Solyc03g005340.4.1	Solyc09g150157.1.1	  1e-19
242-  7:	Solyc03g005350.3.1	Solyc09g083220.3.1	 9e-164
242-  8:	Solyc03g005410.4.1	Solyc09g083330.3.1	      0
242-  9:	Solyc03g005430.4.1	Solyc09g089550.4.1	  3e-27
242- 10:	Solyc03g005440.3.1	Solyc09g089570.4.1	  3e-73
242- 11:	Solyc03g005450.3.1	Solyc09g089573.1.1	  6e-48
242- 12:	Solyc03g005470.3.1	Solyc09g089670.3.1	  1e-82
242- 13:	Solyc03g005480.4.1	Solyc09g089860.4.1	      0
242- 14:	Solyc03g005490.4.1	Solyc09g089890.1.1	  2e-89
242- 15:	Solyc03g005500.1.1	Solyc09g089910.1.1	  6e-58
242- 16:	Solyc03g005530.1.1	Solyc09g090070.1.1	      0
242- 17:	Solyc03g005570.3.1	Solyc09g090130.3.1	  4e-92
242- 18:	Solyc03g005580.2.1	Solyc09g090150.4.1	      0
242- 19:	Solyc03g005600.3.1	Solyc09g090190.3.1	      0
242- 20:	Solyc03g005620.4.1	Solyc09g090320.2.1	      0
242- 21:	Solyc03g005630.3.1	Solyc09g090480.2.1	      0
242- 22:	Solyc03g005680.3.1	Solyc09g090520.3.1	 1e-166
242- 23:	Solyc03g005690.3.1	Solyc09g090680.3.1	 6e-162
242- 24:	Solyc03g005730.4.1	Solyc09g090900.4.1	      0
## Alignment 243: score=252.0 e_value=4.1e-09 N=6 SL4.0ch03&SL4.0ch09 plus
243-  0:	Solyc03g112270.3.1	Solyc09g098290.3.1	  4e-19
243-  1:	Solyc03g112530.3.1	Solyc09g098330.3.1	  9e-07
243-  2:	Solyc03g112580.3.1	Solyc09g098420.3.1	 2e-145
243-  3:	Solyc03g112620.4.1	Solyc09g098470.3.1	  2e-41
243-  4:	Solyc03g112630.3.1	Solyc09g098550.4.1	  3e-07
243-  5:	Solyc03g112640.3.1	Solyc09g098600.2.1	  1e-13
## Alignment 244: score=277.0 e_value=2.1e-11 N=6 SL4.0ch03&SL4.0ch10 plus
244-  0:	Solyc03g083490.3.1	Solyc10g018200.2.1	  5e-17
244-  1:	Solyc03g083530.3.1	Solyc10g018250.2.1	 8e-109
244-  2:	Solyc03g083550.1.1	Solyc10g018260.1.1	      0
244-  3:	Solyc03g083660.1.1	Solyc10g018320.1.1	  4e-18
244-  4:	Solyc03g150138.1.1	Solyc10g018420.3.1	  6e-62
244-  5:	Solyc03g083810.4.1	Solyc10g018425.1.1	 2e-117
## Alignment 245: score=268.0 e_value=2.3e-08 N=6 SL4.0ch03&SL4.0ch10 minus
245-  0:	Solyc03g006470.3.1	Solyc10g006920.3.1	 4e-124
245-  1:	Solyc03g006610.3.1	Solyc10g006850.4.1	  7e-75
245-  2:	Solyc03g006660.3.1	Solyc10g006790.4.1	      0
245-  3:	Solyc03g006680.3.1	Solyc10g006760.3.1	 3e-104
245-  4:	Solyc03g006720.1.1	Solyc10g006720.4.1	      0
245-  5:	Solyc03g006770.4.1	Solyc10g006680.2.1	  2e-18
## Alignment 246: score=310.0 e_value=1.3e-11 N=7 SL4.0ch03&SL4.0ch11 minus
246-  0:	Solyc03g071560.4.1	Solyc11g008210.3.1	  6e-96
246-  1:	Solyc03g071570.3.1	Solyc11g008140.3.1	      0
246-  2:	Solyc03g071590.3.1	Solyc11g007990.2.1	      0
246-  3:	Solyc03g071620.2.1	Solyc11g007920.1.1	  2e-76
246-  4:	Solyc03g071680.2.1	Solyc11g007910.2.1	 5e-144
246-  5:	Solyc03g071710.1.1	Solyc11g007860.1.1	  3e-17
246-  6:	Solyc03g071750.3.1	Solyc11g007760.2.1	      0
## Alignment 247: score=934.0 e_value=3.6e-62 N=21 SL4.0ch03&SL4.0ch12 plus
247-  0:	Solyc03g120730.3.1	Solyc12g150119.1.1	  9e-26
247-  1:	Solyc03g120770.4.1	Solyc12g044220.3.1	      0
247-  2:	Solyc03g120820.4.1	Solyc12g044380.3.1	  4e-59
247-  3:	Solyc03g120840.3.1	Solyc12g044390.3.1	  2e-51
247-  4:	Solyc03g120910.4.1	Solyc12g044410.2.1	      0
247-  5:	Solyc03g120930.1.1	Solyc12g044420.1.1	  7e-41
247-  6:	Solyc03g120980.3.1	Solyc12g044560.1.1	  1e-13
247-  7:	Solyc03g120990.3.1	Solyc12g044600.3.1	      0
247-  8:	Solyc03g121210.4.1	Solyc12g044640.2.1	 1e-123
247-  9:	Solyc03g121220.2.1	Solyc12g044670.2.1	  9e-87
247- 10:	Solyc03g121290.4.1	Solyc12g044697.1.1	  2e-23
247- 11:	Solyc03g121330.3.1	Solyc12g044720.2.1	  5e-91
247- 12:	Solyc03g121370.3.1	Solyc12g044730.2.1	  4e-89
247- 13:	Solyc03g121410.3.1	Solyc12g044800.3.1	      0
247- 14:	Solyc03g121440.4.1	Solyc12g044840.2.1	      0
247- 15:	Solyc03g121520.3.1	Solyc12g044850.2.1	  1e-55
247- 16:	Solyc03g121540.3.1	Solyc12g044880.2.1	      0
247- 17:	Solyc03g121570.3.1	Solyc12g044890.2.1	      0
247- 18:	Solyc03g121590.3.1	Solyc12g044900.3.1	      0
247- 19:	Solyc03g121800.4.1	Solyc12g044910.2.1	 3e-121
247- 20:	Solyc03g121810.2.1	Solyc12g044920.3.1	      0
## Alignment 248: score=532.0 e_value=2.7e-28 N=12 SL4.0ch03&SL4.0ch12 plus
248-  0:	Solyc03g119230.1.1	Solyc12g036320.3.1	  2e-75
248-  1:	Solyc03g119250.4.1	Solyc12g036390.2.1	      0
248-  2:	Solyc03g119260.4.1	Solyc12g036400.1.1	      0
248-  3:	Solyc03g119290.3.1	Solyc12g036410.3.1	      0
248-  4:	Solyc03g119320.1.1	Solyc12g036440.1.1	  1e-46
248-  5:	Solyc03g119360.3.1	Solyc12g036450.3.1	  2e-56
248-  6:	Solyc03g119390.4.1	Solyc12g036470.2.1	 5e-104
248-  7:	Solyc03g119470.2.1	Solyc12g036500.2.1	      0
248-  8:	Solyc03g119480.4.1	Solyc12g036650.2.1	  7e-40
248-  9:	Solyc03g119610.1.1	Solyc12g036900.1.1	  4e-31
248- 10:	Solyc03g119660.2.1	Solyc12g037950.2.1	  5e-39
248- 11:	Solyc03g119720.4.1	Solyc12g038160.2.1	      0
## Alignment 249: score=459.0 e_value=1.5e-25 N=11 SL4.0ch03&SL4.0ch12 plus
249-  0:	Solyc03g121860.1.1	Solyc12g049220.3.1	 4e-115
249-  1:	Solyc03g121970.1.1	Solyc12g049255.1.1	  9e-14
249-  2:	Solyc03g121980.3.1	Solyc12g049270.3.1	      0
249-  3:	Solyc03g122250.3.1	Solyc12g049390.2.1	      0
249-  4:	Solyc03g123500.4.1	Solyc12g049560.2.1	 3e-153
249-  5:	Solyc03g123570.3.1	Solyc12g049590.2.1	      0
249-  6:	Solyc03g123580.4.1	Solyc12g055680.2.1	  5e-14
249-  7:	Solyc03g123680.1.1	Solyc12g055710.1.1	  3e-75
249-  8:	Solyc03g123740.4.1	Solyc12g055720.2.1	      0
249-  9:	Solyc03g123750.3.1	Solyc12g055730.3.1	      0
249- 10:	Solyc03g123790.4.1	Solyc12g055750.3.1	      0
## Alignment 250: score=738.0 e_value=1.1e-53 N=18 SL4.0ch03&SL4.0ch12 minus
250-  0:	Solyc03g117500.1.1	Solyc12g042730.1.1	  2e-32
250-  1:	Solyc03g117560.3.1	Solyc12g042580.2.1	  8e-72
250-  2:	Solyc03g117630.1.1	Solyc12g042560.3.1	  1e-64
250-  3:	Solyc03g117760.4.1	Solyc12g042540.1.1	  2e-13
250-  4:	Solyc03g117870.3.1	Solyc12g042460.2.1	      0
250-  5:	Solyc03g117910.3.1	Solyc12g042440.2.1	  6e-54
250-  6:	Solyc03g118000.1.1	Solyc12g042430.2.1	 3e-173
250-  7:	Solyc03g118100.4.1	Solyc12g042370.3.1	 1e-104
250-  8:	Solyc03g118190.4.1	Solyc12g042210.2.1	  2e-57
250-  9:	Solyc03g118210.3.1	Solyc12g042200.2.1	  1e-55
250- 10:	Solyc03g118260.3.1	Solyc12g042170.3.1	  5e-50
250- 11:	Solyc03g118290.3.1	Solyc12g042070.3.1	      0
250- 12:	Solyc03g118340.3.1	Solyc12g042060.3.1	      0
250- 13:	Solyc03g118470.4.1	Solyc12g040870.3.1	  5e-79
250- 14:	Solyc03g118570.4.1	Solyc12g040810.2.1	      0
250- 15:	Solyc03g118710.3.1	Solyc12g040800.2.1	  5e-93
250- 16:	Solyc03g118750.4.1	Solyc12g040790.2.1	      0
250- 17:	Solyc03g119030.4.1	Solyc12g040480.2.1	  5e-78
## Alignment 251: score=330.0 e_value=2.4e-13 N=7 SL4.0ch03&SL4.0ch12 minus
251-  0:	Solyc03g120470.4.1	Solyc12g044330.2.1	 8e-122
251-  1:	Solyc03g120560.3.1	Solyc12g044310.2.1	      0
251-  2:	Solyc03g120640.3.1	Solyc12g044280.2.1	  8e-92
251-  3:	Solyc03g120650.4.1	Solyc12g044270.2.1	      0
251-  4:	Solyc03g120660.4.1	Solyc12g044250.2.1	  1e-64
251-  5:	Solyc03g120690.3.1	Solyc12g044240.3.1	  2e-60
251-  6:	Solyc03g120730.3.1	Solyc12g044230.2.1	      0
## Alignment 252: score=289.0 e_value=3.1e-08 N=6 SL4.0ch03&SL4.0ch12 minus
252-  0:	Solyc03g122100.3.1	Solyc12g009260.3.1	  1e-68
252-  1:	Solyc03g122180.4.1	Solyc12g009230.3.1	  5e-82
252-  2:	Solyc03g122190.3.1	Solyc12g009220.2.1	  7e-25
252-  3:	Solyc03g122230.2.1	Solyc12g009190.2.1	      0
252-  4:	Solyc03g122260.3.1	Solyc12g009170.2.1	  4e-16
252-  5:	Solyc03g122270.4.1	Solyc12g009160.2.1	      0
## Alignment 253: score=266.0 e_value=3.1e-10 N=6 SL4.0ch03&SL4.0ch12 minus
253-  0:	Solyc03g122040.4.1	Solyc12g049510.3.1	      0
253-  1:	Solyc03g122080.3.1	Solyc12g049500.3.1	      0
253-  2:	Solyc03g122090.3.1	Solyc12g049420.2.1	 2e-150
253-  3:	Solyc03g122190.3.1	Solyc12g049400.2.1	  2e-37
253-  4:	Solyc03g122250.3.1	Solyc12g049390.2.1	      0
253-  5:	Solyc03g123400.1.1	Solyc12g049320.3.1	  5e-70
## Alignment 254: score=263.0 e_value=1e-11 N=7 SL4.0ch03&SL4.0ch12 minus
254-  0:	Solyc03g114310.3.1	Solyc12g040365.1.1	  3e-33
254-  1:	Solyc03g114530.4.1	Solyc12g039070.2.1	 1e-128
254-  2:	Solyc03g114590.3.1	Solyc12g038920.2.1	      0
254-  3:	Solyc03g114730.3.1	Solyc12g038670.2.1	      0
254-  4:	Solyc03g114740.4.1	Solyc12g038630.2.1	 1e-135
254-  5:	Solyc03g114850.4.1	Solyc12g038520.3.1	  2e-74
254-  6:	Solyc03g115050.3.1	Solyc12g038200.3.1	  6e-10
## Alignment 255: score=709.0 e_value=4.8e-46 N=17 SL4.0ch04&SL4.0ch04 plus
255-  0:	Solyc04g054190.3.1	Solyc04g072230.4.1	  1e-60
255-  1:	Solyc04g054320.4.1	Solyc04g072460.3.1	  3e-78
255-  2:	Solyc04g054490.3.1	Solyc04g072690.3.1	      0
255-  3:	Solyc04g054500.3.1	Solyc04g072700.4.1	  3e-60
255-  4:	Solyc04g054730.3.1	Solyc04g072740.3.1	      0
255-  5:	Solyc04g054760.3.1	Solyc04g072780.4.1	  3e-29
255-  6:	Solyc04g054820.3.1	Solyc04g072800.4.1	 2e-137
255-  7:	Solyc04g054910.4.1	Solyc04g072900.1.1	  3e-69
255-  8:	Solyc04g054930.3.1	Solyc04g072920.4.1	 2e-177
255-  9:	Solyc04g055000.3.1	Solyc04g073940.4.1	 7e-130
255- 10:	Solyc04g055050.1.1	Solyc04g073950.2.1	  1e-13
255- 11:	Solyc04g055080.3.1	Solyc04g073960.3.1	      0
255- 12:	Solyc04g055160.3.1	Solyc04g073970.4.1	 2e-125
255- 13:	Solyc04g055170.3.1	Solyc04g073990.3.1	 8e-149
255- 14:	Solyc04g056260.2.1	Solyc04g074130.3.1	 2e-159
255- 15:	Solyc04g056310.3.1	Solyc04g074170.3.1	  8e-98
255- 16:	Solyc04g056320.3.1	Solyc04g074320.3.1	  2e-21
## Alignment 256: score=1021.0 e_value=1.6e-71 N=24 SL4.0ch04&SL4.0ch05 plus
256-  0:	Solyc04g005140.2.1	Solyc05g010340.3.1	      0
256-  1:	Solyc04g005170.1.1	Solyc05g010516.1.1	  2e-69
256-  2:	Solyc04g005220.3.1	Solyc05g010610.3.1	 1e-123
256-  3:	Solyc04g005260.3.1	Solyc05g010800.3.1	 1e-124
256-  4:	Solyc04g005270.1.1	Solyc05g010810.1.1	      0
256-  5:	Solyc04g005280.4.1	Solyc05g011810.4.1	  3e-48
256-  6:	Solyc04g005290.3.1	Solyc05g011830.4.1	  2e-75
256-  7:	Solyc04g005320.3.1	Solyc05g056620.2.1	  3e-63
256-  8:	Solyc04g005340.2.1	Solyc05g012070.3.1	      0
256-  9:	Solyc04g005380.3.1	Solyc05g012210.4.1	  3e-86
256- 10:	Solyc04g005410.3.1	Solyc05g012310.4.1	      0
256- 11:	Solyc04g005420.4.1	Solyc05g012380.3.1	  3e-44
256- 12:	Solyc04g005430.4.1	Solyc05g012450.4.1	 4e-104
256- 13:	Solyc04g005440.1.1	Solyc05g012490.2.1	  1e-60
256- 14:	Solyc04g005470.3.1	Solyc05g012550.4.1	  8e-40
256- 15:	Solyc04g005480.1.1	Solyc05g012570.3.1	  7e-20
256- 16:	Solyc04g005490.3.1	Solyc05g012610.3.1	      0
256- 17:	Solyc04g005500.3.1	Solyc05g012640.3.1	      0
256- 18:	Solyc04g005530.3.1	Solyc05g012810.3.1	  7e-08
256- 19:	Solyc04g005560.3.1	Solyc05g013040.3.1	      0
256- 20:	Solyc04g005570.4.1	Solyc05g013130.3.1	 1e-122
256- 21:	Solyc04g005580.1.1	Solyc05g013170.2.1	  4e-35
256- 22:	Solyc04g005590.3.1	Solyc05g013190.4.1	  3e-54
256- 23:	Solyc04g005640.3.1	Solyc05g013210.3.1	  6e-49
## Alignment 257: score=424.0 e_value=5.7e-21 N=10 SL4.0ch04&SL4.0ch05 plus
257-  0:	Solyc04g054330.3.1	Solyc05g051800.3.1	 1e-149
257-  1:	Solyc04g054500.3.1	Solyc05g051820.3.1	  1e-87
257-  2:	Solyc04g054525.1.1	Solyc05g051825.1.1	  3e-19
257-  3:	Solyc04g054740.3.1	Solyc05g051850.3.1	      0
257-  4:	Solyc04g054810.3.1	Solyc05g051870.3.1	  2e-52
257-  5:	Solyc04g054840.1.1	Solyc05g051875.1.1	 1e-147
257-  6:	Solyc04g054930.3.1	Solyc05g051880.4.1	 1e-156
257-  7:	Solyc04g054960.1.1	Solyc05g051890.1.1	  4e-80
257-  8:	Solyc04g055080.3.1	Solyc05g051900.3.1	      0
257-  9:	Solyc04g055160.3.1	Solyc05g051970.4.1	 2e-136
## Alignment 258: score=358.0 e_value=2.2e-17 N=9 SL4.0ch04&SL4.0ch05 plus
258-  0:	Solyc04g039730.3.1	Solyc05g005140.4.1	 8e-144
258-  1:	Solyc04g039670.3.1	Solyc05g005160.3.1	      0
258-  2:	Solyc04g028460.1.1	Solyc05g005260.3.1	  6e-15
258-  3:	Solyc04g026250.1.1	Solyc05g005320.1.1	  2e-23
258-  4:	Solyc04g026020.3.1	Solyc05g005470.4.1	  8e-06
258-  5:	Solyc04g025990.3.1	Solyc05g005720.4.1	      0
258-  6:	Solyc04g025940.3.1	Solyc05g005750.3.1	      0
258-  7:	Solyc04g025870.4.1	Solyc05g005780.3.1	      0
258-  8:	Solyc04g025780.1.1	Solyc05g005830.3.1	  5e-15
## Alignment 259: score=310.0 e_value=1.3e-12 N=7 SL4.0ch04&SL4.0ch05 plus
259-  0:	Solyc04g005430.4.1	Solyc05g007490.3.1	  1e-93
259-  1:	Solyc04g005600.3.1	Solyc05g007690.2.1	 8e-118
259-  2:	Solyc04g005610.3.1	Solyc05g007770.3.1	 6e-136
259-  3:	Solyc04g005620.3.1	Solyc05g007790.3.1	 1e-106
259-  4:	Solyc04g005630.3.1	Solyc05g007840.3.1	  2e-15
259-  5:	Solyc04g005710.3.1	Solyc05g007870.3.1	  7e-19
259-  6:	Solyc04g005740.1.1	Solyc05g007895.1.1	  9e-16
## Alignment 260: score=259.0 e_value=9.1e-09 N=6 SL4.0ch04&SL4.0ch05 plus
260-  0:	Solyc04g014570.3.1	Solyc05g054040.4.1	      0
260-  1:	Solyc04g014720.4.1	Solyc05g054070.4.1	 2e-146
260-  2:	Solyc04g014760.3.1	Solyc05g054110.3.1	 7e-141
260-  3:	Solyc04g014780.1.1	Solyc05g054120.1.1	  3e-30
260-  4:	Solyc04g014830.3.1	Solyc05g054170.4.1	      0
260-  5:	Solyc04g015020.3.1	Solyc05g054210.3.1	  6e-53
## Alignment 261: score=1283.0 e_value=6.1e-93 N=30 SL4.0ch04&SL4.0ch05 minus
261-  0:	Solyc04g005880.1.1	Solyc05g010345.1.1	  7e-24
261-  1:	Solyc04g006930.3.1	Solyc05g010140.3.1	      0
261-  2:	Solyc04g006980.1.1	Solyc05g009900.3.1	  6e-69
261-  3:	Solyc04g006990.3.1	Solyc05g009880.3.1	  1e-87
261-  4:	Solyc04g007000.2.1	Solyc05g009790.1.1	 8e-149
261-  5:	Solyc04g007050.4.1	Solyc05g009630.4.1	  1e-15
261-  6:	Solyc04g007100.4.1	Solyc05g009600.4.1	      0
261-  7:	Solyc04g007130.1.1	Solyc05g009520.2.1	  1e-31
261-  8:	Solyc04g007140.1.1	Solyc05g009480.1.1	  8e-07
261-  9:	Solyc04g007150.3.1	Solyc05g009470.4.1	      0
261- 10:	Solyc04g007220.4.1	Solyc05g009360.4.1	  7e-46
261- 11:	Solyc04g007290.4.1	Solyc05g009240.3.1	      0
261- 12:	Solyc04g007340.4.1	Solyc05g009200.3.1	  8e-51
261- 13:	Solyc04g007370.3.1	Solyc05g009160.3.1	      0
261- 14:	Solyc04g007380.3.1	Solyc05g009040.3.1	 8e-180
261- 15:	Solyc04g007390.4.1	Solyc05g008930.3.1	 2e-180
261- 16:	Solyc04g007460.4.1	Solyc05g008830.3.1	      0
261- 17:	Solyc04g007490.3.1	Solyc05g008650.1.1	  4e-24
261- 18:	Solyc04g007500.1.1	Solyc05g008640.1.1	  1e-63
261- 19:	Solyc04g007520.3.1	Solyc05g008580.3.1	      0
261- 20:	Solyc04g007530.3.1	Solyc05g008500.3.1	      0
261- 21:	Solyc04g007550.4.1	Solyc05g008460.4.1	      0
261- 22:	Solyc04g007560.3.1	Solyc05g008430.4.1	      0
261- 23:	Solyc04g007600.4.1	Solyc05g008390.3.1	 8e-136
261- 24:	Solyc04g007620.1.1	Solyc05g008360.1.1	  2e-43
261- 25:	Solyc04g007640.3.1	Solyc05g008230.3.1	      0
261- 26:	Solyc04g007650.4.1	Solyc05g008200.4.1	      0
261- 27:	Solyc04g007670.1.1	Solyc05g008105.1.1	  2e-20
261- 28:	Solyc04g007690.3.1	Solyc05g008060.4.1	      0
261- 29:	Solyc04g007710.3.1	Solyc05g008020.4.1	 8e-148
## Alignment 262: score=851.0 e_value=2.4e-57 N=20 SL4.0ch04&SL4.0ch05 minus
262-  0:	Solyc04g009710.2.1	Solyc05g055280.2.1	  3e-65
262-  1:	Solyc04g009770.3.1	Solyc05g055160.3.1	      0
262-  2:	Solyc04g009780.1.1	Solyc05g055140.1.1	  3e-59
262-  3:	Solyc04g009900.4.1	Solyc05g055050.3.1	 2e-100
262-  4:	Solyc04g009920.3.1	Solyc05g055040.3.1	      0
262-  5:	Solyc04g009980.4.1	Solyc05g055020.4.1	  7e-87
262-  6:	Solyc04g010000.3.1	Solyc05g055010.4.1	 5e-120
262-  7:	Solyc04g010070.4.1	Solyc05g054980.3.1	      0
262-  8:	Solyc04g010200.1.1	Solyc05g054890.4.1	      0
262-  9:	Solyc04g010270.1.1	Solyc05g054780.3.1	 5e-131
262- 10:	Solyc04g010285.1.1	Solyc05g054750.3.1	  4e-30
262- 11:	Solyc04g011350.3.1	Solyc05g054640.4.1	      0
262- 12:	Solyc04g011390.1.1	Solyc05g054610.1.1	  1e-68
262- 13:	Solyc04g011400.3.1	Solyc05g054590.4.1	  4e-77
262- 14:	Solyc04g011420.4.1	Solyc05g054560.3.1	 4e-102
262- 15:	Solyc04g011430.3.1	Solyc05g054540.4.1	  6e-22
262- 16:	Solyc04g011500.3.1	Solyc05g054480.3.1	      0
262- 17:	Solyc04g011650.3.1	Solyc05g054410.4.1	      0
262- 18:	Solyc04g011915.1.1	Solyc05g054205.1.1	 4e-103
262- 19:	Solyc04g012180.4.1	Solyc05g054150.3.1	  4e-86
## Alignment 263: score=424.0 e_value=4.8e-23 N=11 SL4.0ch04&SL4.0ch05 minus
263-  0:	Solyc04g011360.3.1	Solyc05g052070.3.1	  1e-83
263-  1:	Solyc04g011570.3.1	Solyc05g051800.3.1	 2e-145
263-  2:	Solyc04g011780.1.1	Solyc05g051720.1.1	  2e-48
263-  3:	Solyc04g011910.3.1	Solyc05g051710.4.1	  2e-34
263-  4:	Solyc04g012180.4.1	Solyc05g051570.3.1	  2e-41
263-  5:	Solyc04g014230.1.1	Solyc05g051440.1.1	  2e-90
263-  6:	Solyc04g014260.2.1	Solyc05g051420.2.1	  5e-67
263-  7:	Solyc04g014380.3.1	Solyc05g051390.3.1	      0
263-  8:	Solyc04g014430.2.1	Solyc05g051350.2.1	      0
263-  9:	Solyc04g014510.3.1	Solyc05g051250.3.1	      0
263- 10:	Solyc04g014530.1.1	Solyc05g051180.3.1	  7e-44
## Alignment 264: score=416.0 e_value=2.1e-21 N=10 SL4.0ch04&SL4.0ch05 minus
264-  0:	Solyc04g005610.3.1	Solyc05g007550.3.1	  5e-59
264-  1:	Solyc04g005680.4.1	Solyc05g007250.3.1	 9e-145
264-  2:	Solyc04g005710.3.1	Solyc05g007160.3.1	      0
264-  3:	Solyc04g005780.1.1	Solyc05g007010.3.1	      0
264-  4:	Solyc04g005790.3.1	Solyc05g006990.3.1	      0
264-  5:	Solyc04g005800.3.1	Solyc05g006980.3.1	  6e-98
264-  6:	Solyc04g005810.3.1	Solyc05g006830.3.1	  2e-70
264-  7:	Solyc04g005820.4.1	Solyc05g006820.4.1	 1e-112
264-  8:	Solyc04g005860.3.1	Solyc05g006660.4.1	 1e-140
264-  9:	Solyc04g005910.3.1	Solyc05g006570.1.1	  3e-75
## Alignment 265: score=251.0 e_value=6e-08 N=6 SL4.0ch04&SL4.0ch05 minus
265-  0:	Solyc04g074580.1.1	Solyc05g051500.4.1	  6e-97
265-  1:	Solyc04g074700.4.1	Solyc05g051460.3.1	  2e-61
265-  2:	Solyc04g074770.2.1	Solyc05g051450.2.1	  2e-11
265-  3:	Solyc04g074950.3.1	Solyc05g051425.2.1	  9e-68
265-  4:	Solyc04g074990.3.1	Solyc05g051420.2.1	  8e-22
265-  5:	Solyc04g076040.3.1	Solyc05g051410.3.1	 4e-102
## Alignment 266: score=288.0 e_value=6.9e-12 N=7 SL4.0ch04&SL4.0ch06 plus
266-  0:	Solyc04g010240.3.1	Solyc06g075620.3.1	  4e-79
266-  1:	Solyc04g010270.1.1	Solyc06g075630.4.1	  1e-63
266-  2:	Solyc04g010330.3.1	Solyc06g075690.3.1	  1e-68
266-  3:	Solyc04g011390.1.1	Solyc06g075930.1.1	  1e-68
266-  4:	Solyc04g011440.4.1	Solyc06g076020.3.1	      0
266-  5:	Solyc04g011500.3.1	Solyc06g076090.3.1	      0
266-  6:	Solyc04g011650.3.1	Solyc06g076270.3.1	 5e-125
## Alignment 267: score=268.0 e_value=8.7e-09 N=6 SL4.0ch04&SL4.0ch06 plus
267-  0:	Solyc04g011360.3.1	Solyc06g005340.3.1	  2e-13
267-  1:	Solyc04g011390.1.1	Solyc06g005420.1.1	  1e-68
267-  2:	Solyc04g011440.4.1	Solyc06g005440.1.1	  1e-35
267-  3:	Solyc04g011510.4.1	Solyc06g005490.3.1	 4e-147
267-  4:	Solyc04g011520.3.1	Solyc06g005500.4.1	      0
267-  5:	Solyc04g011610.3.1	Solyc06g005650.2.1	  6e-68
## Alignment 268: score=265.0 e_value=3.4e-09 N=6 SL4.0ch04&SL4.0ch06 plus
268-  0:	Solyc04g005280.4.1	Solyc06g069370.4.1	  3e-53
268-  1:	Solyc04g005300.4.1	Solyc06g069390.4.1	  3e-66
268-  2:	Solyc04g005320.3.1	Solyc06g069430.3.1	  1e-59
268-  3:	Solyc04g005470.3.1	Solyc06g069590.3.1	  5e-15
268-  4:	Solyc04g005500.3.1	Solyc06g069630.4.1	  4e-15
268-  5:	Solyc04g005610.3.1	Solyc06g069710.3.1	  4e-57
## Alignment 269: score=254.0 e_value=1.1e-10 N=7 SL4.0ch04&SL4.0ch06 plus
269-  0:	Solyc04g054950.3.1	Solyc06g054330.3.1	  6e-14
269-  1:	Solyc04g055200.3.1	Solyc06g054370.2.1	  1e-06
269-  2:	Solyc04g056420.1.1	Solyc06g054500.1.1	  1e-55
269-  3:	Solyc04g056550.1.1	Solyc06g054680.2.1	  2e-79
269-  4:	Solyc04g056620.2.1	Solyc06g059730.3.1	  8e-36
269-  5:	Solyc04g056740.1.1	Solyc06g059780.1.1	  8e-88
269-  6:	Solyc04g057880.3.1	Solyc06g059960.4.1	      0
## Alignment 270: score=262.0 e_value=3.1e-08 N=6 SL4.0ch04&SL4.0ch09 plus
270-  0:	Solyc04g049640.3.1	Solyc09g007170.4.1	  3e-33
270-  1:	Solyc04g049690.3.1	Solyc09g007180.3.1	 8e-127
270-  2:	Solyc04g049800.3.1	Solyc09g007260.4.1	  2e-82
270-  3:	Solyc04g049910.4.1	Solyc09g007290.4.1	  1e-85
270-  4:	Solyc04g049950.1.1	Solyc09g007340.4.1	  3e-35
270-  5:	Solyc04g050050.3.1	Solyc09g007410.3.1	 3e-153
## Alignment 271: score=926.0 e_value=5.3e-63 N=21 SL4.0ch04&SL4.0ch10 minus
271-  0:	Solyc04g015290.3.1	Solyc10g080460.2.1	  1e-23
271-  1:	Solyc04g015440.4.1	Solyc10g080330.2.1	  3e-31
271-  2:	Solyc04g015520.3.1	Solyc10g080230.2.1	  2e-37
271-  3:	Solyc04g015530.3.1	Solyc10g080210.2.1	 1e-148
271-  4:	Solyc04g015570.3.1	Solyc10g080200.2.1	 5e-146
271-  5:	Solyc04g150111.1.1	Solyc10g080190.1.1	  3e-26
271-  6:	Solyc04g015730.3.1	Solyc10g080140.2.1	  5e-35
271-  7:	Solyc04g015830.3.1	Solyc10g080100.3.1	      0
271-  8:	Solyc04g016010.4.1	Solyc10g080080.3.1	 1e-144
271-  9:	Solyc04g016050.3.1	Solyc10g080070.3.1	      0
271- 10:	Solyc04g016060.1.1	Solyc10g080050.3.1	 3e-103
271- 11:	Solyc04g016070.2.1	Solyc10g080030.2.1	  4e-12
271- 12:	Solyc04g016130.3.1	Solyc10g080020.3.1	      0
271- 13:	Solyc04g016180.3.1	Solyc10g080010.2.1	      0
271- 14:	Solyc04g016190.1.1	Solyc10g079930.1.1	 5e-175
271- 15:	Solyc04g016280.3.1	Solyc10g079910.2.1	      0
271- 16:	Solyc04g016290.3.1	Solyc10g079900.3.1	  1e-19
271- 17:	Solyc04g016430.3.1	Solyc10g079870.3.1	      0
271- 18:	Solyc04g017690.3.1	Solyc10g079820.2.1	  9e-85
271- 19:	Solyc04g017740.1.1	Solyc10g079810.1.1	  6e-06
271- 20:	Solyc04g017750.4.1	Solyc10g079790.1.1	      0
## Alignment 272: score=432.0 e_value=9e-21 N=10 SL4.0ch04&SL4.0ch10 minus
272-  0:	Solyc04g015830.3.1	Solyc10g079400.3.1	      0
272-  1:	Solyc04g015850.3.1	Solyc10g079390.1.1	  1e-82
272-  2:	Solyc04g016000.3.1	Solyc10g079380.2.1	 3e-104
272-  3:	Solyc04g016190.1.1	Solyc10g079320.3.1	      0
272-  4:	Solyc04g016260.3.1	Solyc10g079300.2.1	      0
272-  5:	Solyc04g016280.3.1	Solyc10g079280.2.1	      0
272-  6:	Solyc04g016440.4.1	Solyc10g079260.2.1	  3e-84
272-  7:	Solyc04g016480.3.1	Solyc10g079240.2.1	 1e-144
272-  8:	Solyc04g017640.1.1	Solyc10g079230.3.1	  2e-19
272-  9:	Solyc04g017710.3.1	Solyc10g079190.3.1	      0
## Alignment 273: score=1001.0 e_value=2e-68 N=23 SL4.0ch04&SL4.0ch11 plus
273-  0:	Solyc04g074220.4.1	Solyc11g009000.2.1	  2e-64
273-  1:	Solyc04g074480.3.1	Solyc11g009080.2.1	      0
273-  2:	Solyc04g074500.3.1	Solyc11g010130.3.1	 7e-180
273-  3:	Solyc04g074510.3.1	Solyc11g010200.3.1	 2e-164
273-  4:	Solyc04g074580.1.1	Solyc11g010230.2.1	  6e-97
273-  5:	Solyc04g074680.1.1	Solyc11g010250.1.1	  1e-16
273-  6:	Solyc04g074700.4.1	Solyc11g010270.2.1	  2e-50
273-  7:	Solyc04g074790.3.1	Solyc11g010330.3.1	  6e-50
273-  8:	Solyc04g074810.4.1	Solyc11g010340.2.1	  9e-92
273-  9:	Solyc04g074830.1.1	Solyc11g010370.1.1	  2e-62
273- 10:	Solyc04g074840.3.1	Solyc11g010380.2.1	      0
273- 11:	Solyc04g074950.3.1	Solyc11g010420.3.1	  1e-90
273- 12:	Solyc04g076040.3.1	Solyc11g010460.3.1	  1e-88
273- 13:	Solyc04g076060.3.1	Solyc11g010470.2.1	 5e-155
273- 14:	Solyc04g076100.4.1	Solyc11g010490.3.1	      0
273- 15:	Solyc04g076270.1.1	Solyc11g010540.1.1	  1e-25
273- 16:	Solyc04g076280.4.1	Solyc11g010570.2.1	  5e-39
273- 17:	Solyc04g076290.3.1	Solyc11g010600.2.1	      0
273- 18:	Solyc04g076300.4.1	Solyc11g010610.2.1	      0
273- 19:	Solyc04g076340.3.1	Solyc11g010630.4.1	  1e-48
273- 20:	Solyc04g076470.1.1	Solyc11g010720.1.1	  4e-65
273- 21:	Solyc04g150168.1.1	Solyc11g010845.1.1	      0
273- 22:	Solyc04g076610.3.1	Solyc11g010930.2.1	  4e-11
## Alignment 274: score=901.0 e_value=7.7e-57 N=20 SL4.0ch04&SL4.0ch11 plus
274-  0:	Solyc04g014530.1.1	Solyc11g011740.1.1	  9e-50
274-  1:	Solyc04g014540.3.1	Solyc11g011890.2.1	  3e-88
274-  2:	Solyc04g014570.3.1	Solyc11g011910.2.1	      0
274-  3:	Solyc04g014680.4.1	Solyc11g012040.2.1	 8e-140
274-  4:	Solyc04g014690.3.1	Solyc11g012050.1.1	      0
274-  5:	Solyc04g014710.3.1	Solyc11g012090.2.1	  5e-84
274-  6:	Solyc04g014720.4.1	Solyc11g012110.2.1	 4e-137
274-  7:	Solyc04g014730.4.1	Solyc11g012160.2.1	      0
274-  8:	Solyc04g014760.3.1	Solyc11g012270.2.1	 2e-148
274-  9:	Solyc04g014780.1.1	Solyc11g012385.1.1	  4e-29
274- 10:	Solyc04g014800.3.1	Solyc11g012410.2.1	 1e-162
274- 11:	Solyc04g014810.3.1	Solyc11g012440.1.1	      0
274- 12:	Solyc04g014820.4.1	Solyc11g012470.2.1	 6e-134
274- 13:	Solyc04g014830.3.1	Solyc11g012510.3.1	      0
274- 14:	Solyc04g014840.3.1	Solyc11g012600.3.1	  3e-25
274- 15:	Solyc04g014850.3.1	Solyc11g012610.2.1	 1e-161
274- 16:	Solyc04g015010.4.1	Solyc11g012660.2.1	      0
274- 17:	Solyc04g015020.3.1	Solyc11g012680.3.1	  6e-46
274- 18:	Solyc04g015030.4.1	Solyc11g012690.3.1	  4e-71
274- 19:	Solyc04g015070.3.1	Solyc11g012780.3.1	  1e-44
## Alignment 275: score=575.0 e_value=4.5e-34 N=14 SL4.0ch04&SL4.0ch11 plus
275-  0:	Solyc04g011960.2.1	Solyc11g010160.1.1	  1e-59
275-  1:	Solyc04g012120.3.1	Solyc11g010200.3.1	 6e-170
275-  2:	Solyc04g014210.3.1	Solyc11g010310.2.1	      0
275-  3:	Solyc04g014220.1.1	Solyc11g010330.3.1	  5e-97
275-  4:	Solyc04g014230.1.1	Solyc11g010360.3.1	 3e-107
275-  5:	Solyc04g014250.3.1	Solyc11g010440.3.1	 5e-125
275-  6:	Solyc04g014270.3.1	Solyc11g010450.2.1	      0
275-  7:	Solyc04g014370.4.1	Solyc11g010590.3.1	  1e-34
275-  8:	Solyc04g014380.3.1	Solyc11g010630.4.1	      0
275-  9:	Solyc04g014410.4.1	Solyc11g010730.3.1	      0
275- 10:	Solyc04g014420.4.1	Solyc11g010930.2.1	  9e-46
275- 11:	Solyc04g014460.4.1	Solyc11g011130.3.1	 1e-119
275- 12:	Solyc04g014500.3.1	Solyc11g011360.2.1	 1e-110
275- 13:	Solyc04g014510.3.1	Solyc11g011380.2.1	      0
## Alignment 276: score=308.0 e_value=1.3e-10 N=7 SL4.0ch04&SL4.0ch11 plus
276-  0:	Solyc04g071220.1.1	Solyc11g005330.2.1	  4e-30
276-  1:	Solyc04g071360.4.1	Solyc11g005380.2.1	  4e-78
276-  2:	Solyc04g071400.4.1	Solyc11g005410.2.1	  1e-63
276-  3:	Solyc04g071430.2.1	Solyc11g005430.2.1	  2e-26
276-  4:	Solyc04g071520.3.1	Solyc11g005450.3.1	  1e-45
276-  5:	Solyc04g071640.1.1	Solyc11g005500.1.1	  2e-32
276-  6:	Solyc04g071650.4.1	Solyc11g005560.3.1	      0
## Alignment 277: score=423.0 e_value=1.5e-20 N=10 SL4.0ch04&SL4.0ch11 minus
277-  0:	Solyc04g009650.4.1	Solyc11g007020.2.1	      0
277-  1:	Solyc04g009710.2.1	Solyc11g006910.3.1	  2e-54
277-  2:	Solyc04g009720.1.1	Solyc11g006680.3.1	 1e-134
277-  3:	Solyc04g009740.4.1	Solyc11g006620.3.1	      0
277-  4:	Solyc04g009760.2.1	Solyc11g006470.2.1	      0
277-  5:	Solyc04g009770.3.1	Solyc11g006460.3.1	      0
277-  6:	Solyc04g009780.1.1	Solyc11g006450.3.1	  1e-53
277-  7:	Solyc04g009790.4.1	Solyc11g006410.2.1	      0
277-  8:	Solyc04g009800.3.1	Solyc11g006370.2.1	      0
277-  9:	Solyc04g009820.3.1	Solyc11g006230.3.1	  1e-57
## Alignment 278: score=4689.0 e_value=0 N=107 SL4.0ch04&SL4.0ch12 plus
278-  0:	Solyc04g071360.4.1	Solyc12g056510.3.1	      0
278-  1:	Solyc04g071480.1.1	Solyc12g056550.1.1	      0
278-  2:	Solyc04g071490.3.1	Solyc12g056560.2.1	  2e-44
278-  3:	Solyc04g071523.1.1	Solyc12g056570.1.1	 1e-150
278-  4:	Solyc04g071650.4.1	Solyc12g056580.2.1	      0
278-  5:	Solyc04g071770.3.1	Solyc12g056590.2.1	  2e-68
278-  6:	Solyc04g071930.4.1	Solyc12g056620.2.1	  4e-75
278-  7:	Solyc04g071980.3.1	Solyc12g056630.3.1	  2e-97
278-  8:	Solyc04g071990.3.1	Solyc12g056650.2.1	      0
278-  9:	Solyc04g072037.1.1	Solyc12g056730.1.1	      0
278- 10:	Solyc04g072070.3.1	Solyc12g056745.1.1	  6e-42
278- 11:	Solyc04g072160.3.1	Solyc12g056780.2.1	  2e-83
278- 12:	Solyc04g072220.3.1	Solyc12g056790.2.1	      0
278- 13:	Solyc04g072240.3.1	Solyc12g056800.2.1	      0
278- 14:	Solyc04g072280.3.1	Solyc12g056820.2.1	      0
278- 15:	Solyc04g072480.3.1	Solyc12g056840.2.1	 4e-175
278- 16:	Solyc04g072640.3.1	Solyc12g056900.2.1	  1e-65
278- 17:	Solyc04g072740.3.1	Solyc12g056920.3.1	      0
278- 18:	Solyc04g072780.4.1	Solyc12g056950.2.1	  4e-43
278- 19:	Solyc04g072900.1.1	Solyc12g056980.1.1	  1e-92
278- 20:	Solyc04g072940.4.1	Solyc12g056990.1.1	  1e-75
278- 21:	Solyc04g073940.4.1	Solyc12g056995.2.1	  2e-88
278- 22:	Solyc04g073950.2.1	Solyc12g057000.1.1	  1e-26
278- 23:	Solyc04g073960.3.1	Solyc12g057010.3.1	      0
278- 24:	Solyc04g074110.4.1	Solyc12g057020.2.1	 5e-130
278- 25:	Solyc04g074180.4.1	Solyc12g057040.2.1	      0
278- 26:	Solyc04g074330.3.1	Solyc12g057060.2.1	      0
278- 27:	Solyc04g074510.3.1	Solyc12g057110.2.1	 2e-166
278- 28:	Solyc04g074550.4.1	Solyc12g057120.3.1	  2e-87
278- 29:	Solyc04g074720.3.1	Solyc12g057130.3.1	      0
278- 30:	Solyc04g074730.1.1	Solyc12g057140.1.1	  5e-22
278- 31:	Solyc04g074790.3.1	Solyc12g087840.1.1	  5e-97
278- 32:	Solyc04g074810.4.1	Solyc12g087850.3.1	  1e-37
278- 33:	Solyc04g074870.3.1	Solyc12g087870.2.1	 6e-137
278- 34:	Solyc04g076030.3.1	Solyc12g087890.3.1	 3e-120
278- 35:	Solyc04g076033.1.1	Solyc12g087895.1.1	  6e-38
278- 36:	Solyc04g076040.3.1	Solyc12g087900.2.1	 1e-115
278- 37:	Solyc04g076150.3.1	Solyc12g087930.1.1	 1e-160
278- 38:	Solyc04g076190.1.1	Solyc12g087940.2.1	      0
278- 39:	Solyc04g076220.3.1	Solyc12g087950.1.1	  8e-80
278- 40:	Solyc04g076340.3.1	Solyc12g087960.2.1	  7e-94
278- 41:	Solyc04g076360.4.1	Solyc12g087970.2.1	 1e-176
278- 42:	Solyc04g076410.3.1	Solyc12g087990.3.1	  8e-35
278- 43:	Solyc04g076540.4.1	Solyc12g088010.2.1	      0
278- 44:	Solyc04g076630.3.1	Solyc12g088050.2.1	      0
278- 45:	Solyc04g076670.3.1	Solyc12g088060.2.1	  2e-80
278- 46:	Solyc04g076750.2.1	Solyc12g088110.3.1	      0
278- 47:	Solyc04g076845.1.1	Solyc12g088130.3.1	 1e-116
278- 48:	Solyc04g076880.3.1	Solyc12g088160.3.1	      0
278- 49:	Solyc04g077020.3.1	Solyc12g088180.1.1	 7e-155
278- 50:	Solyc04g077050.3.1	Solyc12g088190.2.1	      0
278- 51:	Solyc04g077120.4.1	Solyc12g088200.3.1	      0
278- 52:	Solyc04g077190.4.1	Solyc12g088210.3.1	      0
278- 53:	Solyc04g077240.4.1	Solyc12g088220.2.1	  3e-82
278- 54:	Solyc04g077400.4.1	Solyc12g088230.3.1	      0
278- 55:	Solyc04g077470.3.1	Solyc12g088240.2.1	      0
278- 56:	Solyc04g077630.3.1	Solyc12g088250.2.1	 5e-178
278- 57:	Solyc04g077680.3.1	Solyc12g088290.2.1	      0
278- 58:	Solyc04g077690.3.1	Solyc12g088300.2.1	  5e-62
278- 59:	Solyc04g077780.3.1	Solyc12g088320.2.1	 1e-121
278- 60:	Solyc04g077810.1.1	Solyc12g088330.1.1	  1e-60
278- 61:	Solyc04g077850.3.1	Solyc12g088360.2.1	      0
278- 62:	Solyc04g077920.3.1	Solyc12g088370.2.1	      0
278- 63:	Solyc04g077960.1.1	Solyc12g088380.1.1	  5e-59
278- 64:	Solyc04g077980.1.1	Solyc12g088390.1.1	  1e-58
278- 65:	Solyc04g078010.4.1	Solyc12g088410.3.1	  6e-24
278- 66:	Solyc04g078040.3.1	Solyc12g088420.2.1	 1e-123
278- 67:	Solyc04g078130.4.1	Solyc12g088440.2.1	 6e-157
278- 68:	Solyc04g078160.4.1	Solyc12g088450.3.1	      0
278- 69:	Solyc04g078270.3.1	Solyc12g088460.3.1	      0
278- 70:	Solyc04g078310.3.1	Solyc12g088470.3.1	      0
278- 71:	Solyc04g078320.4.1	Solyc12g088540.3.1	      0
278- 72:	Solyc04g078420.1.1	Solyc12g088610.1.1	  2e-19
278- 73:	Solyc04g078430.3.1	Solyc12g088640.2.1	  2e-74
278- 74:	Solyc04g078470.3.1	Solyc12g088650.2.1	 5e-148
278- 75:	Solyc04g078540.4.1	Solyc12g088670.2.1	      0
278- 76:	Solyc04g078620.3.1	Solyc12g088680.2.1	 2e-106
278- 77:	Solyc04g078680.4.1	Solyc12g088740.2.1	      0
278- 78:	Solyc04g078700.3.1	Solyc12g088750.2.1	      0
278- 79:	Solyc04g078710.3.1	Solyc12g088760.1.1	      0
278- 80:	Solyc04g078790.3.1	Solyc12g088790.3.1	  1e-59
278- 81:	Solyc04g078800.3.1	Solyc12g088800.3.1	      0
278- 82:	Solyc04g078870.4.1	Solyc12g088820.2.1	      0
278- 83:	Solyc04g078950.1.1	Solyc12g088830.3.1	 1e-109
278- 84:	Solyc04g079080.2.1	Solyc12g088840.1.1	  8e-14
278- 85:	Solyc04g079170.4.1	Solyc12g088890.3.1	  1e-48
278- 86:	Solyc04g079180.3.1	Solyc12g088900.2.1	 3e-127
278- 87:	Solyc04g079300.3.1	Solyc12g088920.2.1	      0
278- 88:	Solyc04g079400.3.1	Solyc12g088940.3.1	      0
278- 89:	Solyc04g079640.3.1	Solyc12g088970.1.1	      0
278- 90:	Solyc04g079700.3.1	Solyc12g088980.2.1	      0
278- 91:	Solyc04g079780.4.1	Solyc12g089000.2.1	      0
278- 92:	Solyc04g079970.3.1	Solyc12g089030.2.1	 2e-128
278- 93:	Solyc04g079980.3.1	Solyc12g089040.3.1	 5e-157
278- 94:	Solyc04g080030.3.1	Solyc12g089060.2.1	 1e-147
278- 95:	Solyc04g080070.1.1	Solyc12g089070.1.1	  4e-20
278- 96:	Solyc04g080080.3.1	Solyc12g089080.3.1	  9e-76
278- 97:	Solyc04g080090.4.1	Solyc12g089090.2.1	 2e-160
278- 98:	Solyc04g080190.3.1	Solyc12g089100.2.1	 3e-108
278- 99:	Solyc04g080290.3.1	Solyc12g089130.2.1	 8e-175
278-100:	Solyc04g080300.4.1	Solyc12g089140.2.1	 8e-180
278-101:	Solyc04g150172.1.1	Solyc12g089170.3.1	  7e-27
278-102:	Solyc04g080460.3.1	Solyc12g089180.2.1	      0
278-103:	Solyc04g080590.4.1	Solyc12g089205.1.1	  3e-13
278-104:	Solyc04g080610.3.1	Solyc12g089210.2.1	      0
278-105:	Solyc04g080700.4.1	Solyc12g089220.3.1	 1e-152
278-106:	Solyc04g080750.4.1	Solyc12g089230.2.1	 2e-121
## Alignment 279: score=1121.0 e_value=1.2e-79 N=25 SL4.0ch04&SL4.0ch12 plus
279-  0:	Solyc04g081590.4.1	Solyc12g089160.3.1	  6e-63
279-  1:	Solyc04g081755.2.1	Solyc12g089350.3.1	 9e-180
279-  2:	Solyc04g081860.3.1	Solyc12g089360.1.1	      0
279-  3:	Solyc04g081870.4.1	Solyc12g089380.2.1	 2e-151
279-  4:	Solyc04g081890.1.1	Solyc12g094385.1.1	  8e-63
279-  5:	Solyc04g081960.1.1	Solyc12g094390.1.1	  5e-60
279-  6:	Solyc04g081990.3.1	Solyc12g094400.2.1	      0
279-  7:	Solyc04g082040.3.1	Solyc12g094420.2.1	      0
279-  8:	Solyc04g082140.3.1	Solyc12g094460.2.1	      0
279-  9:	Solyc04g082170.3.1	Solyc12g094500.3.1	      0
279- 10:	Solyc04g082210.3.1	Solyc12g094510.2.1	  2e-52
279- 11:	Solyc04g082240.1.1	Solyc12g094530.1.1	 8e-118
279- 12:	Solyc04g082280.3.1	Solyc12g094550.2.1	      0
279- 13:	Solyc04g082290.4.1	Solyc12g094570.1.1	 1e-124
279- 14:	Solyc04g082430.3.1	Solyc12g094600.3.1	      0
279- 15:	Solyc04g082440.4.1	Solyc12g094610.3.1	      0
279- 16:	Solyc04g082460.4.1	Solyc12g094620.3.1	      0
279- 17:	Solyc04g082630.3.1	Solyc12g094640.3.1	      0
279- 18:	Solyc04g082690.1.1	Solyc12g094690.1.1	  8e-85
279- 19:	Solyc04g082710.4.1	Solyc12g094700.3.1	      0
279- 20:	Solyc04g082810.4.1	Solyc12g094710.2.1	  1e-17
279- 21:	Solyc04g082820.4.1	Solyc12g095740.3.1	  2e-35
279- 22:	Solyc04g082830.3.1	Solyc12g095750.2.1	      0
279- 23:	Solyc04g082840.4.1	Solyc12g095860.2.1	 5e-121
279- 24:	Solyc04g082880.4.1	Solyc12g095880.2.1	  4e-12
## Alignment 280: score=326.0 e_value=2e-14 N=8 SL4.0ch04&SL4.0ch12 plus
280-  0:	Solyc04g081020.3.1	Solyc12g089240.2.1	 3e-129
280-  1:	Solyc04g081110.1.1	Solyc12g089250.1.1	      0
280-  2:	Solyc04g081250.1.1	Solyc12g089270.1.1	  6e-66
280-  3:	Solyc04g081280.3.1	Solyc12g089280.2.1	      0
280-  4:	Solyc04g081340.3.1	Solyc12g089290.3.1	  9e-24
280-  5:	Solyc04g081490.3.1	Solyc12g089310.2.1	      0
280-  6:	Solyc04g081520.3.1	Solyc12g094460.2.1	 2e-165
280-  7:	Solyc04g081650.3.1	Solyc12g094600.3.1	  9e-62
## Alignment 281: score=259.0 e_value=4.5e-08 N=6 SL4.0ch04&SL4.0ch12 plus
281-  0:	Solyc04g054690.3.1	Solyc12g056820.2.1	  1e-70
281-  1:	Solyc04g054730.3.1	Solyc12g056920.3.1	      0
281-  2:	Solyc04g054760.3.1	Solyc12g056950.2.1	  3e-23
281-  3:	Solyc04g054910.4.1	Solyc12g056980.1.1	  1e-63
281-  4:	Solyc04g055000.3.1	Solyc12g056995.2.1	  1e-71
281-  5:	Solyc04g055080.3.1	Solyc12g057010.3.1	      0
## Alignment 282: score=666.0 e_value=2.4e-46 N=17 SL4.0ch05&SL4.0ch06 plus
282-  0:	Solyc05g052200.4.1	Solyc06g048890.4.1	      0
282-  1:	Solyc05g052250.3.1	Solyc06g049050.3.1	 9e-148
282-  2:	Solyc05g052270.3.1	Solyc06g050270.1.1	      0
282-  3:	Solyc05g052275.1.1	Solyc06g050303.1.1	  1e-05
282-  4:	Solyc05g052280.3.1	Solyc06g050440.3.1	      0
282-  5:	Solyc05g052320.4.1	Solyc06g050690.3.1	 1e-116
282-  6:	Solyc05g052430.3.1	Solyc06g050920.4.1	      0
282-  7:	Solyc05g052470.3.1	Solyc06g050980.3.1	 2e-155
282-  8:	Solyc05g052480.4.1	Solyc06g050990.3.1	      0
282-  9:	Solyc05g052500.4.1	Solyc06g051000.2.1	      0
282- 10:	Solyc05g052510.4.1	Solyc06g051310.3.1	      0
282- 11:	Solyc05g052540.2.1	Solyc06g051350.4.1	      0
282- 12:	Solyc05g052580.3.1	Solyc06g051520.3.1	 2e-168
282- 13:	Solyc05g052590.1.1	Solyc06g051540.4.1	 6e-176
282- 14:	Solyc05g052760.4.1	Solyc06g051620.3.1	      0
282- 15:	Solyc05g052920.4.1	Solyc06g051900.3.1	  3e-35
282- 16:	Solyc05g052980.4.1	Solyc06g051940.4.1	  1e-84
## Alignment 283: score=312.0 e_value=1.4e-13 N=8 SL4.0ch05&SL4.0ch06 plus
283-  0:	Solyc05g009360.4.1	Solyc06g069120.3.1	  3e-19
283-  1:	Solyc05g009520.2.1	Solyc06g069150.1.1	  5e-15
283-  2:	Solyc05g009600.4.1	Solyc06g069180.3.1	      0
283-  3:	Solyc05g009680.1.1	Solyc06g069220.1.1	 5e-169
283-  4:	Solyc05g009900.3.1	Solyc06g069240.2.1	  4e-22
283-  5:	Solyc05g009990.4.1	Solyc06g069290.3.1	 6e-127
283-  6:	Solyc05g010010.1.1	Solyc06g069300.1.1	  4e-86
283-  7:	Solyc05g010270.1.1	Solyc06g069340.1.1	  6e-09
## Alignment 284: score=254.0 e_value=2e-09 N=6 SL4.0ch05&SL4.0ch06 plus
284-  0:	Solyc05g054010.4.1	Solyc06g008765.1.1	 1e-119
284-  1:	Solyc05g054020.3.1	Solyc06g008785.1.1	  9e-28
284-  2:	Solyc05g054250.1.1	Solyc06g008950.2.1	  1e-09
284-  3:	Solyc05g054270.2.1	Solyc06g009050.3.1	  4e-71
284-  4:	Solyc05g054315.1.1	Solyc06g009170.3.1	 4e-154
284-  5:	Solyc05g054360.4.1	Solyc06g009190.4.1	 4e-130
## Alignment 285: score=590.0 e_value=2.2e-33 N=14 SL4.0ch05&SL4.0ch06 minus
285-  0:	Solyc05g053930.4.1	Solyc06g076600.2.1	  4e-43
285-  1:	Solyc05g054150.3.1	Solyc06g076450.3.1	  3e-86
285-  2:	Solyc05g054390.4.1	Solyc06g076350.3.1	  1e-22
285-  3:	Solyc05g054410.4.1	Solyc06g076270.3.1	 2e-147
285-  4:	Solyc05g054420.4.1	Solyc06g076200.2.1	 3e-113
285-  5:	Solyc05g054440.4.1	Solyc06g076170.4.1	 5e-126
285-  6:	Solyc05g054480.3.1	Solyc06g076090.3.1	      0
285-  7:	Solyc05g054510.2.1	Solyc06g076030.3.1	  1e-45
285-  8:	Solyc05g054570.3.1	Solyc06g075980.3.1	 3e-130
285-  9:	Solyc05g054610.1.1	Solyc06g075830.2.1	  1e-68
285- 10:	Solyc05g054650.1.1	Solyc06g075775.1.1	  4e-33
285- 11:	Solyc05g054780.3.1	Solyc06g075630.4.1	  3e-59
285- 12:	Solyc05g054820.1.1	Solyc06g075610.1.1	 1e-162
285- 13:	Solyc05g054830.3.1	Solyc06g075600.3.1	 1e-147
## Alignment 286: score=510.0 e_value=5e-31 N=13 SL4.0ch05&SL4.0ch06 minus
286-  0:	Solyc05g052040.1.1	Solyc06g082590.1.1	  1e-22
286-  1:	Solyc05g052270.3.1	Solyc06g082440.1.1	 3e-129
286-  2:	Solyc05g052280.3.1	Solyc06g082420.4.1	 5e-143
286-  3:	Solyc05g052340.4.1	Solyc06g082240.2.1	      0
286-  4:	Solyc05g052520.3.1	Solyc06g082080.3.1	 4e-146
286-  5:	Solyc05g052550.1.1	Solyc06g082010.4.1	  4e-18
286-  6:	Solyc05g052610.3.1	Solyc06g076770.3.1	  3e-76
286-  7:	Solyc05g052870.4.1	Solyc06g076550.4.1	  1e-81
286-  8:	Solyc05g052890.3.1	Solyc06g076470.3.1	  3e-08
286-  9:	Solyc05g052900.3.1	Solyc06g076450.3.1	 4e-133
286- 10:	Solyc05g052980.4.1	Solyc06g076400.3.1	 9e-157
286- 11:	Solyc05g053050.1.1	Solyc06g076310.1.1	  2e-09
286- 12:	Solyc05g053090.2.1	Solyc06g076280.3.1	      0
## Alignment 287: score=337.0 e_value=6.2e-16 N=8 SL4.0ch05&SL4.0ch06 minus
287-  0:	Solyc05g007080.4.1	Solyc06g071020.3.1	 6e-167
287-  1:	Solyc05g007110.2.1	Solyc06g070990.3.1	  2e-80
287-  2:	Solyc05g007420.2.1	Solyc06g070900.3.1	  5e-60
287-  3:	Solyc05g007480.1.1	Solyc06g069880.1.1	  8e-47
287-  4:	Solyc05g007490.3.1	Solyc06g069870.3.1	      0
287-  5:	Solyc05g007560.3.1	Solyc06g069860.4.1	  3e-82
287-  6:	Solyc05g007660.2.1	Solyc06g069780.4.1	  2e-88
287-  7:	Solyc05g007880.4.1	Solyc06g069760.3.1	  4e-34
## Alignment 288: score=323.0 e_value=2.8e-15 N=8 SL4.0ch05&SL4.0ch06 minus
288-  0:	Solyc05g054150.3.1	Solyc06g005810.3.1	  1e-84
288-  1:	Solyc05g054390.4.1	Solyc06g005680.4.1	  3e-24
288-  2:	Solyc05g054410.4.1	Solyc06g005590.4.1	 1e-159
288-  3:	Solyc05g054420.4.1	Solyc06g005550.3.1	 2e-103
288-  4:	Solyc05g054610.1.1	Solyc06g005420.1.1	  1e-68
288-  5:	Solyc05g054820.1.1	Solyc06g005280.1.1	 8e-158
288-  6:	Solyc05g054830.3.1	Solyc06g005240.4.1	  2e-85
288-  7:	Solyc05g054860.1.1	Solyc06g005230.3.1	 2e-172
## Alignment 289: score=270.0 e_value=8e-09 N=6 SL4.0ch05&SL4.0ch06 minus
289-  0:	Solyc05g052290.3.1	Solyc06g050860.3.1	  6e-91
289-  1:	Solyc05g052300.4.1	Solyc06g050790.3.1	 8e-178
289-  2:	Solyc05g052310.3.1	Solyc06g050770.3.1	 1e-152
289-  3:	Solyc05g052350.3.1	Solyc06g050560.3.1	      0
289-  4:	Solyc05g052410.3.1	Solyc06g050520.3.1	  8e-80
289-  5:	Solyc05g052420.3.1	Solyc06g050500.2.1	  3e-29
## Alignment 290: score=290.0 e_value=7.4e-13 N=7 SL4.0ch05&SL4.0ch07 plus
290-  0:	Solyc05g044450.1.1	Solyc07g049770.1.1	  3e-21
290-  1:	Solyc05g044460.1.1	Solyc07g049790.1.1	  9e-09
290-  2:	Solyc05g044480.3.1	Solyc07g051960.3.1	      0
290-  3:	Solyc05g044570.2.1	Solyc07g052100.4.1	  3e-53
290-  4:	Solyc05g044620.3.1	Solyc07g052310.1.1	  3e-09
290-  5:	Solyc05g045650.4.1	Solyc07g052390.3.1	      0
290-  6:	Solyc05g045660.3.1	Solyc07g052410.4.1	 4e-110
## Alignment 291: score=255.0 e_value=7.8e-10 N=6 SL4.0ch05&SL4.0ch07 plus
291-  0:	Solyc05g041870.2.1	Solyc07g048060.3.1	  7e-22
291-  1:	Solyc05g041920.3.1	Solyc07g049150.2.1	  5e-95
291-  2:	Solyc05g042030.3.1	Solyc07g049210.3.1	 1e-145
291-  3:	Solyc05g042040.3.1	Solyc07g049260.4.1	 4e-163
291-  4:	Solyc05g043320.3.1	Solyc07g049430.3.1	 1e-113
291-  5:	Solyc05g043360.3.1	Solyc07g049460.3.1	      0
## Alignment 292: score=879.0 e_value=4.1e-64 N=22 SL4.0ch05&SL4.0ch09 plus
292-  0:	Solyc05g053140.3.1	Solyc09g090720.3.1	      0
292-  1:	Solyc05g053150.2.1	Solyc09g090790.3.1	  8e-96
292-  2:	Solyc05g053160.3.1	Solyc09g090800.2.1	 4e-100
292-  3:	Solyc05g053420.1.1	Solyc09g090830.4.1	  2e-08
292-  4:	Solyc05g053450.3.1	Solyc09g091040.3.1	  2e-32
292-  5:	Solyc05g053470.3.1	Solyc09g091180.3.1	      0
292-  6:	Solyc05g053490.4.1	Solyc09g091230.4.1	      0
292-  7:	Solyc05g053500.4.1	Solyc09g091250.4.1	  9e-86
292-  8:	Solyc05g053520.3.1	Solyc09g091450.3.1	  2e-57
292-  9:	Solyc05g053550.3.1	Solyc09g091510.3.1	      0
292- 10:	Solyc05g053570.4.1	Solyc09g091660.3.1	      0
292- 11:	Solyc05g053650.3.1	Solyc09g091750.3.1	      0
292- 12:	Solyc05g053660.3.1	Solyc09g091760.3.1	 4e-102
292- 13:	Solyc05g053690.2.1	Solyc09g091930.3.1	      0
292- 14:	Solyc05g053710.4.1	Solyc09g092070.4.1	      0
292- 15:	Solyc05g053740.3.1	Solyc09g092120.4.1	 1e-159
292- 16:	Solyc05g053760.4.1	Solyc09g092260.4.1	  3e-70
292- 17:	Solyc05g053780.4.1	Solyc09g092320.3.1	  1e-64
292- 18:	Solyc05g053790.1.1	Solyc09g092330.3.1	      0
292- 19:	Solyc05g053820.3.1	Solyc09g092480.1.1	 1e-119
292- 20:	Solyc05g053830.3.1	Solyc09g092680.4.1	      0
292- 21:	Solyc05g053835.2.1	Solyc09g097830.4.1	      0
## Alignment 293: score=327.0 e_value=3e-11 N=7 SL4.0ch05&SL4.0ch09 plus
293-  0:	Solyc05g054750.3.1	Solyc09g005730.4.1	  9e-27
293-  1:	Solyc05g054770.3.1	Solyc09g005750.3.1	  4e-18
293-  2:	Solyc05g054820.1.1	Solyc09g005830.1.1	 5e-175
293-  3:	Solyc05g054830.3.1	Solyc09g005860.3.1	 8e-132
293-  4:	Solyc05g054850.1.1	Solyc09g005880.1.1	  2e-49
293-  5:	Solyc05g054890.4.1	Solyc09g005970.1.1	      0
293-  6:	Solyc05g054920.4.1	Solyc09g005980.4.1	  4e-97
## Alignment 294: score=257.0 e_value=1.3e-10 N=7 SL4.0ch05&SL4.0ch10 plus
294-  0:	Solyc05g055030.2.1	Solyc10g081490.2.1	  1e-58
294-  1:	Solyc05g055090.4.1	Solyc10g081610.2.1	      0
294-  2:	Solyc05g055140.1.1	Solyc10g081780.3.1	  5e-36
294-  3:	Solyc05g055200.4.1	Solyc10g082000.3.1	 3e-153
294-  4:	Solyc05g055220.1.1	Solyc10g083070.1.1	  4e-06
294-  5:	Solyc05g055230.2.1	Solyc10g150146.1.1	  2e-78
294-  6:	Solyc05g055270.1.1	Solyc10g083330.1.1	  4e-16
## Alignment 295: score=562.0 e_value=1.3e-34 N=14 SL4.0ch05&SL4.0ch10 minus
295-  0:	Solyc05g047710.3.1	Solyc10g017590.3.1	      0
295-  1:	Solyc05g048820.3.1	Solyc10g017540.4.1	  1e-59
295-  2:	Solyc05g048850.4.1	Solyc10g017530.3.1	      0
295-  3:	Solyc05g049870.3.1	Solyc10g017520.3.1	  4e-86
295-  4:	Solyc05g049960.4.1	Solyc10g012210.3.1	 7e-105
295-  5:	Solyc05g049990.4.1	Solyc10g011960.3.1	  3e-19
295-  6:	Solyc05g050040.3.1	Solyc10g011910.4.1	  1e-23
295-  7:	Solyc05g050090.4.1	Solyc10g011810.4.1	  5e-81
295-  8:	Solyc05g050200.4.1	Solyc10g011780.1.1	  3e-29
295-  9:	Solyc05g050230.4.1	Solyc10g011740.3.1	  6e-30
295- 10:	Solyc05g050280.3.1	Solyc10g009600.1.1	      0
295- 11:	Solyc05g050300.3.1	Solyc10g009550.3.1	  4e-11
295- 12:	Solyc05g050550.4.1	Solyc10g009380.3.1	  5e-20
295- 13:	Solyc05g050560.1.1	Solyc10g009270.3.1	  3e-21
## Alignment 296: score=1907.0 e_value=1.3e-154 N=43 SL4.0ch05&SL4.0ch11 plus
296-  0:	Solyc05g055070.4.1	Solyc11g006150.1.1	  3e-13
296-  1:	Solyc05g055080.2.1	Solyc11g006240.2.1	  5e-22
296-  2:	Solyc05g055090.4.1	Solyc11g006320.2.1	      0
296-  3:	Solyc05g055110.4.1	Solyc11g006390.2.1	 6e-130
296-  4:	Solyc05g055140.1.1	Solyc11g006450.3.1	  1e-55
296-  5:	Solyc05g055150.1.1	Solyc11g006455.1.1	  1e-12
296-  6:	Solyc05g055160.3.1	Solyc11g006460.3.1	      0
296-  7:	Solyc05g055170.3.1	Solyc11g006500.2.1	 1e-144
296-  8:	Solyc05g055180.3.1	Solyc11g006540.2.1	 2e-160
296-  9:	Solyc05g055200.4.1	Solyc11g006650.3.1	 1e-168
296- 10:	Solyc05g055210.3.1	Solyc11g006660.3.1	      0
296- 11:	Solyc05g055220.1.1	Solyc11g006670.1.1	  1e-57
296- 12:	Solyc05g055230.2.1	Solyc11g006690.1.1	 2e-102
296- 13:	Solyc05g055240.3.1	Solyc11g006720.2.1	 2e-104
296- 14:	Solyc05g055250.2.1	Solyc11g006750.1.1	  3e-32
296- 15:	Solyc05g055260.4.1	Solyc11g006820.2.1	  8e-53
296- 16:	Solyc05g055270.1.1	Solyc11g006900.1.1	  1e-45
296- 17:	Solyc05g055280.2.1	Solyc11g006910.3.1	  1e-65
296- 18:	Solyc05g055290.3.1	Solyc11g007030.3.1	 2e-136
296- 19:	Solyc05g055300.1.1	Solyc11g007080.1.1	 1e-143
296- 20:	Solyc05g055310.3.1	Solyc11g007200.3.1	  8e-31
296- 21:	Solyc05g055320.3.1	Solyc11g007210.3.1	      0
296- 22:	Solyc05g055330.3.1	Solyc11g007280.3.1	      0
296- 23:	Solyc05g055340.4.1	Solyc11g007340.2.1	  7e-96
296- 24:	Solyc05g055343.2.1	Solyc11g007350.1.1	  4e-45
296- 25:	Solyc05g055360.4.1	Solyc11g007510.2.1	 3e-142
296- 26:	Solyc05g055370.1.1	Solyc11g007520.1.1	  1e-10
296- 27:	Solyc05g055390.3.1	Solyc11g007530.2.1	  4e-97
296- 28:	Solyc05g055400.4.1	Solyc11g007540.2.1	      0
296- 29:	Solyc05g055410.3.1	Solyc11g007600.2.1	      0
296- 30:	Solyc05g055420.4.1	Solyc11g007770.2.1	      0
296- 31:	Solyc05g055440.1.1	Solyc11g007920.1.1	  1e-94
296- 32:	Solyc05g055450.3.1	Solyc11g007940.2.1	 2e-179
296- 33:	Solyc05g055470.4.1	Solyc11g008000.2.1	      0
296- 34:	Solyc05g055490.3.1	Solyc11g008030.3.1	      0
296- 35:	Solyc05g055510.3.1	Solyc11g008140.3.1	      0
296- 36:	Solyc05g055540.3.1	Solyc11g008180.1.1	  1e-78
296- 37:	Solyc05g055560.1.1	Solyc11g008310.3.1	  2e-36
296- 38:	Solyc05g055590.2.1	Solyc11g008320.3.1	      0
296- 39:	Solyc05g055640.4.1	Solyc11g008510.3.1	  2e-44
296- 40:	Solyc05g055660.3.1	Solyc11g008640.1.1	  3e-66
296- 41:	Solyc05g055710.3.1	Solyc11g008860.3.1	      0
296- 42:	Solyc05g055730.4.1	Solyc11g008870.2.1	      0
## Alignment 297: score=529.0 e_value=3e-26 N=12 SL4.0ch05&SL4.0ch11 plus
297-  0:	Solyc05g054040.4.1	Solyc11g011910.2.1	      0
297-  1:	Solyc05g054050.4.1	Solyc11g011920.2.1	      0
297-  2:	Solyc05g054060.3.1	Solyc11g011960.2.1	      0
297-  3:	Solyc05g054070.4.1	Solyc11g012110.2.1	 3e-151
297-  4:	Solyc05g054110.3.1	Solyc11g012270.2.1	 7e-128
297-  5:	Solyc05g054120.1.1	Solyc11g012385.1.1	  2e-32
297-  6:	Solyc05g054130.4.1	Solyc11g012400.2.1	      0
297-  7:	Solyc05g054150.3.1	Solyc11g012460.3.1	 7e-142
297-  8:	Solyc05g054170.4.1	Solyc11g012510.3.1	 4e-117
297-  9:	Solyc05g054190.4.1	Solyc11g012590.3.1	 2e-115
297- 10:	Solyc05g054210.3.1	Solyc11g012680.3.1	  1e-38
297- 11:	Solyc05g054220.3.1	Solyc11g012710.2.1	 5e-155
## Alignment 298: score=264.0 e_value=5.5e-09 N=6 SL4.0ch05&SL4.0ch11 plus
298-  0:	Solyc05g054480.3.1	Solyc11g065990.2.1	      0
298-  1:	Solyc05g054510.2.1	Solyc11g066050.1.1	  2e-51
298-  2:	Solyc05g054530.1.1	Solyc11g066080.2.1	  1e-56
298-  3:	Solyc05g054590.4.1	Solyc11g066150.3.1	  3e-68
298-  4:	Solyc05g054610.1.1	Solyc11g066160.1.1	  3e-68
298-  5:	Solyc05g054650.1.1	Solyc11g066400.1.1	  2e-31
## Alignment 299: score=592.0 e_value=1.7e-28 N=13 SL4.0ch05&SL4.0ch11 minus
299-  0:	Solyc05g051360.1.1	Solyc11g010735.1.1	  7e-23
299-  1:	Solyc05g051380.4.1	Solyc11g010710.2.1	      0
299-  2:	Solyc05g051390.3.1	Solyc11g010630.4.1	      0
299-  3:	Solyc05g051400.4.1	Solyc11g010500.1.1	      0
299-  4:	Solyc05g051410.3.1	Solyc11g010460.3.1	 8e-142
299-  5:	Solyc05g051425.2.1	Solyc11g010420.3.1	  5e-80
299-  6:	Solyc05g051440.1.1	Solyc11g010360.3.1	 2e-109
299-  7:	Solyc05g051460.3.1	Solyc11g010270.2.1	 2e-113
299-  8:	Solyc05g051500.4.1	Solyc11g010230.2.1	  6e-97
299-  9:	Solyc05g051510.4.1	Solyc11g010190.1.1	      0
299- 10:	Solyc05g051520.3.1	Solyc11g010110.3.1	      0
299- 11:	Solyc05g051530.4.1	Solyc11g009100.2.1	      0
299- 12:	Solyc05g051545.1.1	Solyc11g009040.3.1	  3e-24
## Alignment 300: score=269.0 e_value=8.6e-12 N=7 SL4.0ch05&SL4.0ch11 minus
300-  0:	Solyc05g051060.3.1	Solyc11g011770.3.1	 7e-106
300-  1:	Solyc05g051180.3.1	Solyc11g011740.1.1	  3e-46
300-  2:	Solyc05g051220.3.1	Solyc11g011500.2.1	      0
300-  3:	Solyc05g051240.1.1	Solyc11g011440.1.1	      0
300-  4:	Solyc05g051250.3.1	Solyc11g011380.2.1	      0
300-  5:	Solyc05g051350.2.1	Solyc11g011270.1.1	  2e-94
300-  6:	Solyc05g051550.2.1	Solyc11g011050.2.1	  5e-68
## Alignment 301: score=513.0 e_value=8.7e-28 N=12 SL4.0ch05&SL4.0ch12 plus
301-  0:	Solyc05g053450.3.1	Solyc12g097050.2.1	  4e-22
301-  1:	Solyc05g053465.1.1	Solyc12g098110.1.1	  2e-08
301-  2:	Solyc05g053570.4.1	Solyc12g098210.3.1	      0
301-  3:	Solyc05g053670.3.1	Solyc12g098330.3.1	 3e-149
301-  4:	Solyc05g053680.1.1	Solyc12g098340.2.1	 6e-145
301-  5:	Solyc05g053720.4.1	Solyc12g098400.2.1	  2e-81
301-  6:	Solyc05g053770.4.1	Solyc12g098463.1.1	  5e-93
301-  7:	Solyc05g053790.1.1	Solyc12g098480.1.1	  1e-08
301-  8:	Solyc05g053810.3.1	Solyc12g098490.2.1	      0
301-  9:	Solyc05g053820.3.1	Solyc12g098580.1.1	      0
301- 10:	Solyc05g053910.1.1	Solyc12g098730.3.1	  2e-70
301- 11:	Solyc05g054080.3.1	Solyc12g098940.2.1	  3e-13
## Alignment 302: score=306.0 e_value=9.6e-11 N=7 SL4.0ch05&SL4.0ch12 plus
302-  0:	Solyc05g053180.3.1	Solyc12g098880.2.1	  5e-26
302-  1:	Solyc05g053210.4.1	Solyc12g098910.2.1	      0
302-  2:	Solyc05g053230.3.1	Solyc12g098980.2.1	      0
302-  3:	Solyc05g053300.3.1	Solyc12g099100.2.1	      0
302-  4:	Solyc05g053330.3.1	Solyc12g099120.3.1	  6e-96
302-  5:	Solyc05g053420.1.1	Solyc12g099220.1.1	 7e-154
302-  6:	Solyc05g053500.4.1	Solyc12g099370.2.1	  4e-11
## Alignment 303: score=279.0 e_value=1.2e-12 N=7 SL4.0ch05&SL4.0ch12 plus
303-  0:	Solyc05g008930.3.1	Solyc12g036320.3.1	  1e-16
303-  1:	Solyc05g008940.3.1	Solyc12g036330.1.1	 4e-151
303-  2:	Solyc05g009110.2.1	Solyc12g036400.1.1	 2e-130
303-  3:	Solyc05g009210.2.1	Solyc12g036440.1.1	  9e-19
303-  4:	Solyc05g009360.4.1	Solyc12g036650.2.1	  3e-07
303-  5:	Solyc05g009520.2.1	Solyc12g036900.1.1	  2e-17
303-  6:	Solyc05g009620.4.1	Solyc12g037950.2.1	  3e-27
## Alignment 304: score=485.0 e_value=5.5e-19 N=10 SL4.0ch05&SL4.0ch12 minus
304-  0:	Solyc05g054240.3.1	Solyc12g099560.2.1	      0
304-  1:	Solyc05g054260.3.1	Solyc12g099540.2.1	      0
304-  2:	Solyc05g054270.2.1	Solyc12g099520.3.1	  1e-80
304-  3:	Solyc05g054300.2.1	Solyc12g099510.3.1	  5e-06
304-  4:	Solyc05g054310.4.1	Solyc12g099470.2.1	      0
304-  5:	Solyc05g054315.1.1	Solyc12g099430.2.1	 9e-153
304-  6:	Solyc05g054360.4.1	Solyc12g099410.2.1	      0
304-  7:	Solyc05g054380.2.1	Solyc12g099395.1.1	  1e-13
304-  8:	Solyc05g054390.4.1	Solyc12g099380.3.1	 2e-143
304-  9:	Solyc05g054400.3.1	Solyc12g099370.2.1	  1e-54
## Alignment 305: score=1462.0 e_value=6.1e-114 N=34 SL4.0ch06&SL4.0ch06 plus
305-  0:	Solyc06g005090.3.1	Solyc06g075330.3.1	  9e-72
305-  1:	Solyc06g005130.3.1	Solyc06g075370.3.1	  2e-77
305-  2:	Solyc06g005240.4.1	Solyc06g075600.3.1	 1e-170
305-  3:	Solyc06g005280.1.1	Solyc06g075610.1.1	      0
305-  4:	Solyc06g005310.3.1	Solyc06g075660.4.1	  9e-45
305-  5:	Solyc06g005320.1.1	Solyc06g075670.1.1	  9e-20
305-  6:	Solyc06g005390.1.1	Solyc06g075800.1.1	  7e-80
305-  7:	Solyc06g005420.1.1	Solyc06g075930.1.1	  1e-68
305-  8:	Solyc06g005440.1.1	Solyc06g076020.3.1	  1e-35
305-  9:	Solyc06g005465.1.1	Solyc06g076140.4.1	  2e-23
305- 10:	Solyc06g005550.3.1	Solyc06g076200.2.1	 7e-119
305- 11:	Solyc06g005560.4.1	Solyc06g076220.3.1	 2e-165
305- 12:	Solyc06g005570.4.1	Solyc06g076230.1.1	  1e-07
305- 13:	Solyc06g005590.4.1	Solyc06g076270.3.1	      0
305- 14:	Solyc06g005610.1.1	Solyc06g076320.1.1	  3e-33
305- 15:	Solyc06g005670.4.1	Solyc06g076340.3.1	      0
305- 16:	Solyc06g005680.4.1	Solyc06g076350.3.1	 2e-120
305- 17:	Solyc06g005750.3.1	Solyc06g076410.4.1	 3e-170
305- 18:	Solyc06g005800.3.1	Solyc06g076430.3.1	      0
305- 19:	Solyc06g005810.3.1	Solyc06g076450.3.1	 3e-144
305- 20:	Solyc06g005850.3.1	Solyc06g076610.3.1	  1e-91
305- 21:	Solyc06g005910.4.1	Solyc06g076640.3.1	      0
305- 22:	Solyc06g005970.2.1	Solyc06g076780.3.1	      0
305- 23:	Solyc06g006022.1.1	Solyc06g076910.3.1	 4e-178
305- 24:	Solyc06g007120.3.1	Solyc06g082000.4.1	      0
305- 25:	Solyc06g007170.4.1	Solyc06g082070.3.1	      0
305- 26:	Solyc06g007190.4.1	Solyc06g082080.3.1	      0
305- 27:	Solyc06g007200.4.1	Solyc06g082090.4.1	      0
305- 28:	Solyc06g007390.4.1	Solyc06g082310.3.1	  4e-47
305- 29:	Solyc06g007430.3.1	Solyc06g082440.1.1	 2e-128
305- 30:	Solyc06g007493.1.1	Solyc06g082595.1.1	  2e-08
305- 31:	Solyc06g007520.4.1	Solyc06g082650.4.1	 1e-122
305- 32:	Solyc06g007540.3.1	Solyc06g082680.4.1	  9e-48
305- 33:	Solyc06g007710.4.1	Solyc06g082793.1.1	      0
## Alignment 306: score=688.0 e_value=8.7e-43 N=16 SL4.0ch06&SL4.0ch06 plus
306-  0:	Solyc06g007580.1.1	Solyc06g083160.1.1	 1e-128
306-  1:	Solyc06g007770.3.1	Solyc06g083270.3.1	 1e-137
306-  2:	Solyc06g007780.3.1	Solyc06g083300.4.1	      0
306-  3:	Solyc06g007790.1.1	Solyc06g083330.2.1	  4e-48
306-  4:	Solyc06g007930.3.1	Solyc06g083440.3.1	  2e-81
306-  5:	Solyc06g007960.4.1	Solyc06g083450.4.1	  1e-78
306-  6:	Solyc06g008050.4.1	Solyc06g083700.4.1	      0
306-  7:	Solyc06g008130.4.1	Solyc06g083760.3.1	  2e-59
306-  8:	Solyc06g008170.3.1	Solyc06g083780.3.1	 8e-100
306-  9:	Solyc06g008240.3.1	Solyc06g083800.4.1	  3e-69
306- 10:	Solyc06g008260.3.1	Solyc06g083820.3.1	  7e-90
306- 11:	Solyc06g008320.4.1	Solyc06g083830.4.1	      0
306- 12:	Solyc06g008360.3.1	Solyc06g083850.4.1	  5e-41
306- 13:	Solyc06g008535.1.1	Solyc06g150139.1.1	 4e-151
306- 14:	Solyc06g008580.3.1	Solyc06g084070.3.1	  3e-60
306- 15:	Solyc06g008625.1.1	Solyc06g084180.3.1	  6e-06
## Alignment 307: score=302.0 e_value=7.6e-13 N=8 SL4.0ch06&SL4.0ch06 plus
307-  0:	Solyc06g053560.4.1	Solyc06g083830.4.1	      0
307-  1:	Solyc06g053610.3.1	Solyc06g083900.3.1	  6e-74
307-  2:	Solyc06g053720.3.1	Solyc06g083940.1.1	  2e-09
307-  3:	Solyc06g053830.3.1	Solyc06g084070.3.1	  1e-50
307-  4:	Solyc06g054030.2.1	Solyc06g084190.3.1	  1e-13
307-  5:	Solyc06g054150.1.1	Solyc06g084220.1.1	  3e-36
307-  6:	Solyc06g054310.1.1	Solyc06g084280.1.1	  1e-13
307-  7:	Solyc06g054540.3.1	Solyc06g084510.4.1	 2e-132
## Alignment 308: score=350.0 e_value=2.8e-13 N=8 SL4.0ch06&SL4.0ch06 minus
308-  0:	Solyc06g065660.1.1	Solyc06g068510.1.1	  1e-59
308-  1:	Solyc06g065710.3.1	Solyc06g068430.4.1	  7e-18
308-  2:	Solyc06g065820.3.1	Solyc06g068360.3.1	  4e-66
308-  3:	Solyc06g065900.4.1	Solyc06g068330.1.1	  1e-38
308-  4:	Solyc06g065940.4.1	Solyc06g068200.1.1	  5e-85
308-  5:	Solyc06g066010.3.1	Solyc06g068170.2.1	  2e-37
308-  6:	Solyc06g066050.3.1	Solyc06g068120.4.1	  4e-45
308-  7:	Solyc06g066100.3.1	Solyc06g068050.3.1	  2e-58
## Alignment 309: score=297.0 e_value=1.5e-16 N=8 SL4.0ch06&SL4.0ch06 minus
309-  0:	Solyc06g048900.1.1	Solyc06g082880.2.1	 9e-152
309-  1:	Solyc06g049060.3.1	Solyc06g082740.3.1	  4e-30
309-  2:	Solyc06g049070.3.1	Solyc06g082500.3.1	      0
309-  3:	Solyc06g050270.1.1	Solyc06g082440.1.1	 3e-122
309-  4:	Solyc06g050430.3.1	Solyc06g082430.2.1	  1e-87
309-  5:	Solyc06g050440.3.1	Solyc06g082420.4.1	 1e-138
309-  6:	Solyc06g050530.3.1	Solyc06g082240.2.1	      0
309-  7:	Solyc06g050690.3.1	Solyc06g082230.4.1	 2e-137
## Alignment 310: score=313.0 e_value=2.8e-12 N=7 SL4.0ch06&SL4.0ch07 plus
310-  0:	Solyc06g062790.3.1	Solyc07g040720.3.1	      0
310-  1:	Solyc06g062800.4.1	Solyc07g040750.2.1	      0
310-  2:	Solyc06g062820.4.1	Solyc07g040940.3.1	 2e-105
310-  3:	Solyc06g062830.4.1	Solyc07g041010.3.1	  1e-30
310-  4:	Solyc06g062850.3.1	Solyc07g041190.3.1	 1e-111
310-  5:	Solyc06g062870.4.1	Solyc07g041210.3.1	      0
310-  6:	Solyc06g062880.2.1	Solyc07g041230.3.1	 5e-160
## Alignment 311: score=266.0 e_value=4.2e-11 N=7 SL4.0ch06&SL4.0ch07 plus
311-  0:	Solyc06g082030.3.1	Solyc07g054870.4.1	  7e-39
311-  1:	Solyc06g082040.2.1	Solyc07g055040.1.1	  6e-12
311-  2:	Solyc06g082210.1.1	Solyc07g150147.1.1	  5e-75
311-  3:	Solyc06g082420.4.1	Solyc07g055190.3.1	 2e-132
311-  4:	Solyc06g082460.1.1	Solyc07g055240.1.1	  7e-10
311-  5:	Solyc06g082630.4.1	Solyc07g055320.4.1	  3e-56
311-  6:	Solyc06g082730.2.1	Solyc07g055350.4.1	  2e-93
## Alignment 312: score=298.0 e_value=1.2e-13 N=7 SL4.0ch06&SL4.0ch08 plus
312-  0:	Solyc06g052020.2.1	Solyc08g082780.2.1	  1e-08
312-  1:	Solyc06g052050.4.1	Solyc08g082820.4.1	      0
312-  2:	Solyc06g052070.3.1	Solyc08g082900.4.1	      0
312-  3:	Solyc06g053160.3.1	Solyc08g083020.2.1	      0
312-  4:	Solyc06g053210.4.1	Solyc08g083120.3.1	  5e-22
312-  5:	Solyc06g053220.3.1	Solyc08g083130.4.1	  9e-31
312-  6:	Solyc06g053450.4.1	Solyc08g083240.3.1	  2e-11
## Alignment 313: score=279.0 e_value=2.7e-08 N=6 SL4.0ch06&SL4.0ch08 plus
313-  0:	Solyc06g150109.1.1	Solyc08g080100.4.1	  2e-24
313-  1:	Solyc06g035580.3.1	Solyc08g080190.4.1	      0
313-  2:	Solyc06g035700.1.1	Solyc08g080290.4.1	  7e-53
313-  3:	Solyc06g035710.1.1	Solyc08g080310.2.1	      0
313-  4:	Solyc06g035720.3.1	Solyc08g080320.3.1	  2e-92
313-  5:	Solyc06g035723.1.1	Solyc08g080380.4.1	  2e-06
## Alignment 314: score=983.0 e_value=4.8e-64 N=22 SL4.0ch06&SL4.0ch08 minus
314-  0:	Solyc06g060600.3.1	Solyc08g079060.4.1	      0
314-  1:	Solyc06g060620.4.1	Solyc08g078950.3.1	      0
314-  2:	Solyc06g060630.1.1	Solyc08g078880.3.1	      0
314-  3:	Solyc06g060640.1.1	Solyc08g078870.3.1	  4e-35
314-  4:	Solyc06g060650.1.1	Solyc08g078770.1.1	  2e-06
314-  5:	Solyc06g060660.1.1	Solyc08g078760.1.1	 3e-105
314-  6:	Solyc06g060710.4.1	Solyc08g078650.3.1	      0
314-  7:	Solyc06g060740.3.1	Solyc08g078580.3.1	  7e-11
314-  8:	Solyc06g060750.3.1	Solyc08g078540.3.1	      0
314-  9:	Solyc06g060770.3.1	Solyc08g078490.4.1	      0
314- 10:	Solyc06g060800.4.1	Solyc08g078330.4.1	 5e-125
314- 11:	Solyc06g060830.3.1	Solyc08g078300.4.1	 5e-124
314- 12:	Solyc06g060840.1.1	Solyc08g078160.3.1	  2e-74
314- 13:	Solyc06g060850.3.1	Solyc08g078140.3.1	 1e-137
314- 14:	Solyc06g060870.1.1	Solyc08g078090.1.1	      0
314- 15:	Solyc06g060880.4.1	Solyc08g078040.4.1	 7e-132
314- 16:	Solyc06g060900.1.1	Solyc08g078020.1.1	  9e-07
314- 17:	Solyc06g060920.3.1	Solyc08g077970.2.1	  5e-64
314- 18:	Solyc06g060940.2.1	Solyc08g077960.3.1	      0
314- 19:	Solyc06g060960.3.1	Solyc08g077940.2.1	      0
314- 20:	Solyc06g060970.2.1	Solyc08g077900.3.1	  1e-88
314- 21:	Solyc06g060980.3.1	Solyc08g077770.3.1	 3e-126
## Alignment 315: score=681.0 e_value=2.3e-37 N=15 SL4.0ch06&SL4.0ch08 minus
315-  0:	Solyc06g060500.1.1	Solyc08g007560.3.1	 3e-107
315-  1:	Solyc06g060540.3.1	Solyc08g007530.4.1	  5e-14
315-  2:	Solyc06g060550.3.1	Solyc08g007510.3.1	  2e-75
315-  3:	Solyc06g060560.3.1	Solyc08g007500.3.1	  2e-12
315-  4:	Solyc06g060620.4.1	Solyc08g007430.2.1	      0
315-  5:	Solyc06g060675.1.1	Solyc08g007375.1.1	  2e-41
315-  6:	Solyc06g060830.3.1	Solyc08g007270.4.1	 1e-115
315-  7:	Solyc06g060870.1.1	Solyc08g007225.1.1	      0
315-  8:	Solyc06g060940.2.1	Solyc08g007190.3.1	      0
315-  9:	Solyc06g060980.3.1	Solyc08g007160.3.1	 3e-116
315- 10:	Solyc06g061020.3.1	Solyc08g007120.3.1	 2e-106
315- 11:	Solyc06g061070.3.1	Solyc08g007040.3.1	 3e-101
315- 12:	Solyc06g061080.3.1	Solyc08g007015.1.1	  9e-24
315- 13:	Solyc06g061100.4.1	Solyc08g006990.3.1	      0
315- 14:	Solyc06g061150.3.1	Solyc08g006960.3.1	      0
## Alignment 316: score=516.0 e_value=2e-25 N=12 SL4.0ch06&SL4.0ch08 minus
316-  0:	Solyc06g061010.4.1	Solyc08g077480.4.1	  1e-27
316-  1:	Solyc06g061020.3.1	Solyc08g077460.3.1	 1e-140
316-  2:	Solyc06g061030.3.1	Solyc08g077230.3.1	      0
316-  3:	Solyc06g061040.4.1	Solyc08g077200.4.1	      0
316-  4:	Solyc06g061080.3.1	Solyc08g077110.4.1	 6e-170
316-  5:	Solyc06g061140.3.1	Solyc08g077040.3.1	  5e-65
316-  6:	Solyc06g061160.1.1	Solyc08g077000.1.1	  2e-62
316-  7:	Solyc06g061180.2.1	Solyc08g076960.1.1	  4e-62
316-  8:	Solyc06g061240.4.1	Solyc08g076860.3.1	 5e-124
316-  9:	Solyc06g061250.3.1	Solyc08g076830.1.1	 3e-109
316- 10:	Solyc06g061280.3.1	Solyc08g076780.2.1	  1e-35
316- 11:	Solyc06g062360.3.1	Solyc08g076540.3.1	      0
## Alignment 317: score=664.0 e_value=3.6e-44 N=16 SL4.0ch06&SL4.0ch09 plus
317-  0:	Solyc06g083420.3.1	Solyc09g060080.4.1	      0
317-  1:	Solyc06g083440.3.1	Solyc09g061230.3.1	  3e-83
317-  2:	Solyc06g083460.4.1	Solyc09g061290.3.1	      0
317-  3:	Solyc06g083500.4.1	Solyc09g061330.3.1	      0
317-  4:	Solyc06g083520.3.1	Solyc09g061430.3.1	      0
317-  5:	Solyc06g083530.3.1	Solyc09g061620.3.1	 3e-156
317-  6:	Solyc06g083540.4.1	Solyc09g061710.3.1	  2e-89
317-  7:	Solyc06g083560.3.1	Solyc09g061715.1.1	  3e-63
317-  8:	Solyc06g083580.4.1	Solyc09g061890.3.1	      0
317-  9:	Solyc06g083610.3.1	Solyc09g061960.3.1	  4e-54
317- 10:	Solyc06g083650.3.1	Solyc09g063060.3.1	      0
317- 11:	Solyc06g083660.4.1	Solyc09g063090.4.1	 5e-153
317- 12:	Solyc06g083680.3.1	Solyc09g063130.3.1	  1e-61
317- 13:	Solyc06g083700.4.1	Solyc09g064160.3.1	      0
317- 14:	Solyc06g083960.3.1	Solyc09g064200.4.1	      0
317- 15:	Solyc06g084150.4.1	Solyc09g064273.1.1	  2e-07
## Alignment 318: score=589.0 e_value=1.1e-30 N=13 SL4.0ch06&SL4.0ch09 plus
318-  0:	Solyc06g075790.3.1	Solyc09g010350.4.1	  9e-88
318-  1:	Solyc06g075970.4.1	Solyc09g010570.1.1	  2e-51
318-  2:	Solyc06g076020.3.1	Solyc09g010630.3.1	      0
318-  3:	Solyc06g076030.3.1	Solyc09g010680.3.1	  8e-43
318-  4:	Solyc06g076050.4.1	Solyc09g010690.4.1	      0
318-  5:	Solyc06g076090.3.1	Solyc09g010750.3.1	  1e-88
318-  6:	Solyc06g076100.3.1	Solyc09g010780.3.1	 1e-140
318-  7:	Solyc06g076130.3.1	Solyc09g010790.2.1	  3e-27
318-  8:	Solyc06g076220.3.1	Solyc09g010860.4.1	 2e-151
318-  9:	Solyc06g076280.3.1	Solyc09g010920.1.1	      0
318- 10:	Solyc06g076300.3.1	Solyc09g010940.4.1	  6e-98
318- 11:	Solyc06g076310.1.1	Solyc09g010980.1.1	  2e-06
318- 12:	Solyc06g076330.3.1	Solyc09g010990.3.1	      0
## Alignment 319: score=326.0 e_value=2e-15 N=8 SL4.0ch06&SL4.0ch09 plus
319-  0:	Solyc06g076470.3.1	Solyc09g011470.3.1	  1e-16
319-  1:	Solyc06g076490.3.1	Solyc09g011690.4.1	  1e-10
319-  2:	Solyc06g076520.1.1	Solyc09g011710.4.1	  3e-38
319-  3:	Solyc06g076590.3.1	Solyc09g011720.3.1	  2e-72
319-  4:	Solyc06g076600.2.1	Solyc09g011750.3.1	      0
319-  5:	Solyc06g076610.3.1	Solyc09g011770.3.1	  2e-49
319-  6:	Solyc06g076760.2.1	Solyc09g011960.2.1	      0
319-  7:	Solyc06g076770.3.1	Solyc09g014250.3.1	 8e-111
## Alignment 320: score=299.0 e_value=5.2e-11 N=7 SL4.0ch06&SL4.0ch09 plus
320-  0:	Solyc06g005340.3.1	Solyc09g010370.3.1	  5e-17
320-  1:	Solyc06g005360.3.1	Solyc09g010440.3.1	  3e-81
320-  2:	Solyc06g005440.1.1	Solyc09g010630.3.1	  3e-35
320-  3:	Solyc06g005465.1.1	Solyc09g010800.5.1.1	  3e-08
320-  4:	Solyc06g005500.4.1	Solyc09g010850.4.1	      0
320-  5:	Solyc06g005560.4.1	Solyc09g010860.4.1	 2e-158
320-  6:	Solyc06g005580.4.1	Solyc09g010880.3.1	 2e-150
## Alignment 321: score=292.0 e_value=5.3e-09 N=6 SL4.0ch06&SL4.0ch09 plus
321-  0:	Solyc06g008250.3.1	Solyc09g066420.3.1	      0
321-  1:	Solyc06g008260.3.1	Solyc09g066430.3.1	  2e-87
321-  2:	Solyc06g008320.4.1	Solyc09g066440.4.1	 4e-150
321-  3:	Solyc06g008330.2.1	Solyc09g066460.4.1	      0
321-  4:	Solyc06g008340.4.1	Solyc09g066490.4.1	  4e-41
321-  5:	Solyc06g008360.3.1	Solyc09g025310.4.1	 1e-117
## Alignment 322: score=285.0 e_value=8e-09 N=6 SL4.0ch06&SL4.0ch09 plus
322-  0:	Solyc06g082810.3.1	Solyc09g018760.2.1	  1e-62
322-  1:	Solyc06g082820.4.1	Solyc09g018830.2.1	 2e-127
322-  2:	Solyc06g082830.3.1	Solyc09g018900.3.1	  2e-17
322-  3:	Solyc06g082840.4.1	Solyc09g018960.4.1	      0
322-  4:	Solyc06g082860.4.1	Solyc09g019980.3.1	 1e-180
322-  5:	Solyc06g082900.3.1	Solyc09g020010.2.1	  3e-73
## Alignment 323: score=281.0 e_value=4.2e-11 N=7 SL4.0ch06&SL4.0ch09 plus
323-  0:	Solyc06g084350.3.1	Solyc09g072970.3.1	  2e-65
323-  1:	Solyc06g084380.4.1	Solyc09g074050.3.1	      0
323-  2:	Solyc06g084420.1.1	Solyc09g074260.1.1	      0
323-  3:	Solyc06g084430.4.1	Solyc09g074300.1.1	  1e-38
323-  4:	Solyc06g084450.4.1	Solyc09g074340.3.1	      0
323-  5:	Solyc06g084480.3.1	Solyc09g074420.4.1	      0
323-  6:	Solyc06g084520.3.1	Solyc09g074680.3.1	      0
## Alignment 324: score=276.0 e_value=1.3e-09 N=6 SL4.0ch06&SL4.0ch09 plus
324-  0:	Solyc06g009060.4.1	Solyc09g075090.1.1	  2e-48
324-  1:	Solyc06g009140.3.1	Solyc09g075210.3.1	  6e-35
324-  2:	Solyc06g009150.1.1	Solyc09g075220.1.1	  4e-44
324-  3:	Solyc06g009170.3.1	Solyc09g075300.3.1	 9e-170
324-  4:	Solyc06g009180.3.1	Solyc09g075330.4.1	      0
324-  5:	Solyc06g009210.4.1	Solyc09g075430.3.1	 1e-144
## Alignment 325: score=259.0 e_value=2.5e-08 N=6 SL4.0ch06&SL4.0ch09 plus
325-  0:	Solyc06g007970.3.1	Solyc09g061700.3.1	 3e-176
325-  1:	Solyc06g007980.4.1	Solyc09g061860.4.1	      0
325-  2:	Solyc06g008030.3.1	Solyc09g063010.4.1	 2e-169
325-  3:	Solyc06g008040.3.1	Solyc09g063030.4.1	      0
325-  4:	Solyc06g008050.4.1	Solyc09g064160.3.1	      0
325-  5:	Solyc06g008090.3.1	Solyc09g064200.4.1	      0
## Alignment 326: score=1280.0 e_value=4.6e-97 N=30 SL4.0ch06&SL4.0ch09 minus
326-  0:	Solyc06g083760.3.1	Solyc09g072890.2.1	      0
326-  1:	Solyc06g083780.3.1	Solyc09g072865.1.1	 8e-100
326-  2:	Solyc06g083800.4.1	Solyc09g072640.3.1	  1e-60
326-  3:	Solyc06g083860.2.1	Solyc09g025280.1.1	  4e-79
326-  4:	Solyc06g083910.3.1	Solyc09g066310.3.1	  6e-93
326-  5:	Solyc06g083930.2.1	Solyc09g066260.4.1	  2e-80
326-  6:	Solyc06g083940.1.1	Solyc09g066250.1.1	  4e-19
326-  7:	Solyc06g084000.4.1	Solyc09g066120.4.1	      0
326-  8:	Solyc06g084020.4.1	Solyc09g066100.3.1	  5e-39
326-  9:	Solyc06g084040.3.1	Solyc09g065990.3.1	      0
326- 10:	Solyc06g084050.4.1	Solyc09g065910.3.1	  2e-36
326- 11:	Solyc06g084060.3.1	Solyc09g065880.4.1	 2e-177
326- 12:	Solyc06g084070.3.1	Solyc09g065850.4.1	  4e-72
326- 13:	Solyc06g084080.4.1	Solyc09g065810.3.1	      0
326- 14:	Solyc06g084090.4.1	Solyc09g065755.1.1	  4e-79
326- 15:	Solyc06g084120.4.1	Solyc09g065630.3.1	 4e-104
326- 16:	Solyc06g084130.3.1	Solyc09g065610.2.1	  1e-29
326- 17:	Solyc06g084140.4.1	Solyc09g065560.3.1	      0
326- 18:	Solyc06g084180.3.1	Solyc09g065450.4.1	  1e-12
326- 19:	Solyc06g084190.3.1	Solyc09g065410.4.1	  6e-44
326- 20:	Solyc06g084200.2.1	Solyc09g065380.2.1	  3e-64
326- 21:	Solyc06g084220.1.1	Solyc09g065370.3.1	  3e-66
326- 22:	Solyc06g084230.3.1	Solyc09g065330.3.1	  7e-94
326- 23:	Solyc06g084240.2.1	Solyc09g065230.1.1	  8e-29
326- 24:	Solyc06g084250.4.1	Solyc09g065210.4.1	      0
326- 25:	Solyc06g084280.1.1	Solyc09g065140.1.1	  2e-20
326- 26:	Solyc06g084290.3.1	Solyc09g065030.3.1	      0
326- 27:	Solyc06g084320.1.1	Solyc09g064820.1.1	 1e-119
326- 28:	Solyc06g084330.3.1	Solyc09g064810.4.1	      0
326- 29:	Solyc06g084340.1.1	Solyc09g064730.3.1	  1e-06
## Alignment 327: score=774.0 e_value=1e-54 N=18 SL4.0ch06&SL4.0ch09 minus
327-  0:	Solyc06g053710.3.1	Solyc09g082910.2.1	  8e-54
327-  1:	Solyc06g053730.1.1	Solyc09g082800.3.1	  3e-16
327-  2:	Solyc06g053950.3.1	Solyc09g082670.3.1	  2e-17
327-  3:	Solyc06g053970.4.1	Solyc09g082620.3.1	  5e-35
327-  4:	Solyc06g053980.3.1	Solyc09g082600.3.1	 5e-153
327-  5:	Solyc06g054010.3.1	Solyc09g082370.4.1	      0
327-  6:	Solyc06g054030.2.1	Solyc09g082270.4.1	  3e-13
327-  7:	Solyc06g054090.2.1	Solyc09g082220.1.1	  4e-21
327-  8:	Solyc06g054100.2.1	Solyc09g082200.2.1	  4e-37
327-  9:	Solyc06g054130.1.1	Solyc09g082190.1.1	  1e-52
327- 10:	Solyc06g054140.4.1	Solyc09g082160.4.1	  7e-80
327- 11:	Solyc06g054150.1.1	Solyc09g082150.1.1	  4e-34
327- 12:	Solyc06g054160.2.1	Solyc09g082140.4.1	  4e-66
327- 13:	Solyc06g054170.1.1	Solyc09g082130.4.1	  2e-28
327- 14:	Solyc06g054240.3.1	Solyc09g075990.3.1	 1e-110
327- 15:	Solyc06g054270.3.1	Solyc09g075820.3.1	      0
327- 16:	Solyc06g054280.1.1	Solyc09g075740.1.1	  7e-82
327- 17:	Solyc06g054290.3.1	Solyc09g075670.1.1	  1e-61
## Alignment 328: score=731.0 e_value=6e-46 N=18 SL4.0ch06&SL4.0ch09 minus
328-  0:	Solyc06g074640.2.1	Solyc09g008520.4.1	  9e-06
328-  1:	Solyc06g074800.1.1	Solyc09g008440.1.1	  4e-54
328-  2:	Solyc06g074910.3.1	Solyc09g008250.4.1	  8e-84
328-  3:	Solyc06g074930.2.1	Solyc09g008200.4.1	  5e-41
328-  4:	Solyc06g074950.1.1	Solyc09g008170.3.1	  6e-21
328-  5:	Solyc06g074980.3.1	Solyc09g008070.4.1	      0
328-  6:	Solyc06g075020.3.1	Solyc09g008000.3.1	      0
328-  7:	Solyc06g075090.4.1	Solyc09g007830.3.1	 3e-116
328-  8:	Solyc06g075150.3.1	Solyc09g007810.4.1	      0
328-  9:	Solyc06g075170.1.1	Solyc09g007790.1.1	  8e-44
328- 10:	Solyc06g075220.1.1	Solyc09g007650.3.1	  5e-72
328- 11:	Solyc06g075250.3.1	Solyc09g007550.3.1	 4e-150
328- 12:	Solyc06g075410.4.1	Solyc09g007340.4.1	  1e-06
328- 13:	Solyc06g075510.4.1	Solyc09g007260.4.1	 5e-106
328- 14:	Solyc06g075550.3.1	Solyc09g007170.4.1	 1e-168
328- 15:	Solyc06g075580.4.1	Solyc09g007030.3.1	      0
328- 16:	Solyc06g075600.3.1	Solyc09g005860.3.1	      0
328- 17:	Solyc06g075610.1.1	Solyc09g005830.1.1	      0
## Alignment 329: score=679.0 e_value=5.9e-41 N=16 SL4.0ch06&SL4.0ch09 minus
329-  0:	Solyc06g053560.4.1	Solyc09g090230.2.1	  5e-63
329-  1:	Solyc06g053610.3.1	Solyc09g090130.3.1	 2e-120
329-  2:	Solyc06g053620.4.1	Solyc09g090090.2.1	 5e-165
329-  3:	Solyc06g053630.3.1	Solyc09g090060.3.1	      0
329-  4:	Solyc06g053640.1.1	Solyc09g089890.1.1	 5e-113
329-  5:	Solyc06g053650.3.1	Solyc09g089680.4.1	  4e-70
329-  6:	Solyc06g053660.3.1	Solyc09g089670.3.1	  5e-44
329-  7:	Solyc06g053700.1.1	Solyc09g089650.1.1	  7e-48
329-  8:	Solyc06g053710.3.1	Solyc09g089610.3.1	      0
329-  9:	Solyc06g053720.3.1	Solyc09g089590.1.1	  5e-33
329- 10:	Solyc06g053740.4.1	Solyc09g089560.4.1	      0
329- 11:	Solyc06g053750.3.1	Solyc09g089550.4.1	  4e-27
329- 12:	Solyc06g053780.4.1	Solyc09g083400.3.1	 3e-160
329- 13:	Solyc06g053830.3.1	Solyc09g083280.3.1	  2e-49
329- 14:	Solyc06g053870.4.1	Solyc09g083050.3.1	      0
329- 15:	Solyc06g053910.4.1	Solyc09g082980.3.1	 2e-176
## Alignment 330: score=437.0 e_value=9.4e-20 N=10 SL4.0ch06&SL4.0ch09 minus
330-  0:	Solyc06g008710.3.1	Solyc09g074680.3.1	      0
330-  1:	Solyc06g008720.4.1	Solyc09g074670.4.1	      0
330-  2:	Solyc06g008740.3.1	Solyc09g074640.3.1	      0
330-  3:	Solyc06g008750.1.1	Solyc09g074570.1.1	  3e-24
330-  4:	Solyc06g008780.3.1	Solyc09g074520.3.1	      0
330-  5:	Solyc06g008850.3.1	Solyc09g074380.4.1	 4e-141
330-  6:	Solyc06g008870.2.1	Solyc09g074270.3.1	      0
330-  7:	Solyc06g008900.4.1	Solyc09g074120.3.1	  3e-67
330-  8:	Solyc06g008910.2.1	Solyc09g074080.3.1	      0
330-  9:	Solyc06g008940.4.1	Solyc09g073000.3.1	      0
## Alignment 331: score=368.0 e_value=3.1e-17 N=9 SL4.0ch06&SL4.0ch09 minus
331-  0:	Solyc06g053830.3.1	Solyc09g065850.4.1	  1e-53
331-  1:	Solyc06g053870.4.1	Solyc09g065780.3.1	 4e-129
331-  2:	Solyc06g053910.4.1	Solyc09g065760.4.1	 7e-109
331-  3:	Solyc06g053950.3.1	Solyc09g065660.4.1	  3e-13
331-  4:	Solyc06g053980.3.1	Solyc09g065620.3.1	  5e-72
331-  5:	Solyc06g054010.3.1	Solyc09g065480.2.1	      0
331-  6:	Solyc06g054030.2.1	Solyc09g065410.4.1	  1e-07
331-  7:	Solyc06g054150.1.1	Solyc09g065370.3.1	  3e-41
331-  8:	Solyc06g054310.1.1	Solyc09g065140.1.1	  1e-18
## Alignment 332: score=325.0 e_value=1.2e-13 N=7 SL4.0ch06&SL4.0ch09 minus
332-  0:	Solyc06g008130.4.1	Solyc09g072890.2.1	  3e-57
332-  1:	Solyc06g008160.4.1	Solyc09g072880.3.1	 3e-129
332-  2:	Solyc06g008170.3.1	Solyc09g072865.1.1	 8e-100
332-  3:	Solyc06g008200.3.1	Solyc09g072830.4.1	      0
332-  4:	Solyc06g008230.3.1	Solyc09g072650.4.1	      0
332-  5:	Solyc06g008240.3.1	Solyc09g072640.3.1	  9e-54
332-  6:	Solyc06g008270.2.1	Solyc09g072630.3.1	  4e-29
## Alignment 333: score=265.0 e_value=2.5e-12 N=7 SL4.0ch06&SL4.0ch09 minus
333-  0:	Solyc06g050375.1.1	Solyc09g150111.1.1	  1e-20
333-  1:	Solyc06g050500.2.1	Solyc09g015380.1.1	  1e-94
333-  2:	Solyc06g050560.3.1	Solyc09g015170.4.1	      0
333-  3:	Solyc06g050600.4.1	Solyc09g015120.4.1	  8e-92
333-  4:	Solyc06g050760.1.1	Solyc09g014940.3.1	  1e-18
333-  5:	Solyc06g050810.3.1	Solyc09g014800.3.1	  1e-29
333-  6:	Solyc06g050950.3.1	Solyc09g014648.1.1	  2e-14
## Alignment 334: score=615.0 e_value=8.8e-37 N=15 SL4.0ch06&SL4.0ch10 plus
334-  0:	Solyc06g073990.2.1	Solyc10g083140.1.1	  2e-16
334-  1:	Solyc06g074190.3.1	Solyc10g083190.3.1	  6e-99
334-  2:	Solyc06g074230.3.1	Solyc10g083250.2.1	  2e-72
334-  3:	Solyc06g074260.4.1	Solyc10g083260.1.1	  3e-13
334-  4:	Solyc06g074420.1.1	Solyc10g083400.1.1	      0
334-  5:	Solyc06g074480.3.1	Solyc10g083500.2.1	      0
334-  6:	Solyc06g074540.4.1	Solyc10g083580.2.1	  1e-13
334-  7:	Solyc06g074630.4.1	Solyc10g083670.3.1	      0
334-  8:	Solyc06g074640.2.1	Solyc10g083800.2.1	  5e-07
334-  9:	Solyc06g074820.3.1	Solyc10g083880.2.1	 8e-135
334- 10:	Solyc06g074930.2.1	Solyc10g084000.3.1	  6e-17
334- 11:	Solyc06g074950.1.1	Solyc10g084010.1.1	  3e-22
334- 12:	Solyc06g074980.3.1	Solyc10g084050.2.1	      0
334- 13:	Solyc06g075090.4.1	Solyc10g084150.2.1	 4e-115
334- 14:	Solyc06g075250.3.1	Solyc10g084180.2.1	 1e-144
## Alignment 335: score=430.0 e_value=2.1e-21 N=10 SL4.0ch06&SL4.0ch10 plus
335-  0:	Solyc06g076020.3.1	Solyc10g086410.3.1	      0
335-  1:	Solyc06g076030.3.1	Solyc10g086440.2.1	  6e-47
335-  2:	Solyc06g076090.3.1	Solyc10g086460.2.1	      0
335-  3:	Solyc06g076100.3.1	Solyc10g086490.2.1	 4e-137
335-  4:	Solyc06g076220.3.1	Solyc10g086520.2.1	 8e-149
335-  5:	Solyc06g076280.3.1	Solyc10g086530.1.1	      0
335-  6:	Solyc06g076520.1.1	Solyc10g086680.1.1	  1e-25
335-  7:	Solyc06g076610.3.1	Solyc10g086700.3.1	  2e-20
335-  8:	Solyc06g076640.3.1	Solyc10g086760.2.1	      0
335-  9:	Solyc06g076770.3.1	Solyc10g005080.3.1	  1e-06
## Alignment 336: score=353.0 e_value=1.1e-13 N=8 SL4.0ch06&SL4.0ch10 plus
336-  0:	Solyc06g076490.3.1	Solyc10g084970.2.1	  2e-13
336-  1:	Solyc06g076600.2.1	Solyc10g085000.2.1	      0
336-  2:	Solyc06g076640.3.1	Solyc10g085020.3.1	      0
336-  3:	Solyc06g076700.1.1	Solyc10g085070.3.1	  3e-52
336-  4:	Solyc06g076760.2.1	Solyc10g085090.3.1	      0
336-  5:	Solyc06g076910.3.1	Solyc10g085110.3.1	  2e-75
336-  6:	Solyc06g076920.3.1	Solyc10g085140.2.1	  2e-86
336-  7:	Solyc06g082030.3.1	Solyc10g085190.2.1	  2e-36
## Alignment 337: score=277.0 e_value=4.4e-10 N=7 SL4.0ch06&SL4.0ch10 plus
337-  0:	Solyc06g075510.4.1	Solyc10g084340.2.1	 8e-118
337-  1:	Solyc06g075550.3.1	Solyc10g084390.2.1	  8e-94
337-  2:	Solyc06g075600.3.1	Solyc10g084550.3.1	 3e-135
337-  3:	Solyc06g075790.3.1	Solyc10g084650.3.1	  3e-41
337-  4:	Solyc06g075970.4.1	Solyc10g084720.1.1	      0
337-  5:	Solyc06g076130.3.1	Solyc10g084750.1.1	  1e-23
337-  6:	Solyc06g076220.3.1	Solyc10g084780.3.1	  3e-64
## Alignment 338: score=828.0 e_value=2.4e-46 N=18 SL4.0ch06&SL4.0ch11 plus
338-  0:	Solyc06g075260.3.1	Solyc11g072380.2.1	 2e-174
338-  1:	Solyc06g075310.4.1	Solyc11g072410.2.1	  5e-49
338-  2:	Solyc06g075330.3.1	Solyc11g072470.3.1	  3e-71
338-  3:	Solyc06g075360.3.1	Solyc11g072480.2.1	      0
338-  4:	Solyc06g075370.3.1	Solyc11g072500.2.1	  5e-83
338-  5:	Solyc06g075400.3.1	Solyc11g072530.2.1	      0
338-  6:	Solyc06g075440.3.1	Solyc11g072560.3.1	      0
338-  7:	Solyc06g075510.4.1	Solyc11g072600.3.1	      0
338-  8:	Solyc06g075550.3.1	Solyc11g072660.2.1	      0
338-  9:	Solyc06g075560.2.1	Solyc11g072700.2.1	      0
338- 10:	Solyc06g075567.1.1	Solyc11g072770.2.1	  5e-52
338- 11:	Solyc06g075570.2.1	Solyc11g072800.3.1	      0
338- 12:	Solyc06g075580.4.1	Solyc11g072820.3.1	      0
338- 13:	Solyc06g075590.4.1	Solyc11g072940.2.1	      0
338- 14:	Solyc06g075600.3.1	Solyc11g072960.1.1	      0
338- 15:	Solyc06g075610.1.1	Solyc11g073010.1.1	      0
338- 16:	Solyc06g075630.4.1	Solyc11g073030.1.1	  8e-76
338- 17:	Solyc06g075690.3.1	Solyc11g073110.2.1	 5e-132
## Alignment 339: score=470.0 e_value=6e-21 N=10 SL4.0ch06&SL4.0ch11 plus
339-  0:	Solyc06g073710.4.1	Solyc11g071520.2.1	      0
339-  1:	Solyc06g073740.3.1	Solyc11g071640.3.1	      0
339-  2:	Solyc06g073810.4.1	Solyc11g071690.3.1	      0
339-  3:	Solyc06g073820.3.1	Solyc11g071700.2.1	      0
339-  4:	Solyc06g073830.1.1	Solyc11g071740.2.1	  2e-78
339-  5:	Solyc06g073850.1.1	Solyc11g071780.1.1	  3e-40
339-  6:	Solyc06g073900.3.1	Solyc11g071790.2.1	  3e-96
339-  7:	Solyc06g073910.4.1	Solyc11g071800.2.1	 3e-174
339-  8:	Solyc06g073920.3.1	Solyc11g071810.2.1	  4e-87
339-  9:	Solyc06g073970.3.1	Solyc11g071850.1.1	      0
## Alignment 340: score=282.0 e_value=1.1e-08 N=6 SL4.0ch06&SL4.0ch11 plus
340-  0:	Solyc06g010160.2.1	Solyc11g069540.3.1	  1e-16
340-  1:	Solyc06g010170.3.1	Solyc11g069550.1.1	      0
340-  2:	Solyc06g010180.1.1	Solyc11g069580.2.1	  2e-73
340-  3:	Solyc06g010240.3.1	Solyc11g069610.3.1	 4e-123
340-  4:	Solyc06g010250.3.1	Solyc11g069735.1.1	      0
340-  5:	Solyc06g010260.3.1	Solyc11g069765.1.1	  4e-47
## Alignment 341: score=280.0 e_value=9.2e-14 N=7 SL4.0ch06&SL4.0ch11 plus
341-  0:	Solyc06g074910.3.1	Solyc11g069030.3.1	  3e-82
341-  1:	Solyc06g074930.2.1	Solyc11g069055.1.1	  5e-23
341-  2:	Solyc06g074940.4.1	Solyc11g069090.2.1	      0
341-  3:	Solyc06g074950.1.1	Solyc11g069093.1.1	  6e-40
341-  4:	Solyc06g075150.3.1	Solyc11g069190.2.1	  8e-68
341-  5:	Solyc06g075180.1.1	Solyc11g069440.1.1	 2e-116
341-  6:	Solyc06g075210.4.1	Solyc11g069690.3.1	  6e-07
## Alignment 342: score=1345.0 e_value=6.3e-92 N=30 SL4.0ch06&SL4.0ch11 minus
342-  0:	Solyc06g074100.1.1	Solyc11g068970.2.1	 3e-149
342-  1:	Solyc06g074110.3.1	Solyc11g068960.2.1	      0
342-  2:	Solyc06g074120.3.1	Solyc11g068950.3.1	      0
342-  3:	Solyc06g074140.1.1	Solyc11g068920.1.1	 2e-109
342-  4:	Solyc06g074170.3.1	Solyc11g068750.2.1	 3e-179
342-  5:	Solyc06g074190.3.1	Solyc11g068720.2.1	      0
342-  6:	Solyc06g074220.3.1	Solyc11g068660.2.1	      0
342-  7:	Solyc06g074270.1.1	Solyc11g068530.1.1	  2e-59
342-  8:	Solyc06g074300.4.1	Solyc11g068420.2.1	 2e-157
342-  9:	Solyc06g074320.3.1	Solyc11g068370.3.1	      0
342- 10:	Solyc06g074330.3.1	Solyc11g067260.3.1	 8e-110
342- 11:	Solyc06g074390.3.1	Solyc11g067170.3.1	 3e-172
342- 12:	Solyc06g074430.4.1	Solyc11g067100.2.1	  6e-37
342- 13:	Solyc06g074480.3.1	Solyc11g067070.1.1	      0
342- 14:	Solyc06g074500.2.1	Solyc11g066930.1.1	 9e-123
342- 15:	Solyc06g074530.1.1	Solyc11g066890.1.1	      0
342- 16:	Solyc06g074540.4.1	Solyc11g066880.2.1	  2e-18
342- 17:	Solyc06g074620.3.1	Solyc11g066860.2.1	  5e-73
342- 18:	Solyc06g074630.4.1	Solyc11g066820.2.1	      0
342- 19:	Solyc06g074640.2.1	Solyc11g066780.3.1	      0
342- 20:	Solyc06g074650.3.1	Solyc11g066770.3.1	      0
342- 21:	Solyc06g074670.4.1	Solyc11g066720.3.1	      0
342- 22:	Solyc06g074680.4.1	Solyc11g066710.3.1	      0
342- 23:	Solyc06g074700.4.1	Solyc11g066650.3.1	      0
342- 24:	Solyc06g074710.1.1	Solyc11g066640.1.1	      0
342- 25:	Solyc06g074740.3.1	Solyc11g066560.3.1	      0
342- 26:	Solyc06g074760.2.1	Solyc11g066500.2.1	      0
342- 27:	Solyc06g074800.1.1	Solyc11g066400.1.1	  2e-76
342- 28:	Solyc06g074840.3.1	Solyc11g066260.2.1	 1e-126
342- 29:	Solyc06g074850.3.1	Solyc11g066250.2.1	      0
## Alignment 343: score=615.0 e_value=5.1e-30 N=13 SL4.0ch06&SL4.0ch11 minus
343-  0:	Solyc06g074980.3.1	Solyc11g069720.2.1	      0
343-  1:	Solyc06g075050.2.1	Solyc11g069640.2.1	 2e-110
343-  2:	Solyc06g075090.4.1	Solyc11g069570.2.1	 2e-121
343-  3:	Solyc06g075100.3.1	Solyc11g069560.2.1	      0
343-  4:	Solyc06g075110.3.1	Solyc11g069550.1.1	      0
343-  5:	Solyc06g075120.1.1	Solyc11g069530.2.1	  7e-22
343-  6:	Solyc06g075140.3.1	Solyc11g069510.3.1	  2e-82
343-  7:	Solyc06g075150.3.1	Solyc11g069500.2.1	      0
343-  8:	Solyc06g075160.3.1	Solyc11g069490.3.1	      0
343-  9:	Solyc06g075170.1.1	Solyc11g069450.1.1	  8e-71
343- 10:	Solyc06g075210.4.1	Solyc11g069400.2.1	      0
343- 11:	Solyc06g075220.1.1	Solyc11g069250.2.1	 5e-110
343- 12:	Solyc06g075250.3.1	Solyc11g069240.2.1	 3e-168
## Alignment 344: score=536.0 e_value=4.7e-31 N=12 SL4.0ch06&SL4.0ch11 minus
344-  0:	Solyc06g075790.3.1	Solyc11g066480.2.1	  5e-15
344-  1:	Solyc06g075800.1.1	Solyc11g066430.2.1	  4e-67
344-  2:	Solyc06g075930.1.1	Solyc11g066160.1.1	  3e-68
344-  3:	Solyc06g075970.4.1	Solyc11g066140.2.1	      0
344-  4:	Solyc06g076010.3.1	Solyc11g066070.2.1	  1e-48
344-  5:	Solyc06g076020.3.1	Solyc11g066060.3.1	      0
344-  6:	Solyc06g076030.3.1	Solyc11g066050.1.1	  3e-87
344-  7:	Solyc06g076040.3.1	Solyc11g066040.2.1	      0
344-  8:	Solyc06g076050.4.1	Solyc11g066020.2.1	      0
344-  9:	Solyc06g076060.1.1	Solyc11g066000.1.1	  1e-07
344- 10:	Solyc06g076090.3.1	Solyc11g065990.2.1	      0
344- 11:	Solyc06g076330.3.1	Solyc11g065970.3.1	  2e-27
## Alignment 345: score=282.0 e_value=1.9e-14 N=7 SL4.0ch06&SL4.0ch11 minus
345-  0:	Solyc06g064840.4.1	Solyc11g028020.3.1	  1e-95
345-  1:	Solyc06g064850.2.1	Solyc11g028010.2.1	 2e-128
345-  2:	Solyc06g064940.3.1	Solyc11g027880.2.1	 2e-163
345-  3:	Solyc06g064960.3.1	Solyc11g051060.2.1	 1e-158
345-  4:	Solyc06g065020.3.1	Solyc11g050790.1.1	  2e-29
345-  5:	Solyc06g065030.3.1	Solyc11g022540.3.1	      0
345-  6:	Solyc06g065050.2.1	Solyc11g022530.3.1	  1e-97
## Alignment 346: score=273.0 e_value=3e-10 N=6 SL4.0ch06&SL4.0ch11 minus
346-  0:	Solyc06g065440.1.1	Solyc11g017140.3.1	      0
346-  1:	Solyc06g065450.3.1	Solyc11g017130.2.1	      0
346-  2:	Solyc06g065460.2.1	Solyc11g017000.2.1	      0
346-  3:	Solyc06g065480.4.1	Solyc11g016990.3.1	      0
346-  4:	Solyc06g065530.4.1	Solyc11g013860.1.1	  3e-43
346-  5:	Solyc06g065540.3.1	Solyc11g013820.2.1	  3e-68
## Alignment 347: score=260.0 e_value=8.9e-09 N=6 SL4.0ch06&SL4.0ch11 minus
347-  0:	Solyc06g005220.2.1	Solyc11g073230.1.1	  4e-46
347-  1:	Solyc06g005290.3.1	Solyc11g073190.2.1	      0
347-  2:	Solyc06g005300.4.1	Solyc11g073180.2.1	  9e-43
347-  3:	Solyc06g005310.3.1	Solyc11g073120.2.1	  1e-48
347-  4:	Solyc06g005340.3.1	Solyc11g073050.2.1	  4e-20
347-  5:	Solyc06g005420.1.1	Solyc11g072840.1.1	  8e-68
## Alignment 348: score=448.0 e_value=1.3e-21 N=10 SL4.0ch06&SL4.0ch12 plus
348-  0:	Solyc06g062920.3.1	Solyc12g049360.2.1	      0
348-  1:	Solyc06g062930.1.1	Solyc12g049365.1.1	  1e-13
348-  2:	Solyc06g062970.3.1	Solyc12g049380.3.1	  2e-74
348-  3:	Solyc06g063030.3.1	Solyc12g049420.2.1	 6e-153
348-  4:	Solyc06g063050.4.1	Solyc12g049510.3.1	 3e-124
348-  5:	Solyc06g063070.3.1	Solyc12g049560.2.1	 2e-137
348-  6:	Solyc06g063110.3.1	Solyc12g055710.1.1	  2e-77
348-  7:	Solyc06g063150.4.1	Solyc12g055720.2.1	      0
348-  8:	Solyc06g063220.3.1	Solyc12g055760.2.1	  5e-46
348-  9:	Solyc06g063330.3.1	Solyc12g055800.3.1	      0
## Alignment 349: score=339.0 e_value=3.5e-14 N=8 SL4.0ch06&SL4.0ch12 plus
349-  0:	Solyc06g062430.3.1	Solyc12g008650.2.1	 5e-176
349-  1:	Solyc06g062580.3.1	Solyc12g008840.2.1	      0
349-  2:	Solyc06g062680.3.1	Solyc12g008940.2.1	  2e-57
349-  3:	Solyc06g062765.1.1	Solyc12g008950.2.1	  7e-22
349-  4:	Solyc06g062820.4.1	Solyc12g008990.2.1	 5e-113
349-  5:	Solyc06g062940.4.1	Solyc12g009120.2.1	  8e-71
349-  6:	Solyc06g062980.3.1	Solyc12g009170.2.1	  2e-17
349-  7:	Solyc06g063000.3.1	Solyc12g009230.3.1	  5e-89
## Alignment 350: score=280.0 e_value=3.2e-12 N=7 SL4.0ch06&SL4.0ch12 plus
350-  0:	Solyc06g062790.3.1	Solyc12g095830.3.1	  5e-59
350-  1:	Solyc06g062800.4.1	Solyc12g095990.2.1	      0
350-  2:	Solyc06g062820.4.1	Solyc12g096010.3.1	 8e-165
350-  3:	Solyc06g062850.3.1	Solyc12g096040.3.1	 2e-122
350-  4:	Solyc06g062880.2.1	Solyc12g096110.3.1	  1e-88
350-  5:	Solyc06g063090.4.1	Solyc12g096240.3.1	  1e-14
350-  6:	Solyc06g063280.1.1	Solyc12g096500.2.1	  3e-10
## Alignment 351: score=264.0 e_value=5.9e-09 N=6 SL4.0ch06&SL4.0ch12 plus
351-  0:	Solyc06g069020.4.1	Solyc12g036410.3.1	  2e-88
351-  1:	Solyc06g069090.3.1	Solyc12g036450.3.1	  6e-57
351-  2:	Solyc06g069100.3.1	Solyc12g036480.2.1	 2e-104
351-  3:	Solyc06g069120.3.1	Solyc12g036650.2.1	  5e-50
351-  4:	Solyc06g069130.4.1	Solyc12g036810.3.1	      0
351-  5:	Solyc06g069150.1.1	Solyc12g036900.1.1	  2e-28
## Alignment 352: score=702.0 e_value=2.9e-45 N=16 SL4.0ch06&SL4.0ch12 minus
352-  0:	Solyc06g066410.3.1	Solyc12g044630.2.1	  4e-84
352-  1:	Solyc06g066490.1.1	Solyc12g044420.1.1	  5e-31
352-  2:	Solyc06g066540.1.1	Solyc12g044390.3.1	  4e-53
352-  3:	Solyc06g066560.3.1	Solyc12g044330.2.1	 2e-154
352-  4:	Solyc06g066640.3.1	Solyc12g044280.2.1	  4e-92
352-  5:	Solyc06g066650.4.1	Solyc12g044270.2.1	      0
352-  6:	Solyc06g066690.4.1	Solyc12g043150.3.1	  6e-82
352-  7:	Solyc06g066730.3.1	Solyc12g043000.3.1	      0
352-  8:	Solyc06g066830.4.1	Solyc12g042980.2.1	  2e-79
352-  9:	Solyc06g067910.3.1	Solyc12g042930.2.1	      0
352- 10:	Solyc06g067920.3.1	Solyc12g042920.2.1	      0
352- 11:	Solyc06g067940.4.1	Solyc12g042900.2.1	  1e-82
352- 12:	Solyc06g067950.3.1	Solyc12g042890.2.1	 1e-168
352- 13:	Solyc06g067970.3.1	Solyc12g042880.3.1	  2e-40
352- 14:	Solyc06g067980.3.1	Solyc12g042850.2.1	  7e-14
352- 15:	Solyc06g068190.2.1	Solyc12g042750.2.1	  1e-22
## Alignment 353: score=358.0 e_value=1.3e-17 N=9 SL4.0ch06&SL4.0ch12 minus
353-  0:	Solyc06g066410.3.1	Solyc12g008590.3.1	  2e-43
353-  1:	Solyc06g066430.3.1	Solyc12g008520.2.1	  3e-91
353-  2:	Solyc06g066440.3.1	Solyc12g008510.2.1	      0
353-  3:	Solyc06g066490.1.1	Solyc12g008380.1.1	  2e-13
353-  4:	Solyc06g066540.1.1	Solyc12g008350.3.1	  3e-44
353-  5:	Solyc06g066650.4.1	Solyc12g007150.3.1	      0
353-  6:	Solyc06g066710.1.1	Solyc12g007040.3.1	  1e-08
353-  7:	Solyc06g067930.2.1	Solyc12g006860.2.1	      0
353-  8:	Solyc06g067970.3.1	Solyc12g006700.3.1	  2e-33
## Alignment 354: score=273.0 e_value=1.4e-08 N=6 SL4.0ch06&SL4.0ch12 minus
354-  0:	Solyc06g068857.1.1	Solyc12g041895.1.1	  4e-56
354-  1:	Solyc06g068900.4.1	Solyc12g040870.3.1	  2e-76
354-  2:	Solyc06g068940.4.1	Solyc12g040800.2.1	  4e-97
354-  3:	Solyc06g068950.4.1	Solyc12g040790.2.1	      0
354-  4:	Solyc06g068990.4.1	Solyc12g040680.2.1	      0
354-  5:	Solyc06g069010.3.1	Solyc12g040510.2.1	      0
## Alignment 355: score=260.0 e_value=4.5e-10 N=6 SL4.0ch06&SL4.0ch12 minus
355-  0:	Solyc06g068460.3.1	Solyc12g042590.2.1	  1e-55
355-  1:	Solyc06g068650.4.1	Solyc12g042460.2.1	      0
355-  2:	Solyc06g068730.1.1	Solyc12g042380.2.1	      0
355-  3:	Solyc06g068740.4.1	Solyc12g042370.3.1	      0
355-  4:	Solyc06g068770.3.1	Solyc12g042360.3.1	      0
355-  5:	Solyc06g068830.2.1	Solyc12g042210.2.1	  3e-56
## Alignment 356: score=254.0 e_value=4.4e-10 N=6 SL4.0ch06&SL4.0ch12 minus
356-  0:	Solyc06g009050.3.1	Solyc12g099520.3.1	  2e-60
356-  1:	Solyc06g009140.3.1	Solyc12g099465.1.1	  1e-10
356-  2:	Solyc06g009160.4.1	Solyc12g099440.3.1	 6e-169
356-  3:	Solyc06g009170.3.1	Solyc12g099430.2.1	 5e-152
356-  4:	Solyc06g009190.4.1	Solyc12g099230.2.1	  3e-50
356-  5:	Solyc06g009410.3.1	Solyc12g099120.3.1	  2e-54
## Alignment 357: score=690.0 e_value=9.5e-46 N=17 SL4.0ch07&SL4.0ch07 plus
357-  0:	Solyc07g053080.4.1	Solyc07g062480.2.1	  9e-13
357-  1:	Solyc07g053300.1.1	Solyc07g062630.1.1	      0
357-  2:	Solyc07g053320.4.1	Solyc07g062640.3.1	  1e-12
357-  3:	Solyc07g053370.1.1	Solyc07g062670.1.1	  3e-06
357-  4:	Solyc07g053410.4.1	Solyc07g062680.3.1	  3e-56
357-  5:	Solyc07g053450.4.1	Solyc07g062710.4.1	  8e-87
357-  6:	Solyc07g053590.4.1	Solyc07g062840.3.1	  1e-13
357-  7:	Solyc07g053760.4.1	Solyc07g062970.3.1	 1e-140
357-  8:	Solyc07g053810.3.1	Solyc07g062980.4.1	  1e-35
357-  9:	Solyc07g053880.3.1	Solyc07g063020.3.1	  1e-28
357- 10:	Solyc07g053910.3.1	Solyc07g063130.4.1	      0
357- 11:	Solyc07g054080.3.1	Solyc07g063200.3.1	  3e-51
357- 12:	Solyc07g054090.3.1	Solyc07g063220.4.1	  1e-83
357- 13:	Solyc07g054240.2.1	Solyc07g063345.1.1	  9e-16
357- 14:	Solyc07g054470.1.1	Solyc07g063470.1.1	  6e-37
357- 15:	Solyc07g054740.3.1	Solyc07g063630.3.1	 5e-109
357- 16:	Solyc07g054750.1.1	Solyc07g063640.1.1	  2e-19
## Alignment 358: score=308.0 e_value=2.8e-13 N=8 SL4.0ch07&SL4.0ch07 minus
358-  0:	Solyc07g052410.4.1	Solyc07g064290.3.1	 1e-103
358-  1:	Solyc07g052500.1.1	Solyc07g064130.2.1	  3e-12
358-  2:	Solyc07g052670.3.1	Solyc07g064040.3.1	  2e-84
358-  3:	Solyc07g052880.4.1	Solyc07g064010.3.1	  5e-23
358-  4:	Solyc07g052960.3.1	Solyc07g063940.2.1	  4e-44
358-  5:	Solyc07g053030.4.1	Solyc07g063850.3.1	 7e-143
358-  6:	Solyc07g053080.4.1	Solyc07g063700.2.1	      0
358-  7:	Solyc07g053200.4.1	Solyc07g063680.4.1	  1e-50
## Alignment 359: score=346.0 e_value=1.9e-11 N=7 SL4.0ch07&SL4.0ch08 plus
359-  0:	Solyc07g054540.4.1	Solyc08g068440.4.1	 3e-116
359-  1:	Solyc07g054550.1.1	Solyc08g068450.1.1	  6e-74
359-  2:	Solyc07g054560.1.1	Solyc08g068460.1.1	 1e-148
359-  3:	Solyc07g054570.1.1	Solyc08g068470.1.1	      0
359-  4:	Solyc07g054580.3.1	Solyc08g068480.1.1	  7e-50
359-  5:	Solyc07g054590.1.1	Solyc08g068500.2.1	      0
359-  6:	Solyc07g054630.4.1	Solyc08g068540.4.1	      0
## Alignment 360: score=545.0 e_value=4.3e-35 N=13 SL4.0ch07&SL4.0ch08 minus
360-  0:	Solyc07g039380.3.1	Solyc08g065150.1.1	  6e-12
360-  1:	Solyc07g039510.4.1	Solyc08g063070.3.1	 1e-116
360-  2:	Solyc07g040680.3.1	Solyc08g062960.4.1	  1e-82
360-  3:	Solyc07g040710.3.1	Solyc08g062930.3.1	  2e-82
360-  4:	Solyc07g040730.1.1	Solyc08g062810.1.1	  7e-31
360-  5:	Solyc07g040750.2.1	Solyc08g062800.3.1	      0
360-  6:	Solyc07g040960.1.1	Solyc08g062680.1.1	  4e-85
360-  7:	Solyc07g040990.4.1	Solyc08g062640.3.1	  3e-56
360-  8:	Solyc07g041180.4.1	Solyc08g062500.3.1	      0
360-  9:	Solyc07g041280.4.1	Solyc08g062190.3.1	      0
360- 10:	Solyc07g041290.3.1	Solyc08g062180.3.1	  4e-44
360- 11:	Solyc07g041300.2.1	Solyc08g061970.3.1	 1e-144
360- 12:	Solyc07g041310.3.1	Solyc08g061955.1.1	  1e-79
## Alignment 361: score=1032.0 e_value=2.5e-72 N=24 SL4.0ch07&SL4.0ch10 plus
361-  0:	Solyc07g053330.2.1	Solyc10g008030.4.1	  2e-82
361-  1:	Solyc07g053360.4.1	Solyc10g008040.4.1	  3e-70
361-  2:	Solyc07g053420.4.1	Solyc10g008080.3.1	  2e-42
361-  3:	Solyc07g053550.3.1	Solyc10g008150.1.1	  2e-46
361-  4:	Solyc07g053630.4.1	Solyc10g008160.3.1	  2e-65
361-  5:	Solyc07g053650.4.1	Solyc10g008180.2.1	      0
361-  6:	Solyc07g053690.3.1	Solyc10g008190.3.1	  2e-85
361-  7:	Solyc07g053710.3.1	Solyc10g008200.4.1	 1e-169
361-  8:	Solyc07g053790.2.1	Solyc10g008210.3.1	      0
361-  9:	Solyc07g053910.3.1	Solyc10g008280.3.1	      0
361- 10:	Solyc07g053920.3.1	Solyc10g008300.3.1	      0
361- 11:	Solyc07g053930.1.1	Solyc10g008310.1.1	  7e-63
361- 12:	Solyc07g053950.1.1	Solyc10g008320.1.1	  7e-52
361- 13:	Solyc07g053990.4.1	Solyc10g008340.4.1	      0
361- 14:	Solyc07g054060.3.1	Solyc10g008350.4.1	  8e-14
361- 15:	Solyc07g054080.3.1	Solyc10g008400.1.1	  3e-79
361- 16:	Solyc07g054170.3.1	Solyc10g008440.3.1	 2e-140
361- 17:	Solyc07g054270.3.1	Solyc10g008480.3.1	      0
361- 18:	Solyc07g054300.3.1	Solyc10g008490.3.1	      0
361- 19:	Solyc07g054490.3.1	Solyc10g008550.3.1	 9e-131
361- 20:	Solyc07g054640.1.1	Solyc10g008630.3.1	      0
361- 21:	Solyc07g054830.4.1	Solyc10g008640.3.1	      0
361- 22:	Solyc07g054960.2.1	Solyc10g008700.3.1	  3e-49
361- 23:	Solyc07g055180.3.1	Solyc10g008960.1.1	  3e-39
## Alignment 362: score=372.0 e_value=1e-15 N=9 SL4.0ch07&SL4.0ch10 plus
362-  0:	Solyc07g052410.4.1	Solyc10g006380.3.1	  6e-84
362-  1:	Solyc07g052460.3.1	Solyc10g006430.3.1	  3e-11
362-  2:	Solyc07g052500.1.1	Solyc10g006480.2.1	  4e-12
362-  3:	Solyc07g052670.3.1	Solyc10g006510.3.1	  6e-86
362-  4:	Solyc07g052810.3.1	Solyc10g006540.4.1	  3e-10
362-  5:	Solyc07g052930.3.1	Solyc10g006640.3.1	  6e-07
362-  6:	Solyc07g053050.1.1	Solyc10g006660.3.1	  5e-52
362-  7:	Solyc07g053100.4.1	Solyc10g006720.4.1	      0
362-  8:	Solyc07g053200.4.1	Solyc10g006760.3.1	  4e-82
## Alignment 363: score=317.0 e_value=1.9e-11 N=7 SL4.0ch07&SL4.0ch10 plus
363-  0:	Solyc07g056040.3.1	Solyc10g007660.3.1	 2e-107
363-  1:	Solyc07g056150.4.1	Solyc10g007700.3.1	 2e-147
363-  2:	Solyc07g056250.3.1	Solyc10g007710.3.1	      0
363-  3:	Solyc07g056330.3.1	Solyc10g007760.4.1	      0
363-  4:	Solyc07g056340.4.1	Solyc10g007770.3.1	      0
363-  5:	Solyc07g056370.3.1	Solyc10g007780.3.1	  9e-62
363-  6:	Solyc07g056410.3.1	Solyc10g007830.1.1	  2e-38
## Alignment 364: score=279.0 e_value=1.2e-11 N=7 SL4.0ch07&SL4.0ch10 plus
364-  0:	Solyc07g053060.3.1	Solyc10g008510.3.1	  1e-15
364-  1:	Solyc07g053230.3.1	Solyc10g008700.3.1	  3e-51
364-  2:	Solyc07g053410.4.1	Solyc10g008780.1.1	  1e-33
364-  3:	Solyc07g053480.4.1	Solyc10g008840.3.1	 6e-140
364-  4:	Solyc07g053490.3.1	Solyc10g008890.3.1	  3e-71
364-  5:	Solyc07g053550.3.1	Solyc10g008930.1.1	  4e-36
364-  6:	Solyc07g053670.3.1	Solyc10g009130.4.1	  6e-19
## Alignment 365: score=275.0 e_value=6.6e-09 N=6 SL4.0ch07&SL4.0ch10 plus
365-  0:	Solyc07g065700.4.1	Solyc10g005740.3.1	  1e-17
365-  1:	Solyc07g065710.3.1	Solyc10g005770.4.1	      0
365-  2:	Solyc07g065790.2.1	Solyc10g005790.3.1	      0
365-  3:	Solyc07g065800.3.1	Solyc10g005800.3.1	  9e-60
365-  4:	Solyc07g065890.3.1	Solyc10g005880.3.1	      0
365-  5:	Solyc07g065950.4.1	Solyc10g005920.4.1	      0
## Alignment 366: score=269.0 e_value=1.6e-09 N=6 SL4.0ch07&SL4.0ch10 plus
366-  0:	Solyc07g063130.4.1	Solyc10g008280.3.1	      0
366-  1:	Solyc07g063190.3.1	Solyc10g008390.3.1	  1e-61
366-  2:	Solyc07g063200.3.1	Solyc10g008400.1.1	  7e-48
366-  3:	Solyc07g063210.3.1	Solyc10g008440.3.1	  9e-30
366-  4:	Solyc07g063310.3.1	Solyc10g008460.3.1	      0
366-  5:	Solyc07g063430.3.1	Solyc10g008500.4.1	 2e-147
## Alignment 367: score=3366.0 e_value=3.7e-306 N=75 SL4.0ch07&SL4.0ch10 minus
367-  0:	Solyc07g056420.4.1	Solyc10g007620.3.1	  1e-92
367-  1:	Solyc07g056530.3.1	Solyc10g007610.4.1	      0
367-  2:	Solyc07g056540.3.1	Solyc10g007600.3.1	      0
367-  3:	Solyc07g056590.3.1	Solyc10g007590.4.1	 2e-165
367-  4:	Solyc07g056600.1.1	Solyc10g007580.1.1	  2e-17
367-  5:	Solyc07g061720.3.1	Solyc10g007560.2.1	  2e-25
367-  6:	Solyc07g061870.1.1	Solyc10g007540.2.1	  2e-09
367-  7:	Solyc07g062010.1.1	Solyc10g007510.2.1	  1e-52
367-  8:	Solyc07g062080.4.1	Solyc10g007500.4.1	      0
367-  9:	Solyc07g062130.3.1	Solyc10g007480.4.1	      0
367- 10:	Solyc07g062210.4.1	Solyc10g007450.2.1	 1e-134
367- 11:	Solyc07g062270.3.1	Solyc10g007410.4.1	      0
367- 12:	Solyc07g062400.3.1	Solyc10g007350.4.1	  2e-92
367- 13:	Solyc07g062410.4.1	Solyc10g007340.3.1	  8e-61
367- 14:	Solyc07g062460.4.1	Solyc10g007330.1.1	      0
367- 15:	Solyc07g062470.4.1	Solyc10g007310.1.1	  2e-82
367- 16:	Solyc07g062530.3.1	Solyc10g007290.4.1	      0
367- 17:	Solyc07g062560.3.1	Solyc10g007270.4.1	  9e-65
367- 18:	Solyc07g062570.3.1	Solyc10g007260.3.1	 4e-111
367- 19:	Solyc07g062580.4.1	Solyc10g007220.3.1	 7e-152
367- 20:	Solyc07g062590.4.1	Solyc10g007200.3.1	      0
367- 21:	Solyc07g062660.4.1	Solyc10g007170.2.1	  8e-14
367- 22:	Solyc07g062685.2.1	Solyc10g007156.2.1	  6e-28
367- 23:	Solyc07g062720.3.1	Solyc10g007140.3.1	  4e-91
367- 24:	Solyc07g062790.1.1	Solyc10g007075.1.1	  3e-48
367- 25:	Solyc07g063020.3.1	Solyc10g007070.4.1	  1e-47
367- 26:	Solyc07g063040.3.1	Solyc10g007050.3.1	 4e-172
367- 27:	Solyc07g063110.4.1	Solyc10g007040.3.1	 5e-107
367- 28:	Solyc07g063160.2.1	Solyc10g007010.1.1	  5e-39
367- 29:	Solyc07g063190.3.1	Solyc10g006970.3.1	  5e-84
367- 30:	Solyc07g063200.3.1	Solyc10g006960.3.1	  4e-93
367- 31:	Solyc07g063330.4.1	Solyc10g006890.4.1	      0
367- 32:	Solyc07g063410.3.1	Solyc10g006880.3.1	  1e-77
367- 33:	Solyc07g063480.3.1	Solyc10g006870.1.1	      0
367- 34:	Solyc07g063550.3.1	Solyc10g006850.4.1	      0
367- 35:	Solyc07g063590.4.1	Solyc10g006820.4.1	      0
367- 36:	Solyc07g063680.4.1	Solyc10g006760.3.1	  1e-75
367- 37:	Solyc07g063760.1.1	Solyc10g006720.4.1	  1e-12
367- 38:	Solyc07g063810.2.1	Solyc10g006710.4.1	  1e-86
367- 39:	Solyc07g063820.3.1	Solyc10g006690.4.1	  7e-94
367- 40:	Solyc07g063830.3.1	Solyc10g006640.3.1	  1e-90
367- 41:	Solyc07g063850.3.1	Solyc10g006610.4.1	      0
367- 42:	Solyc07g063860.4.1	Solyc10g006590.3.1	  3e-67
367- 43:	Solyc07g063890.2.1	Solyc10g006580.3.1	      0
367- 44:	Solyc07g063910.4.1	Solyc10g006570.2.1	  4e-09
367- 45:	Solyc07g064010.3.1	Solyc10g006540.4.1	      0
367- 46:	Solyc07g064040.3.1	Solyc10g006510.3.1	 7e-132
367- 47:	Solyc07g064050.3.1	Solyc10g006500.4.1	      0
367- 48:	Solyc07g064130.2.1	Solyc10g006480.2.1	      0
367- 49:	Solyc07g064150.4.1	Solyc10g006470.3.1	  6e-80
367- 50:	Solyc07g064200.4.1	Solyc10g006450.3.1	      0
367- 51:	Solyc07g064230.4.1	Solyc10g006440.3.1	      0
367- 52:	Solyc07g064280.3.1	Solyc10g006400.3.1	      0
367- 53:	Solyc07g064290.3.1	Solyc10g006380.3.1	 2e-101
367- 54:	Solyc07g064320.3.1	Solyc10g006360.2.1	  7e-59
367- 55:	Solyc07g064340.3.1	Solyc10g006340.3.1	      0
367- 56:	Solyc07g064470.4.1	Solyc10g006310.3.1	  5e-69
367- 57:	Solyc07g064500.3.1	Solyc10g006300.4.1	      0
367- 58:	Solyc07g064600.3.1	Solyc10g006290.3.1	  3e-73
367- 59:	Solyc07g064620.2.1	Solyc10g006280.1.1	  1e-52
367- 60:	Solyc07g064650.3.1	Solyc10g006275.1.1	  5e-48
367- 61:	Solyc07g064680.3.1	Solyc10g006270.4.1	  2e-84
367- 62:	Solyc07g064890.1.1	Solyc10g006130.1.1	  1e-90
367- 63:	Solyc07g064900.3.1	Solyc10g006120.2.1	      0
367- 64:	Solyc07g064910.3.1	Solyc10g006110.3.1	      0
367- 65:	Solyc07g065040.3.1	Solyc10g006100.3.1	      0
367- 66:	Solyc07g065170.3.1	Solyc10g006070.3.1	 3e-131
367- 67:	Solyc07g065340.1.1	Solyc10g006040.1.1	      0
367- 68:	Solyc07g065400.3.1	Solyc10g006020.3.1	  6e-33
367- 69:	Solyc07g065450.3.1	Solyc10g006010.3.1	      0
367- 70:	Solyc07g065490.3.1	Solyc10g006000.4.1	 8e-129
367- 71:	Solyc07g065510.4.1	Solyc10g005980.1.1	  2e-82
367- 72:	Solyc07g065530.1.1	Solyc10g005970.1.1	  6e-12
367- 73:	Solyc07g065540.1.1	Solyc10g005960.1.1	      0
367- 74:	Solyc07g065710.3.1	Solyc10g005770.4.1	      0
## Alignment 368: score=348.0 e_value=2.5e-14 N=8 SL4.0ch07&SL4.0ch10 minus
368-  0:	Solyc07g065950.4.1	Solyc10g005920.4.1	      0
368-  1:	Solyc07g066090.4.1	Solyc10g005740.3.1	      0
368-  2:	Solyc07g066130.1.1	Solyc10g005730.3.1	      0
368-  3:	Solyc07g066210.3.1	Solyc10g005690.3.1	      0
368-  4:	Solyc07g066220.3.1	Solyc10g005680.2.1	      0
368-  5:	Solyc07g066260.3.1	Solyc10g005640.4.1	      0
368-  6:	Solyc07g066350.1.1	Solyc10g005610.2.1	 2e-134
368-  7:	Solyc07g066520.3.1	Solyc10g005580.3.1	 3e-175
## Alignment 369: score=276.0 e_value=2.7e-08 N=6 SL4.0ch07&SL4.0ch10 minus
369-  0:	Solyc07g055080.3.1	Solyc10g008010.4.1	 9e-168
369-  1:	Solyc07g055150.3.1	Solyc10g007990.3.1	 2e-154
369-  2:	Solyc07g055230.4.1	Solyc10g007980.3.1	 3e-134
369-  3:	Solyc07g055280.4.1	Solyc10g007970.2.1	  2e-82
369-  4:	Solyc07g055300.3.1	Solyc10g007950.4.1	      0
369-  5:	Solyc07g055350.4.1	Solyc10g007880.4.1	      0
## Alignment 370: score=253.0 e_value=2.2e-08 N=6 SL4.0ch07&SL4.0ch10 minus
370-  0:	Solyc07g053710.3.1	Solyc10g007110.3.1	 3e-151
370-  1:	Solyc07g053880.3.1	Solyc10g007070.4.1	  5e-41
370-  2:	Solyc07g053940.1.1	Solyc10g007030.2.1	  3e-71
370-  3:	Solyc07g053960.3.1	Solyc10g007000.3.1	 2e-129
370-  4:	Solyc07g054080.3.1	Solyc10g006960.3.1	  6e-43
370-  5:	Solyc07g054210.3.1	Solyc10g006900.3.1	      0
## Alignment 371: score=963.0 e_value=8e-89 N=20 SL4.0ch07&SL4.0ch12 plus
371-  0:	Solyc07g021110.1.1	Solyc12g062470.3.1	  7e-16
371-  1:	Solyc07g021115.1.1	Solyc12g062480.3.1	  9e-48
371-  2:	Solyc07g021140.1.1	Solyc12g062490.1.1	  5e-73
371-  3:	Solyc07g021180.3.1	Solyc12g062530.3.1	  2e-53
371-  4:	Solyc07g021200.1.1	Solyc12g062550.1.1	  3e-42
371-  5:	Solyc07g021205.1.1	Solyc12g062563.1.1	  7e-22
371-  6:	Solyc07g021210.1.1	Solyc12g062567.1.1	  9e-07
371-  7:	Solyc07g021220.3.1	Solyc12g062580.1.1	  1e-75
371-  8:	Solyc07g021230.1.1	Solyc12g062590.1.1	  3e-74
371-  9:	Solyc07g021240.1.1	Solyc12g062600.1.1	  1e-63
371- 10:	Solyc07g021250.1.1	Solyc12g062610.1.1	  3e-28
371- 11:	Solyc07g021260.1.1	Solyc12g062620.1.1	  8e-23
371- 12:	Solyc07g021270.1.1	Solyc12g062630.1.1	  1e-17
371- 13:	Solyc07g021290.1.1	Solyc12g062650.1.1	  3e-16
371- 14:	Solyc07g150120.1.1	Solyc12g062690.2.1	  3e-23
371- 15:	Solyc07g021350.1.1	Solyc12g062700.1.1	  1e-22
371- 16:	Solyc07g021400.1.1	Solyc12g062710.1.1	  9e-67
371- 17:	Solyc07g021440.1.1	Solyc12g062720.3.1	  4e-32
371- 18:	Solyc07g021460.3.1	Solyc12g062730.3.1	 1e-106
371- 19:	Solyc07g021740.2.1	Solyc12g062733.2.1	  6e-06
## Alignment 372: score=840.0 e_value=2.3e-52 N=19 SL4.0ch07&SL4.0ch12 plus
372-  0:	Solyc07g064900.3.1	Solyc12g014450.2.1	      0
372-  1:	Solyc07g064910.3.1	Solyc12g014460.2.1	      0
372-  2:	Solyc07g064930.3.1	Solyc12g014470.2.1	 1e-146
372-  3:	Solyc07g064970.4.1	Solyc12g014490.3.1	      0
372-  4:	Solyc07g064990.3.1	Solyc12g014500.3.1	      0
372-  5:	Solyc07g065000.3.1	Solyc12g014540.2.1	      0
372-  6:	Solyc07g065030.3.1	Solyc12g014550.1.1	  1e-72
372-  7:	Solyc07g065050.4.1	Solyc12g014560.3.1	      0
372-  8:	Solyc07g065120.3.1	Solyc12g014570.2.1	      0
372-  9:	Solyc07g065160.4.1	Solyc12g014590.3.1	 2e-177
372- 10:	Solyc07g065260.4.1	Solyc12g014610.2.1	      0
372- 11:	Solyc07g065540.1.1	Solyc12g015690.3.1	  1e-84
372- 12:	Solyc07g065650.2.1	Solyc12g015740.2.1	 4e-128
372- 13:	Solyc07g065660.4.1	Solyc12g015770.3.1	      0
372- 14:	Solyc07g065790.2.1	Solyc12g015810.3.1	      0
372- 15:	Solyc07g065820.3.1	Solyc12g015870.2.1	 5e-151
372- 16:	Solyc07g065840.2.1	Solyc12g015880.2.1	      0
372- 17:	Solyc07g065923.1.1	Solyc12g015920.2.1	  2e-20
372- 18:	Solyc07g066100.3.1	Solyc12g015970.3.1	  5e-51
## Alignment 373: score=710.0 e_value=4.8e-39 N=16 SL4.0ch07&SL4.0ch12 plus
373-  0:	Solyc07g041780.3.1	Solyc12g009080.2.1	  3e-96
373-  1:	Solyc07g041880.1.1	Solyc12g009100.2.1	  6e-10
373-  2:	Solyc07g042020.3.1	Solyc12g009150.2.1	      0
373-  3:	Solyc07g042080.4.1	Solyc12g009160.2.1	      0
373-  4:	Solyc07g042160.3.1	Solyc12g009210.2.1	      0
373-  5:	Solyc07g042170.3.1	Solyc12g009220.2.1	  2e-70
373-  6:	Solyc07g042230.1.1	Solyc12g009240.1.1	  1e-31
373-  7:	Solyc07g042250.3.1	Solyc12g009245.1.1	  2e-28
373-  8:	Solyc07g042315.1.1	Solyc12g009260.3.1	      0
373-  9:	Solyc07g042390.3.1	Solyc12g009270.1.1	  5e-78
373- 10:	Solyc07g042470.3.1	Solyc12g009280.3.1	  1e-77
373- 11:	Solyc07g042490.1.1	Solyc12g009290.1.1	  1e-61
373- 12:	Solyc07g042520.4.1	Solyc12g009300.3.1	      0
373- 13:	Solyc07g042590.4.1	Solyc12g009310.2.1	      0
373- 14:	Solyc07g042680.3.1	Solyc12g009340.2.1	      0
373- 15:	Solyc07g042913.1.1	Solyc12g009400.2.1	  3e-56
## Alignment 374: score=664.0 e_value=1.5e-38 N=15 SL4.0ch07&SL4.0ch12 plus
374-  0:	Solyc07g055700.2.1	Solyc12g010990.3.1	      0
374-  1:	Solyc07g055840.3.1	Solyc12g011000.2.1	      0
374-  2:	Solyc07g055950.3.1	Solyc12g011010.2.1	  6e-59
374-  3:	Solyc07g055980.3.1	Solyc12g011020.2.1	 3e-153
374-  4:	Solyc07g055990.3.1	Solyc12g011023.1.1	 2e-178
374-  5:	Solyc07g056110.3.1	Solyc12g011070.3.1	      0
374-  6:	Solyc07g056140.3.1	Solyc12g011120.3.1	      0
374-  7:	Solyc07g056150.4.1	Solyc12g011130.2.1	 9e-146
374-  8:	Solyc07g056170.4.1	Solyc12g011140.3.1	      0
374-  9:	Solyc07g056180.2.1	Solyc12g011150.1.1	  2e-09
374- 10:	Solyc07g056280.3.1	Solyc12g011200.3.1	  3e-83
374- 11:	Solyc07g056420.4.1	Solyc12g011300.2.1	 5e-106
374- 12:	Solyc07g056580.3.1	Solyc12g011330.4.1	      0
374- 13:	Solyc07g056590.3.1	Solyc12g011340.2.1	      0
374- 14:	Solyc07g056650.4.1	Solyc12g011360.2.1	 9e-141
## Alignment 375: score=381.0 e_value=9.4e-18 N=9 SL4.0ch07&SL4.0ch12 plus
375-  0:	Solyc07g038160.4.1	Solyc12g008830.3.1	  1e-54
375-  1:	Solyc07g039310.1.1	Solyc12g008850.3.1	 7e-154
375-  2:	Solyc07g039450.3.1	Solyc12g008910.2.1	 9e-119
375-  3:	Solyc07g039570.3.1	Solyc12g008930.3.1	  2e-08
375-  4:	Solyc07g040710.3.1	Solyc12g008960.2.1	      0
375-  5:	Solyc07g040740.3.1	Solyc12g008970.3.1	      0
375-  6:	Solyc07g040940.3.1	Solyc12g008990.2.1	      0
375-  7:	Solyc07g040960.1.1	Solyc12g009000.1.1	      0
375-  8:	Solyc07g041080.3.1	Solyc12g009030.2.1	      0
## Alignment 376: score=378.0 e_value=8.8e-13 N=8 SL4.0ch07&SL4.0ch12 plus
376-  0:	Solyc07g007030.1.1	Solyc12g010390.2.1	      0
376-  1:	Solyc07g007050.1.1	Solyc12g010400.2.1	  1e-44
376-  2:	Solyc07g007120.3.1	Solyc12g010410.3.1	 2e-158
376-  3:	Solyc07g007130.1.1	Solyc12g010420.1.1	  4e-11
376-  4:	Solyc07g007150.1.1	Solyc12g010430.1.1	  4e-33
376-  5:	Solyc07g007220.3.1	Solyc12g010450.3.1	 4e-172
376-  6:	Solyc07g007270.3.1	Solyc12g010460.2.1	  9e-09
376-  7:	Solyc07g007320.3.1	Solyc12g010470.3.1	 1e-135
## Alignment 377: score=334.0 e_value=4.9e-14 N=8 SL4.0ch07&SL4.0ch12 plus
377-  0:	Solyc07g045320.3.1	Solyc12g006060.2.1	 2e-160
377-  1:	Solyc07g045340.4.1	Solyc12g006080.2.1	  6e-38
377-  2:	Solyc07g045440.1.1	Solyc12g006110.3.1	 5e-159
377-  3:	Solyc07g047640.2.1	Solyc12g006130.3.1	  1e-34
377-  4:	Solyc07g047850.3.1	Solyc12g006140.2.1	 2e-169
377-  5:	Solyc07g047890.4.1	Solyc12g006160.2.1	  1e-09
377-  6:	Solyc07g047960.3.1	Solyc12g006170.2.1	 9e-154
377-  7:	Solyc07g048030.4.1	Solyc12g006180.2.1	      0
## Alignment 378: score=310.0 e_value=5.7e-13 N=7 SL4.0ch07&SL4.0ch12 plus
378-  0:	Solyc07g055050.3.1	Solyc12g010870.3.1	 4e-157
378-  1:	Solyc07g055100.4.1	Solyc12g010890.2.1	 1e-104
378-  2:	Solyc07g055120.4.1	Solyc12g010900.1.1	      0
378-  3:	Solyc07g055160.4.1	Solyc12g010910.2.1	      0
378-  4:	Solyc07g055230.4.1	Solyc12g010930.2.1	 3e-134
378-  5:	Solyc07g055270.1.1	Solyc12g010940.1.1	  2e-32
378-  6:	Solyc07g055290.3.1	Solyc12g011130.2.1	  2e-62
## Alignment 379: score=305.0 e_value=3.6e-12 N=7 SL4.0ch07&SL4.0ch12 plus
379-  0:	Solyc07g006020.3.1	Solyc12g010480.2.1	 2e-178
379-  1:	Solyc07g006100.4.1	Solyc12g010510.2.1	      0
379-  2:	Solyc07g006130.3.1	Solyc12g010520.3.1	      0
379-  3:	Solyc07g006220.2.1	Solyc12g010540.1.1	      0
379-  4:	Solyc07g006280.3.1	Solyc12g010570.1.1	 2e-144
379-  5:	Solyc07g006300.4.1	Solyc12g010580.2.1	  7e-68
379-  6:	Solyc07g006360.1.1	Solyc12g010780.2.1	  1e-12
## Alignment 380: score=1272.0 e_value=3.8e-90 N=28 SL4.0ch07&SL4.0ch12 minus
380-  0:	Solyc07g062190.4.1	Solyc12g014390.3.1	 6e-140
380-  1:	Solyc07g062210.4.1	Solyc12g014360.2.1	 2e-139
380-  2:	Solyc07g062310.4.1	Solyc12g014340.1.1	  1e-49
380-  3:	Solyc07g062380.1.1	Solyc12g014300.3.1	  7e-70
380-  4:	Solyc07g062400.3.1	Solyc12g014290.2.1	  5e-94
380-  5:	Solyc07g062460.4.1	Solyc12g014270.3.1	      0
380-  6:	Solyc07g062470.4.1	Solyc12g014260.1.1	  1e-82
380-  7:	Solyc07g062530.3.1	Solyc12g014250.2.1	      0
380-  8:	Solyc07g062560.3.1	Solyc12g014240.3.1	  5e-54
380-  9:	Solyc07g062650.4.1	Solyc12g014180.2.1	      0
380- 10:	Solyc07g062660.4.1	Solyc12g014170.2.1	      0
380- 11:	Solyc07g062680.3.1	Solyc12g014140.3.1	 1e-135
380- 12:	Solyc07g062685.2.1	Solyc12g014120.3.1	  2e-38
380- 13:	Solyc07g062700.3.1	Solyc12g014110.2.1	      0
380- 14:	Solyc07g062720.3.1	Solyc12g014070.2.1	 2e-104
380- 15:	Solyc07g062730.1.1	Solyc12g014040.1.1	  9e-72
380- 16:	Solyc07g062880.3.1	Solyc12g013920.2.1	  3e-72
380- 17:	Solyc07g063020.3.1	Solyc12g013900.3.1	  8e-51
380- 18:	Solyc07g063030.3.1	Solyc12g013895.1.1	  9e-38
380- 19:	Solyc07g063110.4.1	Solyc12g013850.2.1	 6e-113
380- 20:	Solyc07g063120.4.1	Solyc12g013840.3.1	      0
380- 21:	Solyc07g063190.3.1	Solyc12g013810.2.1	  2e-78
380- 22:	Solyc07g063200.3.1	Solyc12g013800.3.1	 9e-101
380- 23:	Solyc07g063340.3.1	Solyc12g013650.2.1	  5e-97
380- 24:	Solyc07g063400.3.1	Solyc12g013630.1.1	      0
380- 25:	Solyc07g063410.3.1	Solyc12g013620.2.1	 4e-157
380- 26:	Solyc07g063540.3.1	Solyc12g013550.2.1	  3e-53
380- 27:	Solyc07g063600.3.1	Solyc12g011450.2.1	      0
## Alignment 381: score=883.0 e_value=8.1e-54 N=20 SL4.0ch07&SL4.0ch12 minus
381-  0:	Solyc07g005033.1.1	Solyc12g010360.2.1	      0
381-  1:	Solyc07g005050.3.1	Solyc12g010350.3.1	  8e-33
381-  2:	Solyc07g005140.4.1	Solyc12g010330.2.1	      0
381-  3:	Solyc07g005210.3.1	Solyc12g010320.2.1	 2e-117
381-  4:	Solyc07g005360.3.1	Solyc12g010200.2.1	      0
381-  5:	Solyc07g005400.3.1	Solyc12g010170.2.1	 3e-149
381-  6:	Solyc07g005410.3.1	Solyc12g010150.3.1	  1e-55
381-  7:	Solyc07g005440.1.1	Solyc12g010130.1.1	      0
381-  8:	Solyc07g005470.4.1	Solyc12g010120.2.1	 5e-138
381-  9:	Solyc07g005480.3.1	Solyc12g010110.3.1	  2e-06
381- 10:	Solyc07g005520.1.1	Solyc12g010080.1.1	 4e-157
381- 11:	Solyc07g005560.3.1	Solyc12g010060.2.1	 8e-110
381- 12:	Solyc07g005590.3.1	Solyc12g010010.2.1	      0
381- 13:	Solyc07g005690.3.1	Solyc12g009970.2.1	  2e-96
381- 14:	Solyc07g005780.2.1	Solyc12g009960.2.1	 2e-137
381- 15:	Solyc07g005910.3.1	Solyc12g009900.3.1	  2e-65
381- 16:	Solyc07g005940.4.1	Solyc12g009890.3.1	      0
381- 17:	Solyc07g005980.2.1	Solyc12g009830.2.1	  7e-07
381- 18:	Solyc07g006020.3.1	Solyc12g009680.2.1	 6e-104
381- 19:	Solyc07g006170.4.1	Solyc12g009660.3.1	  8e-45
## Alignment 382: score=759.0 e_value=4.4e-48 N=17 SL4.0ch07&SL4.0ch12 minus
382-  0:	Solyc07g043310.3.1	Solyc12g006450.2.1	      0
382-  1:	Solyc07g043530.2.1	Solyc12g006420.2.1	  2e-67
382-  2:	Solyc07g043550.3.1	Solyc12g006410.3.1	      0
382-  3:	Solyc07g043590.3.1	Solyc12g006370.3.1	      0
382-  4:	Solyc07g043620.3.1	Solyc12g006340.3.1	 1e-120
382-  5:	Solyc07g044760.3.1	Solyc12g006320.3.1	      0
382-  6:	Solyc07g044850.3.1	Solyc12g006300.2.1	 3e-120
382-  7:	Solyc07g044870.4.1	Solyc12g006293.1.1	      0
382-  8:	Solyc07g044880.3.1	Solyc12g006290.2.1	 2e-125
382-  9:	Solyc07g045000.4.1	Solyc12g006280.3.1	  1e-50
382- 10:	Solyc07g045010.3.1	Solyc12g006270.2.1	 1e-177
382- 11:	Solyc07g045180.4.1	Solyc12g006240.2.1	      0
382- 12:	Solyc07g045190.3.1	Solyc12g006230.3.1	  2e-46
382- 13:	Solyc07g045200.1.1	Solyc12g006220.3.1	  1e-20
382- 14:	Solyc07g045210.1.1	Solyc12g006200.1.1	      0
382- 15:	Solyc07g045240.3.1	Solyc12g006180.2.1	  2e-45
382- 16:	Solyc07g045320.3.1	Solyc12g006060.2.1	 2e-160
## Alignment 383: score=714.0 e_value=8.8e-40 N=16 SL4.0ch07&SL4.0ch12 minus
383-  0:	Solyc07g007330.1.1	Solyc12g009880.1.1	  1e-60
383-  1:	Solyc07g007400.3.1	Solyc12g009870.2.1	  5e-45
383-  2:	Solyc07g007500.3.1	Solyc12g009860.3.1	  9e-27
383-  3:	Solyc07g007600.3.1	Solyc12g009840.2.1	      0
383-  4:	Solyc07g007610.2.1	Solyc12g009830.2.1	  5e-77
383-  5:	Solyc07g007620.3.1	Solyc12g009820.2.1	      0
383-  6:	Solyc07g007670.3.1	Solyc12g009800.3.1	      0
383-  7:	Solyc07g007680.4.1	Solyc12g009695.1.1	 1e-117
383-  8:	Solyc07g007800.3.1	Solyc12g009680.2.1	 1e-178
383-  9:	Solyc07g007860.1.1	Solyc12g009650.2.1	  1e-45
383- 10:	Solyc07g007950.1.1	Solyc12g009630.3.1	  2e-37
383- 11:	Solyc07g007960.3.1	Solyc12g009620.2.1	 5e-119
383- 12:	Solyc07g008000.4.1	Solyc12g009610.2.1	      0
383- 13:	Solyc07g008170.2.1	Solyc12g009590.2.1	  1e-76
383- 14:	Solyc07g008180.4.1	Solyc12g009580.2.1	  2e-83
383- 15:	Solyc07g008250.3.1	Solyc12g009560.2.1	      0
## Alignment 384: score=623.0 e_value=1.2e-27 N=13 SL4.0ch07&SL4.0ch12 minus
384-  0:	Solyc07g052300.3.1	Solyc12g005890.3.1	  1e-92
384-  1:	Solyc07g052320.3.1	Solyc12g005880.2.1	      0
384-  2:	Solyc07g052350.3.1	Solyc12g005860.2.1	      0
384-  3:	Solyc07g052380.3.1	Solyc12g005850.2.1	      0
384-  4:	Solyc07g052410.4.1	Solyc12g005840.2.1	 1e-137
384-  5:	Solyc07g052460.3.1	Solyc12g005820.3.1	  4e-45
384-  6:	Solyc07g052490.4.1	Solyc12g005795.1.1	  2e-16
384-  7:	Solyc07g052510.4.1	Solyc12g005783.1.1	 4e-100
384-  8:	Solyc07g052560.3.1	Solyc12g005780.3.1	  6e-98
384-  9:	Solyc07g052600.3.1	Solyc12g005760.2.1	 1e-161
384- 10:	Solyc07g052620.1.1	Solyc12g005750.1.1	  2e-35
384- 11:	Solyc07g052630.3.1	Solyc12g005730.2.1	 2e-146
384- 12:	Solyc07g052660.1.1	Solyc12g005710.3.1	  9e-51
## Alignment 385: score=491.0 e_value=3.7e-27 N=12 SL4.0ch07&SL4.0ch12 minus
385-  0:	Solyc07g063520.3.1	Solyc12g005590.2.1	  1e-29
385-  1:	Solyc07g063540.3.1	Solyc12g005570.2.1	  6e-33
385-  2:	Solyc07g063630.3.1	Solyc12g005390.2.1	 4e-122
385-  3:	Solyc07g063850.3.1	Solyc12g005310.2.1	      0
385-  4:	Solyc07g064030.4.1	Solyc12g005250.2.1	      0
385-  5:	Solyc07g064060.3.1	Solyc12g005230.3.1	      0
385-  6:	Solyc07g064230.4.1	Solyc12g005220.2.1	      0
385-  7:	Solyc07g064310.2.1	Solyc12g005190.3.1	      0
385-  8:	Solyc07g064340.3.1	Solyc12g005160.3.1	      0
385-  9:	Solyc07g064420.3.1	Solyc12g005120.2.1	  2e-85
385- 10:	Solyc07g064560.4.1	Solyc12g005110.2.1	  1e-58
385- 11:	Solyc07g064610.3.1	Solyc12g005030.3.1	      0
## Alignment 386: score=442.0 e_value=2.5e-20 N=10 SL4.0ch07&SL4.0ch12 minus
386-  0:	Solyc07g048030.4.1	Solyc12g006180.2.1	      0
386-  1:	Solyc07g048090.2.1	Solyc12g006110.3.1	  2e-14
386-  2:	Solyc07g049290.3.1	Solyc12g006050.2.1	      0
386-  3:	Solyc07g049360.3.1	Solyc12g006003.1.1	  7e-57
386-  4:	Solyc07g049380.1.1	Solyc12g006000.1.1	      0
386-  5:	Solyc07g049410.3.1	Solyc12g005990.2.1	 7e-139
386-  6:	Solyc07g049490.3.1	Solyc12g005960.3.1	  1e-48
386-  7:	Solyc07g049530.3.1	Solyc12g005940.2.1	      0
386-  8:	Solyc07g049580.3.1	Solyc12g005930.2.1	      0
386-  9:	Solyc07g049600.4.1	Solyc12g005920.2.1	      0
## Alignment 387: score=299.0 e_value=1.1e-12 N=7 SL4.0ch07&SL4.0ch12 minus
387-  0:	Solyc07g052910.3.1	Solyc12g005700.2.1	  2e-88
387-  1:	Solyc07g052990.1.1	Solyc12g005690.1.1	  1e-16
387-  2:	Solyc07g053140.3.1	Solyc12g005660.2.1	  2e-52
387-  3:	Solyc07g053155.1.1	Solyc12g005650.2.1	  4e-14
387-  4:	Solyc07g053225.1.1	Solyc12g005645.1.1	  3e-06
387-  5:	Solyc07g053230.3.1	Solyc12g005640.2.1	  3e-77
387-  6:	Solyc07g053420.4.1	Solyc12g005470.2.1	  3e-06
## Alignment 388: score=282.0 e_value=6.2e-09 N=6 SL4.0ch07&SL4.0ch12 minus
388-  0:	Solyc07g053260.3.1	Solyc12g010860.2.1	 3e-171
388-  1:	Solyc07g053280.4.1	Solyc12g010840.2.1	      0
388-  2:	Solyc07g053320.4.1	Solyc12g010830.2.1	 2e-158
388-  3:	Solyc07g053360.4.1	Solyc12g010820.2.1	  5e-54
388-  4:	Solyc07g053450.4.1	Solyc12g010800.2.1	 8e-105
388-  5:	Solyc07g053480.4.1	Solyc12g010790.2.1	 5e-151
## Alignment 389: score=3440.0 e_value=0 N=80 SL4.0ch08&SL4.0ch08 plus
389-  0:	Solyc08g006950.4.1	Solyc08g077030.4.1	  4e-69
389-  1:	Solyc08g006980.3.1	Solyc08g077100.3.1	 6e-117
389-  2:	Solyc08g007015.1.1	Solyc08g077110.4.1	  1e-28
389-  3:	Solyc08g007060.4.1	Solyc08g077170.3.1	      0
389-  4:	Solyc08g007080.4.1	Solyc08g077210.4.1	      0
389-  5:	Solyc08g007090.3.1	Solyc08g077330.3.1	  9e-35
389-  6:	Solyc08g007100.4.1	Solyc08g077350.3.1	 3e-142
389-  7:	Solyc08g007110.4.1	Solyc08g077420.3.1	      0
389-  8:	Solyc08g007120.3.1	Solyc08g077460.3.1	 6e-134
389-  9:	Solyc08g007130.4.1	Solyc08g077530.3.1	      0
389- 10:	Solyc08g007140.4.1	Solyc08g077710.3.1	  7e-43
389- 11:	Solyc08g007160.3.1	Solyc08g077770.3.1	 4e-127
389- 12:	Solyc08g007180.3.1	Solyc08g077880.3.1	 3e-136
389- 13:	Solyc08g007190.3.1	Solyc08g077960.3.1	      0
389- 14:	Solyc08g007200.4.1	Solyc08g078000.3.1	 2e-122
389- 15:	Solyc08g007210.4.1	Solyc08g078030.4.1	 1e-125
389- 16:	Solyc08g007225.1.1	Solyc08g078090.1.1	      0
389- 17:	Solyc08g007230.3.1	Solyc08g078170.1.1	  2e-47
389- 18:	Solyc08g007240.4.1	Solyc08g078210.3.1	      0
389- 19:	Solyc08g007255.1.1	Solyc08g078450.3.1	  5e-38
389- 20:	Solyc08g007350.2.1	Solyc08g078620.1.1	  1e-77
389- 21:	Solyc08g007390.2.1	Solyc08g078690.3.1	  3e-68
389- 22:	Solyc08g007410.4.1	Solyc08g078843.1.1	  7e-08
389- 23:	Solyc08g007420.3.1	Solyc08g078850.3.1	      0
389- 24:	Solyc08g007430.2.1	Solyc08g078950.3.1	      0
389- 25:	Solyc08g150103.1.1	Solyc08g079130.1.1	  7e-44
389- 26:	Solyc08g007460.3.1	Solyc08g079250.4.1	  2e-53
389- 27:	Solyc08g007480.2.1	Solyc08g079480.3.1	 2e-111
389- 28:	Solyc08g007490.3.1	Solyc08g079490.4.1	  7e-41
389- 29:	Solyc08g007500.3.1	Solyc08g079590.3.1	  5e-66
389- 30:	Solyc08g007530.4.1	Solyc08g079630.3.1	 2e-148
389- 31:	Solyc08g007540.3.1	Solyc08g079650.3.1	      0
389- 32:	Solyc08g007570.4.1	Solyc08g079690.4.1	  5e-35
389- 33:	Solyc08g007600.2.1	Solyc08g079840.2.1	      0
389- 34:	Solyc08g007770.4.1	Solyc08g080050.4.1	      0
389- 35:	Solyc08g007780.3.1	Solyc08g080060.4.1	  1e-43
389- 36:	Solyc08g007790.3.1	Solyc08g080160.4.1	  4e-24
389- 37:	Solyc08g007800.3.1	Solyc08g080200.4.1	      0
389- 38:	Solyc08g007805.1.1	Solyc08g080240.3.1	  2e-24
389- 39:	Solyc08g007820.1.1	Solyc08g080290.4.1	  2e-26
389- 40:	Solyc08g007860.4.1	Solyc08g080340.3.1	      0
389- 41:	Solyc08g007863.1.1	Solyc08g080430.2.1	 5e-174
389- 42:	Solyc08g007910.4.1	Solyc08g080453.1.1	 2e-141
389- 43:	Solyc08g007920.2.1	Solyc08g080470.3.1	  8e-45
389- 44:	Solyc08g007940.4.1	Solyc08g080740.3.1	  3e-96
389- 45:	Solyc08g007970.3.1	Solyc08g080780.4.1	      0
389- 46:	Solyc08g008030.3.1	Solyc08g080960.4.1	 1e-130
389- 47:	Solyc08g008045.1.1	Solyc08g081190.3.1	      0
389- 48:	Solyc08g008060.1.1	Solyc08g081200.3.1	 2e-164
389- 49:	Solyc08g008070.1.1	Solyc08g081230.1.1	      0
389- 50:	Solyc08g008080.1.1	Solyc08g081370.1.1	  2e-79
389- 51:	Solyc08g008085.1.1	Solyc08g081505.1.1	      0
389- 52:	Solyc08g008110.2.1	Solyc08g081535.1.1	  4e-56
389- 53:	Solyc08g008180.3.1	Solyc08g081760.3.1	      0
389- 54:	Solyc08g008190.4.1	Solyc08g081810.3.1	      0
389- 55:	Solyc08g008210.3.1	Solyc08g081910.3.1	 2e-145
389- 56:	Solyc08g008220.3.1	Solyc08g081945.1.1	 1e-105
389- 57:	Solyc08g008240.3.1	Solyc08g081980.4.1	      0
389- 58:	Solyc08g008260.2.1	Solyc08g082010.3.1	  2e-27
389- 59:	Solyc08g008280.3.1	Solyc08g082110.4.1	 4e-138
389- 60:	Solyc08g008305.1.1	Solyc08g082210.4.1	  4e-95
389- 61:	Solyc08g008310.3.1	Solyc08g082280.4.1	      0
389- 62:	Solyc08g008320.3.1	Solyc08g082290.4.1	 9e-114
389- 63:	Solyc08g008330.3.1	Solyc08g082390.3.1	  3e-38
389- 64:	Solyc08g008340.4.1	Solyc08g082430.4.1	 4e-152
389- 65:	Solyc08g008370.3.1	Solyc08g082610.4.1	 5e-155
389- 66:	Solyc08g008380.4.1	Solyc08g082630.3.1	      0
389- 67:	Solyc08g008400.1.1	Solyc08g082640.2.1	  3e-14
389- 68:	Solyc08g008410.3.1	Solyc08g082750.3.1	      0
389- 69:	Solyc08g008420.3.1	Solyc08g082755.1.1	  8e-68
389- 70:	Solyc08g008430.4.1	Solyc08g082770.3.1	  3e-40
389- 71:	Solyc08g008480.4.1	Solyc08g082890.3.1	 1e-100
389- 72:	Solyc08g008490.4.1	Solyc08g082900.4.1	      0
389- 73:	Solyc08g008510.3.1	Solyc08g082970.4.1	      0
389- 74:	Solyc08g008550.4.1	Solyc08g083040.4.1	      0
389- 75:	Solyc08g008580.3.1	Solyc08g083110.4.1	      0
389- 76:	Solyc08g008590.4.1	Solyc08g083120.3.1	  1e-89
389- 77:	Solyc08g008600.3.1	Solyc08g083170.1.1	 3e-143
389- 78:	Solyc08g008610.3.1	Solyc08g083190.3.1	      0
389- 79:	Solyc08g013680.4.1	Solyc08g083370.4.1	  3e-71
## Alignment 390: score=1320.0 e_value=5.1e-96 N=30 SL4.0ch08&SL4.0ch08 minus
390-  0:	Solyc08g005040.1.1	Solyc08g076940.1.1	  5e-23
390-  1:	Solyc08g005050.4.1	Solyc08g076930.1.1	 2e-103
390-  2:	Solyc08g005070.4.1	Solyc08g076920.3.1	 8e-148
390-  3:	Solyc08g005080.2.1	Solyc08g076910.3.1	 8e-135
390-  4:	Solyc08g005090.2.1	Solyc08g076870.1.1	  4e-31
390-  5:	Solyc08g005100.3.1	Solyc08g076860.3.1	 3e-129
390-  6:	Solyc08g005110.1.1	Solyc08g076800.4.1	  1e-73
390-  7:	Solyc08g005120.3.1	Solyc08g076780.2.1	  4e-38
390-  8:	Solyc08g005130.1.1	Solyc08g076690.3.1	      0
390-  9:	Solyc08g005170.3.1	Solyc08g076590.3.1	      0
390- 10:	Solyc08g005200.3.1	Solyc08g076540.3.1	 5e-177
390- 11:	Solyc08g005220.4.1	Solyc08g076480.3.1	 9e-137
390- 12:	Solyc08g005270.3.1	Solyc08g076420.3.1	 2e-140
390- 13:	Solyc08g005280.2.1	Solyc08g076320.3.1	      0
390- 14:	Solyc08g005310.4.1	Solyc08g076160.3.1	      0
390- 15:	Solyc08g005430.3.1	Solyc08g075950.3.1	 3e-175
390- 16:	Solyc08g005460.3.1	Solyc08g075920.4.1	 5e-164
390- 17:	Solyc08g005470.4.1	Solyc08g075890.3.1	      0
390- 18:	Solyc08g005490.3.1	Solyc08g075870.3.1	      0
390- 19:	Solyc08g005540.2.1	Solyc08g075710.3.1	      0
390- 20:	Solyc08g005550.4.1	Solyc08g075540.5.1.1	 1e-145
390- 21:	Solyc08g005560.3.1	Solyc08g075520.4.1	      0
390- 22:	Solyc08g005580.3.1	Solyc08g075430.3.1	      0
390- 23:	Solyc08g005590.4.1	Solyc08g075400.3.1	  4e-55
390- 24:	Solyc08g005600.4.1	Solyc08g075370.3.1	  1e-11
390- 25:	Solyc08g005610.3.1	Solyc08g075320.4.1	      0
390- 26:	Solyc08g005630.3.1	Solyc08g075240.3.1	      0
390- 27:	Solyc08g150102.1.1	Solyc08g150142.1.1	  2e-30
390- 28:	Solyc08g005790.3.1	Solyc08g074950.2.1	  1e-75
390- 29:	Solyc08g005810.1.1	Solyc08g074913.1.1	  3e-51
## Alignment 391: score=629.0 e_value=2.6e-39 N=15 SL4.0ch08&SL4.0ch08 minus
391-  0:	Solyc08g005920.3.1	Solyc08g074670.3.1	  4e-81
391-  1:	Solyc08g005930.1.1	Solyc08g074660.1.1	 2e-171
391-  2:	Solyc08g005960.2.1	Solyc08g074480.1.1	  6e-40
391-  3:	Solyc08g006000.3.1	Solyc08g074400.2.1	 2e-102
391-  4:	Solyc08g006010.3.1	Solyc08g074340.3.1	  1e-65
391-  5:	Solyc08g006030.4.1	Solyc08g074290.3.1	      0
391-  6:	Solyc08g006040.3.1	Solyc08g074240.3.1	      0
391-  7:	Solyc08g006060.3.1	Solyc08g074230.1.1	 7e-146
391-  8:	Solyc08g006253.1.1	Solyc08g069234.1.1	  6e-32
391-  9:	Solyc08g006440.4.1	Solyc08g069020.1.1	  2e-16
391- 10:	Solyc08g006580.3.1	Solyc08g068930.3.1	  2e-15
391- 11:	Solyc08g006590.2.1	Solyc08g068880.1.1	 2e-151
391- 12:	Solyc08g006720.4.1	Solyc08g068800.4.1	  2e-10
391- 13:	Solyc08g006730.1.1	Solyc08g068690.1.1	 4e-110
391- 14:	Solyc08g006740.3.1	Solyc08g068600.3.1	      0
## Alignment 392: score=627.0 e_value=1.6e-38 N=15 SL4.0ch08&SL4.0ch10 minus
392-  0:	Solyc08g081180.3.1	Solyc10g012430.3.1	      0
392-  1:	Solyc08g081270.3.1	Solyc10g012240.3.1	 4e-117
392-  2:	Solyc08g081290.4.1	Solyc10g012210.3.1	  5e-30
392-  3:	Solyc08g081360.3.1	Solyc10g012080.4.1	  7e-72
392-  4:	Solyc08g081610.4.1	Solyc10g011910.4.1	  5e-43
392-  5:	Solyc08g081730.4.1	Solyc10g011870.3.1	 2e-118
392-  6:	Solyc08g081840.3.1	Solyc10g011790.3.1	 1e-131
392-  7:	Solyc08g081930.3.1	Solyc10g011760.3.1	 3e-145
392-  8:	Solyc08g081945.1.1	Solyc10g011740.3.1	 3e-108
392-  9:	Solyc08g081970.3.1	Solyc10g011730.3.1	  8e-17
392- 10:	Solyc08g081990.3.1	Solyc10g011690.3.1	      0
392- 11:	Solyc08g082020.3.1	Solyc10g011670.3.1	      0
392- 12:	Solyc08g082060.3.1	Solyc10g009590.4.1	 1e-169
392- 13:	Solyc08g082110.4.1	Solyc10g009550.3.1	  1e-41
392- 14:	Solyc08g082310.3.1	Solyc10g009487.1.1	  3e-30
## Alignment 393: score=257.0 e_value=2.8e-11 N=6 SL4.0ch08&SL4.0ch10 minus
393-  0:	Solyc08g007190.3.1	Solyc10g018560.2.1	  3e-06
393-  1:	Solyc08g007330.3.1	Solyc10g018530.2.1	  2e-29
393-  2:	Solyc08g007390.2.1	Solyc10g018350.2.1	  2e-58
393-  3:	Solyc08g150103.1.1	Solyc10g018340.1.1	  4e-33
393-  4:	Solyc08g007450.1.1	Solyc10g018320.1.1	  7e-40
393-  5:	Solyc08g007480.2.1	Solyc10g018200.2.1	  2e-66
## Alignment 394: score=477.0 e_value=4.3e-26 N=11 SL4.0ch08&SL4.0ch11 plus
394-  0:	Solyc08g065870.4.1	Solyc11g070100.2.1	      0
394-  1:	Solyc08g065890.3.1	Solyc11g070110.3.1	      0
394-  2:	Solyc08g065900.4.1	Solyc11g070120.2.1	 2e-114
394-  3:	Solyc08g066110.3.1	Solyc11g070130.2.1	  5e-86
394-  4:	Solyc08g066330.3.1	Solyc11g070140.2.1	 2e-174
394-  5:	Solyc08g066350.2.1	Solyc11g070150.2.1	  3e-69
394-  6:	Solyc08g066390.3.1	Solyc11g070160.2.1	 3e-118
394-  7:	Solyc08g066400.3.1	Solyc11g070170.2.1	 9e-170
394-  8:	Solyc08g066550.3.1	Solyc11g071190.3.1	  2e-62
394-  9:	Solyc08g066710.2.1	Solyc11g071223.1.1	  5e-07
394- 10:	Solyc08g066720.3.1	Solyc11g071227.1.1	      0
## Alignment 395: score=373.0 e_value=2.2e-21 N=8 SL4.0ch08&SL4.0ch11 plus
395-  0:	Solyc08g061560.3.1	Solyc11g020280.2.1	 5e-148
395-  1:	Solyc08g061680.3.1	Solyc11g020360.3.1	  1e-46
395-  2:	Solyc08g061695.1.1	Solyc11g020365.1.1	  5e-32
395-  3:	Solyc08g061720.1.1	Solyc11g020370.1.1	  5e-25
395-  4:	Solyc08g061730.3.1	Solyc11g020380.3.1	  5e-34
395-  5:	Solyc08g061745.1.1	Solyc11g020507.1.1	  2e-11
395-  6:	Solyc08g061750.1.1	Solyc11g020510.1.1	  9e-32
395-  7:	Solyc08g061790.3.1	Solyc11g020520.3.1	  2e-29
## Alignment 396: score=284.0 e_value=7.9e-08 N=6 SL4.0ch08&SL4.0ch11 minus
396-  0:	Solyc08g068220.3.1	Solyc11g071320.2.1	  6e-95
396-  1:	Solyc08g068290.3.1	Solyc11g071310.1.1	      0
396-  2:	Solyc08g068320.3.1	Solyc11g071300.2.1	      0
396-  3:	Solyc08g068370.3.1	Solyc11g071270.2.1	      0
396-  4:	Solyc08g068410.3.1	Solyc11g071250.3.1	  1e-11
396-  5:	Solyc08g068430.4.1	Solyc11g071230.2.1	      0
## Alignment 397: score=589.0 e_value=4.4e-30 N=13 SL4.0ch08&SL4.0ch12 plus
397-  0:	Solyc08g005870.2.1	Solyc12g096200.2.1	  3e-63
397-  1:	Solyc08g005890.3.1	Solyc12g096250.2.1	      0
397-  2:	Solyc08g005910.3.1	Solyc12g096260.2.1	  3e-65
397-  3:	Solyc08g005950.2.1	Solyc12g096270.2.1	  6e-41
397-  4:	Solyc08g006040.3.1	Solyc12g096300.2.1	 3e-177
397-  5:	Solyc08g006100.4.1	Solyc12g096310.2.1	 3e-120
397-  6:	Solyc08g006150.3.1	Solyc12g096320.2.1	 1e-137
397-  7:	Solyc08g006320.4.1	Solyc12g096350.2.1	 1e-106
397-  8:	Solyc08g006440.4.1	Solyc12g096400.2.1	  5e-16
397-  9:	Solyc08g006460.3.1	Solyc12g096420.2.1	      0
397- 10:	Solyc08g006470.4.1	Solyc12g096450.2.1	 5e-148
397- 11:	Solyc08g006520.1.1	Solyc12g096480.1.1	  7e-45
397- 12:	Solyc08g006530.4.1	Solyc12g096500.2.1	 4e-159
## Alignment 398: score=261.0 e_value=2.1e-12 N=6 SL4.0ch08&SL4.0ch12 plus
398-  0:	Solyc08g014612.1.1	Solyc12g040575.1.1	 1e-142
398-  1:	Solyc08g014614.1.1	Solyc12g040813.1.1	  3e-44
398-  2:	Solyc08g014618.1.1	Solyc12g040815.1.1	  7e-08
398-  3:	Solyc08g015632.1.1	Solyc12g040875.1.1	  1e-10
398-  4:	Solyc08g015638.1.1	Solyc12g041895.1.1	  9e-19
398-  5:	Solyc08g015785.1.1	Solyc12g041930.1.1	  9e-69
## Alignment 399: score=797.0 e_value=3.9e-55 N=19 SL4.0ch08&SL4.0ch12 minus
399-  0:	Solyc08g080080.4.1	Solyc12g056490.1.1	      0
399-  1:	Solyc08g080090.3.1	Solyc12g056480.2.1	 1e-126
399-  2:	Solyc08g080100.4.1	Solyc12g056460.3.1	  7e-85
399-  3:	Solyc08g080160.4.1	Solyc12g056450.2.1	  2e-24
399-  4:	Solyc08g080200.4.1	Solyc12g056440.2.1	      0
399-  5:	Solyc08g080340.3.1	Solyc12g056420.2.1	      0
399-  6:	Solyc08g080360.3.1	Solyc12g056410.2.1	 1e-164
399-  7:	Solyc08g080590.3.1	Solyc12g056360.1.1	  8e-44
399-  8:	Solyc08g080750.4.1	Solyc12g056305.1.1	 5e-103
399-  9:	Solyc08g080830.3.1	Solyc12g056300.3.1	      0
399- 10:	Solyc08g080920.3.1	Solyc12g056270.2.1	 2e-117
399- 11:	Solyc08g080930.1.1	Solyc12g056260.1.1	      0
399- 12:	Solyc08g080940.3.1	Solyc12g056230.2.1	  4e-87
399- 13:	Solyc08g081190.3.1	Solyc12g056220.2.1	      0
399- 14:	Solyc08g081360.3.1	Solyc12g056210.3.1	 3e-112
399- 15:	Solyc08g081420.4.1	Solyc12g056200.2.1	      0
399- 16:	Solyc08g081450.4.1	Solyc12g056190.2.1	  1e-69
399- 17:	Solyc08g081535.1.1	Solyc12g056180.3.1	      0
399- 18:	Solyc08g081620.4.1	Solyc12g055970.3.1	  8e-85
## Alignment 400: score=559.0 e_value=5.3e-31 N=13 SL4.0ch08&SL4.0ch12 minus
400-  0:	Solyc08g007790.3.1	Solyc12g056450.2.1	      0
400-  1:	Solyc08g007800.3.1	Solyc12g056440.2.1	      0
400-  2:	Solyc08g007820.1.1	Solyc12g056430.1.1	  4e-68
400-  3:	Solyc08g007860.4.1	Solyc12g056420.2.1	      0
400-  4:	Solyc08g007980.3.1	Solyc12g056305.1.1	  1e-79
400-  5:	Solyc08g008045.1.1	Solyc12g056220.2.1	      0
400-  6:	Solyc08g008110.2.1	Solyc12g056180.3.1	  8e-52
400-  7:	Solyc08g008190.4.1	Solyc12g056160.2.1	      0
400-  8:	Solyc08g008210.3.1	Solyc12g056110.2.1	 3e-140
400-  9:	Solyc08g008220.3.1	Solyc12g056100.3.1	 4e-107
400- 10:	Solyc08g008260.2.1	Solyc12g056060.3.1	      0
400- 11:	Solyc08g008430.4.1	Solyc12g055870.2.1	  2e-47
400- 12:	Solyc08g013680.4.1	Solyc12g055830.2.1	  3e-73
## Alignment 401: score=495.0 e_value=8.2e-27 N=12 SL4.0ch08&SL4.0ch12 minus
401-  0:	Solyc08g081520.1.1	Solyc12g056550.1.1	 9e-102
401-  1:	Solyc08g081680.2.1	Solyc12g056305.1.1	  6e-12
401-  2:	Solyc08g081810.3.1	Solyc12g056160.2.1	      0
401-  3:	Solyc08g081840.3.1	Solyc12g056130.2.1	 3e-114
401-  4:	Solyc08g081910.3.1	Solyc12g056110.2.1	 3e-145
401-  5:	Solyc08g081945.1.1	Solyc12g056100.3.1	 3e-106
401-  6:	Solyc08g082010.3.1	Solyc12g056060.3.1	  8e-32
401-  7:	Solyc08g082180.3.1	Solyc12g055990.2.1	 1e-117
401-  8:	Solyc08g082250.3.1	Solyc12g055970.3.1	      0
401-  9:	Solyc08g082420.3.1	Solyc12g055950.2.1	  6e-94
401- 10:	Solyc08g082440.3.1	Solyc12g055930.3.1	      0
401- 11:	Solyc08g082530.4.1	Solyc12g055810.1.1	  4e-10
## Alignment 402: score=340.0 e_value=2e-16 N=9 SL4.0ch08&SL4.0ch12 minus
402-  0:	Solyc08g065140.1.1	Solyc12g095980.2.1	 9e-124
402-  1:	Solyc08g065410.3.1	Solyc12g095970.3.1	 1e-101
402-  2:	Solyc08g065450.2.1	Solyc12g095960.3.1	  2e-08
402-  3:	Solyc08g065490.3.1	Solyc12g095930.2.1	      0
402-  4:	Solyc08g065690.1.1	Solyc12g095910.2.1	      0
402-  5:	Solyc08g065870.4.1	Solyc12g095900.2.1	      0
402-  6:	Solyc08g066067.1.1	Solyc12g095880.2.1	  4e-19
402-  7:	Solyc08g066330.3.1	Solyc12g095860.2.1	      0
402-  8:	Solyc08g066400.3.1	Solyc12g095830.3.1	 4e-171
## Alignment 403: score=326.0 e_value=3.8e-13 N=7 SL4.0ch08&SL4.0ch12 minus
403-  0:	Solyc08g014540.1.1	Solyc12g096730.3.1	 8e-151
403-  1:	Solyc08g014550.3.1	Solyc12g096700.2.1	 1e-137
403-  2:	Solyc08g014570.3.1	Solyc12g096670.2.1	      0
403-  3:	Solyc08g014580.4.1	Solyc12g096660.3.1	      0
403-  4:	Solyc08g015650.3.1	Solyc12g096640.3.1	 1e-160
403-  5:	Solyc08g015660.3.1	Solyc12g096590.3.1	 2e-116
403-  6:	Solyc08g015680.1.1	Solyc12g096580.2.1	      0
## Alignment 404: score=318.0 e_value=9.3e-16 N=8 SL4.0ch08&SL4.0ch12 minus
404-  0:	Solyc08g075090.4.1	Solyc12g096220.2.1	 3e-158
404-  1:	Solyc08g075230.1.1	Solyc12g096180.1.1	 1e-104
404-  2:	Solyc08g075450.3.1	Solyc12g096160.2.1	      0
404-  3:	Solyc08g075700.3.1	Solyc12g096150.2.1	 2e-129
404-  4:	Solyc08g075780.4.1	Solyc12g096120.2.1	  3e-57
404-  5:	Solyc08g075920.4.1	Solyc12g096110.3.1	 8e-151
404-  6:	Solyc08g075950.3.1	Solyc12g096070.2.1	      0
404-  7:	Solyc08g075960.3.1	Solyc12g096060.2.1	 1e-161
## Alignment 405: score=303.0 e_value=2.4e-13 N=7 SL4.0ch08&SL4.0ch12 minus
405-  0:	Solyc08g014420.4.1	Solyc12g019460.2.1	      0
405-  1:	Solyc08g014440.4.1	Solyc12g019420.3.1	  3e-76
405-  2:	Solyc08g014450.4.1	Solyc12g019410.3.1	      0
405-  3:	Solyc08g014540.1.1	Solyc12g019120.2.1	      0
405-  4:	Solyc08g014580.4.1	Solyc12g019070.1.1	  2e-37
405-  5:	Solyc08g015650.3.1	Solyc12g019000.2.1	 9e-172
405-  6:	Solyc08g015680.1.1	Solyc12g017900.3.1	  7e-30
## Alignment 406: score=252.0 e_value=2e-09 N=6 SL4.0ch08&SL4.0ch12 minus
406-  0:	Solyc08g066660.1.1	Solyc12g008350.3.1	  2e-46
406-  1:	Solyc08g066670.3.1	Solyc12g008340.2.1	 5e-168
406-  2:	Solyc08g066850.3.1	Solyc12g007310.3.1	 8e-166
406-  3:	Solyc08g066870.4.1	Solyc12g007280.3.1	      0
406-  4:	Solyc08g066940.4.1	Solyc12g007220.3.1	 2e-158
406-  5:	Solyc08g067150.4.1	Solyc12g007180.2.1	  2e-32
## Alignment 407: score=761.0 e_value=3.9e-44 N=17 SL4.0ch09&SL4.0ch09 plus
407-  0:	Solyc09g065250.2.1	Solyc09g075810.3.1	  2e-38
407-  1:	Solyc09g065340.3.1	Solyc09g076010.3.1	 5e-176
407-  2:	Solyc09g065350.1.1	Solyc09g082080.1.1	  1e-07
407-  3:	Solyc09g065360.4.1	Solyc09g082100.3.1	  2e-36
407-  4:	Solyc09g065370.3.1	Solyc09g082150.1.1	  7e-22
407-  5:	Solyc09g065390.1.1	Solyc09g082210.4.1	  2e-25
407-  6:	Solyc09g065410.4.1	Solyc09g082270.4.1	  5e-29
407-  7:	Solyc09g065470.3.1	Solyc09g082330.2.1	 4e-104
407-  8:	Solyc09g065480.2.1	Solyc09g082370.4.1	 1e-163
407-  9:	Solyc09g065520.4.1	Solyc09g082460.3.1	 1e-178
407- 10:	Solyc09g065550.4.1	Solyc09g082510.3.1	      0
407- 11:	Solyc09g065560.3.1	Solyc09g082550.3.1	      0
407- 12:	Solyc09g065590.3.1	Solyc09g082580.4.1	 6e-154
407- 13:	Solyc09g065610.2.1	Solyc09g082590.4.1	  2e-17
407- 14:	Solyc09g065620.3.1	Solyc09g082600.3.1	  4e-58
407- 15:	Solyc09g065660.4.1	Solyc09g082670.3.1	 3e-111
407- 16:	Solyc09g065755.1.1	Solyc09g082710.3.1	  2e-39
## Alignment 408: score=417.0 e_value=3.6e-22 N=10 SL4.0ch09&SL4.0ch09 plus
408-  0:	Solyc09g066300.3.1	Solyc09g089890.1.1	  4e-89
408-  1:	Solyc09g066340.1.1	Solyc09g089910.1.1	  2e-34
408-  2:	Solyc09g066410.3.1	Solyc09g090070.1.1	      0
408-  3:	Solyc09g025280.1.1	Solyc09g090180.1.1	  1e-79
408-  4:	Solyc09g072610.3.1	Solyc09g090350.3.1	      0
408-  5:	Solyc09g072775.1.1	Solyc09g090470.3.1	      0
408-  6:	Solyc09g072790.3.1	Solyc09g090520.3.1	  2e-82
408-  7:	Solyc09g072800.3.1	Solyc09g090530.4.1	  3e-09
408-  8:	Solyc09g072865.1.1	Solyc09g090610.3.1	 8e-100
408-  9:	Solyc09g072890.2.1	Solyc09g090630.3.1	 1e-144
## Alignment 409: score=322.0 e_value=2.2e-15 N=8 SL4.0ch09&SL4.0ch09 plus
409-  0:	Solyc09g065760.4.1	Solyc09g082980.3.1	 7e-106
409-  1:	Solyc09g065780.3.1	Solyc09g083050.3.1	 4e-146
409-  2:	Solyc09g065820.4.1	Solyc09g083220.3.1	  2e-90
409-  3:	Solyc09g065850.4.1	Solyc09g083280.3.1	  8e-80
409-  4:	Solyc09g065990.3.1	Solyc09g083300.3.1	  8e-18
409-  5:	Solyc09g066000.1.1	Solyc09g083320.1.1	  1e-32
409-  6:	Solyc09g066100.3.1	Solyc09g083380.4.1	  1e-21
409-  7:	Solyc09g066250.1.1	Solyc09g089590.1.1	  6e-11
## Alignment 410: score=392.0 e_value=1.7e-18 N=9 SL4.0ch09&SL4.0ch09 minus
410-  0:	Solyc09g061620.3.1	Solyc09g091610.3.1	 1e-130
410-  1:	Solyc09g061700.3.1	Solyc09g091600.4.1	 8e-146
410-  2:	Solyc09g061710.3.1	Solyc09g091590.3.1	  1e-73
410-  3:	Solyc09g061840.4.1	Solyc09g091470.3.1	      0
410-  4:	Solyc09g061890.3.1	Solyc09g091430.4.1	      0
410-  5:	Solyc09g061940.3.1	Solyc09g091260.3.1	      0
410-  6:	Solyc09g063150.3.1	Solyc09g091130.4.1	  9e-80
410-  7:	Solyc09g064160.3.1	Solyc09g091090.2.1	      0
410-  8:	Solyc09g064200.4.1	Solyc09g091080.4.1	      0
## Alignment 411: score=1196.0 e_value=9.4e-83 N=27 SL4.0ch09&SL4.0ch10 plus
411-  0:	Solyc09g010140.3.1	Solyc10g086110.1.1	  3e-16
411-  1:	Solyc09g010230.2.1	Solyc10g086130.3.1	  9e-12
411-  2:	Solyc09g010370.3.1	Solyc10g086310.1.1	  7e-51
411-  3:	Solyc09g010410.3.1	Solyc10g086360.2.1	  6e-77
411-  4:	Solyc09g010510.4.1	Solyc10g086390.2.1	      0
411-  5:	Solyc09g010630.3.1	Solyc10g086410.3.1	      0
411-  6:	Solyc09g010640.2.1	Solyc10g086420.1.1	      0
411-  7:	Solyc09g010680.3.1	Solyc10g086440.2.1	  4e-81
411-  8:	Solyc09g010730.1.1	Solyc10g086450.1.1	  1e-07
411-  9:	Solyc09g010750.3.1	Solyc10g086460.2.1	  4e-91
411- 10:	Solyc09g010780.3.1	Solyc10g086490.2.1	      0
411- 11:	Solyc09g010860.4.1	Solyc10g086520.2.1	 2e-158
411- 12:	Solyc09g010920.1.1	Solyc10g086530.1.1	      0
411- 13:	Solyc09g010950.3.1	Solyc10g086540.3.1	      0
411- 14:	Solyc09g011080.3.1	Solyc10g086580.2.1	      0
411- 15:	Solyc09g011100.1.1	Solyc10g086610.1.1	  2e-17
411- 16:	Solyc09g011130.1.1	Solyc10g086620.2.1	 4e-101
411- 17:	Solyc09g011190.1.1	Solyc10g086630.2.1	  1e-17
411- 18:	Solyc09g011380.3.1	Solyc10g086640.3.1	  3e-82
411- 19:	Solyc09g011480.3.1	Solyc10g086660.2.1	      0
411- 20:	Solyc09g011660.3.1	Solyc10g086670.2.1	  2e-86
411- 21:	Solyc09g011710.4.1	Solyc10g086680.1.1	  1e-51
411- 22:	Solyc09g011740.4.1	Solyc10g086690.3.1	      0
411- 23:	Solyc09g011770.3.1	Solyc10g086700.3.1	  7e-38
411- 24:	Solyc09g011790.3.1	Solyc10g086710.3.1	  5e-58
411- 25:	Solyc09g011810.3.1	Solyc10g086720.2.1	      0
411- 26:	Solyc09g011820.4.1	Solyc10g086740.3.1	 2e-121
## Alignment 412: score=1082.0 e_value=7.5e-74 N=25 SL4.0ch09&SL4.0ch10 plus
412-  0:	Solyc09g010390.2.1	Solyc10g084620.3.1	  1e-92
412-  1:	Solyc09g010440.3.1	Solyc10g084660.2.1	  5e-92
412-  2:	Solyc09g010460.3.1	Solyc10g084670.3.1	      0
412-  3:	Solyc09g010520.3.1	Solyc10g084690.2.1	      0
412-  4:	Solyc09g010570.1.1	Solyc10g084720.1.1	  1e-87
412-  5:	Solyc09g010790.2.1	Solyc10g084750.1.1	 2e-171
412-  6:	Solyc09g010830.4.1	Solyc10g084760.3.1	      0
412-  7:	Solyc09g010850.4.1	Solyc10g084770.3.1	      0
412-  8:	Solyc09g010860.4.1	Solyc10g084780.3.1	  6e-71
412-  9:	Solyc09g011060.2.1	Solyc10g084860.1.1	      0
412- 10:	Solyc09g011110.1.1	Solyc10g084910.3.1	  2e-19
412- 11:	Solyc09g011310.3.1	Solyc10g084920.2.1	 2e-139
412- 12:	Solyc09g011320.3.1	Solyc10g084930.2.1	      0
412- 13:	Solyc09g011400.1.1	Solyc10g084940.3.1	  1e-14
412- 14:	Solyc09g011490.3.1	Solyc10g084960.2.1	 5e-105
412- 15:	Solyc09g011690.4.1	Solyc10g084970.2.1	 2e-116
412- 16:	Solyc09g011740.4.1	Solyc10g084990.2.1	      0
412- 17:	Solyc09g011750.3.1	Solyc10g085000.2.1	      0
412- 18:	Solyc09g011790.3.1	Solyc10g085010.3.1	  1e-64
412- 19:	Solyc09g011860.4.1	Solyc10g085050.3.1	      0
412- 20:	Solyc09g013130.3.1	Solyc10g085060.3.1	      0
412- 21:	Solyc09g014160.3.1	Solyc10g085070.3.1	      0
412- 22:	Solyc09g014215.2.1	Solyc10g085080.3.1	 1e-112
412- 23:	Solyc09g014240.4.1	Solyc10g085090.3.1	      0
412- 24:	Solyc09g014300.3.1	Solyc10g085100.2.1	      0
## Alignment 413: score=1020.0 e_value=4.9e-65 N=23 SL4.0ch09&SL4.0ch10 plus
413-  0:	Solyc09g005740.3.1	Solyc10g085900.3.1	  5e-97
413-  1:	Solyc09g005810.4.1	Solyc10g085920.3.1	      0
413-  2:	Solyc09g005880.1.1	Solyc10g085940.1.1	  9e-11
413-  3:	Solyc09g006005.1.1	Solyc10g085960.2.1	  5e-16
413-  4:	Solyc09g007090.4.1	Solyc10g085970.3.1	  3e-69
413-  5:	Solyc09g007170.4.1	Solyc10g085990.3.1	      0
413-  6:	Solyc09g007250.4.1	Solyc10g086010.2.1	      0
413-  7:	Solyc09g007350.3.1	Solyc10g086020.3.1	 7e-102
413-  8:	Solyc09g007360.3.1	Solyc10g086030.2.1	      0
413-  9:	Solyc09g007390.3.1	Solyc10g086040.2.1	  4e-68
413- 10:	Solyc09g007410.3.1	Solyc10g086060.2.1	      0
413- 11:	Solyc09g007500.3.1	Solyc10g086065.1.1	  8e-08
413- 12:	Solyc09g007670.3.1	Solyc10g086070.2.1	      0
413- 13:	Solyc09g007700.3.1	Solyc10g086080.2.1	 2e-167
413- 14:	Solyc09g007790.1.1	Solyc10g086110.1.1	  8e-37
413- 15:	Solyc09g007810.4.1	Solyc10g086130.3.1	      0
413- 16:	Solyc09g007820.2.1	Solyc10g086137.2.1	 5e-150
413- 17:	Solyc09g007850.3.1	Solyc10g086150.2.1	 7e-118
413- 18:	Solyc09g007890.1.1	Solyc10g086180.2.1	      0
413- 19:	Solyc09g007940.3.1	Solyc10g086190.3.1	      0
413- 20:	Solyc09g007970.3.1	Solyc10g086200.1.1	  5e-59
413- 21:	Solyc09g008080.3.1	Solyc10g086230.1.1	  5e-16
413- 22:	Solyc09g008200.4.1	Solyc10g086280.2.1	 4e-108
## Alignment 414: score=327.0 e_value=5.6e-15 N=8 SL4.0ch09&SL4.0ch10 plus
414-  0:	Solyc09g014765.1.1	Solyc10g075177.1.1	 9e-133
414-  1:	Solyc09g014780.3.1	Solyc10g076260.2.1	      0
414-  2:	Solyc09g014993.1.1	Solyc10g076300.2.1	  3e-87
414-  3:	Solyc09g015120.4.1	Solyc10g076330.3.1	      0
414-  4:	Solyc09g015190.2.1	Solyc10g076370.3.1	  9e-11
414-  5:	Solyc09g015350.4.1	Solyc10g076400.2.1	 4e-159
414-  6:	Solyc09g015380.1.1	Solyc10g076410.1.1	 1e-105
414-  7:	Solyc09g015420.3.1	Solyc10g076420.2.1	  2e-82
## Alignment 415: score=312.0 e_value=1.4e-11 N=7 SL4.0ch09&SL4.0ch10 plus
415-  0:	Solyc09g008800.3.1	Solyc10g085480.2.1	 2e-109
415-  1:	Solyc09g008820.3.1	Solyc10g085490.3.1	      0
415-  2:	Solyc09g098620.2.1	Solyc10g085500.2.1	 2e-159
415-  3:	Solyc09g009020.3.1	Solyc10g085550.3.1	      0
415-  4:	Solyc09g009030.4.1	Solyc10g085560.3.1	  2e-52
415-  5:	Solyc09g009090.3.1	Solyc10g085570.3.1	      0
415-  6:	Solyc09g009270.2.1	Solyc10g085590.1.1	      0
## Alignment 416: score=2635.0 e_value=3.7e-225 N=59 SL4.0ch09&SL4.0ch10 minus
416-  0:	Solyc09g005720.3.1	Solyc10g084610.3.1	  5e-84
416-  1:	Solyc09g005730.4.1	Solyc10g084600.2.1	  3e-41
416-  2:	Solyc09g005860.3.1	Solyc10g084550.3.1	 4e-123
416-  3:	Solyc09g005910.4.1	Solyc10g084540.3.1	      0
416-  4:	Solyc09g005920.4.1	Solyc10g084530.1.1	  2e-23
416-  5:	Solyc09g005960.4.1	Solyc10g084500.1.1	 1e-101
416-  6:	Solyc09g007060.2.1	Solyc10g084430.2.1	 1e-102
416-  7:	Solyc09g007080.3.1	Solyc10g084410.2.1	      0
416-  8:	Solyc09g007150.3.1	Solyc10g084400.2.1	 7e-128
416-  9:	Solyc09g007170.4.1	Solyc10g084390.2.1	 2e-108
416- 10:	Solyc09g007250.4.1	Solyc10g084350.2.1	      0
416- 11:	Solyc09g007260.4.1	Solyc10g084340.2.1	      0
416- 12:	Solyc09g007350.3.1	Solyc10g084310.2.1	 9e-102
416- 13:	Solyc09g007360.3.1	Solyc10g084290.2.1	      0
416- 14:	Solyc09g007410.3.1	Solyc10g084280.2.1	      0
416- 15:	Solyc09g007480.3.1	Solyc10g150149.1.1	  3e-18
416- 16:	Solyc09g007490.3.1	Solyc10g084260.3.1	 1e-126
416- 17:	Solyc09g007510.3.1	Solyc10g084250.1.1	      0
416- 18:	Solyc09g007520.3.1	Solyc10g084240.3.1	 4e-180
416- 19:	Solyc09g007550.3.1	Solyc10g084180.2.1	      0
416- 20:	Solyc09g007830.3.1	Solyc10g084150.2.1	 7e-151
416- 21:	Solyc09g008080.3.1	Solyc10g084070.1.1	  9e-23
416- 22:	Solyc09g008170.3.1	Solyc10g084010.1.1	  1e-20
416- 23:	Solyc09g008200.4.1	Solyc10g084000.3.1	  3e-46
416- 24:	Solyc09g008280.2.1	Solyc10g083970.1.1	      0
416- 25:	Solyc09g008310.3.1	Solyc10g083960.2.1	      0
416- 26:	Solyc09g008370.1.1	Solyc10g083940.1.1	      0
416- 27:	Solyc09g008400.3.1	Solyc10g083920.2.1	      0
416- 28:	Solyc09g008420.3.1	Solyc10g083890.2.1	 8e-108
416- 29:	Solyc09g008450.3.1	Solyc10g083870.2.1	  2e-55
416- 30:	Solyc09g008510.1.1	Solyc10g083860.3.1	 2e-171
416- 31:	Solyc09g008520.4.1	Solyc10g083800.2.1	      0
416- 32:	Solyc09g008670.3.1	Solyc10g083760.3.1	      0
416- 33:	Solyc09g008710.1.1	Solyc10g083750.3.1	  2e-06
416- 34:	Solyc09g008800.3.1	Solyc10g083740.3.1	 2e-111
416- 35:	Solyc09g008820.3.1	Solyc10g083730.2.1	 2e-174
416- 36:	Solyc09g008840.4.1	Solyc10g083720.3.1	      0
416- 37:	Solyc09g098620.2.1	Solyc10g083690.3.1	 5e-140
416- 38:	Solyc09g009010.4.1	Solyc10g083670.3.1	      0
416- 39:	Solyc09g009080.4.1	Solyc10g083630.2.1	      0
416- 40:	Solyc09g009090.3.1	Solyc10g083610.2.1	      0
416- 41:	Solyc09g009120.4.1	Solyc10g083590.2.1	      0
416- 42:	Solyc09g009260.3.1	Solyc10g083570.3.1	      0
416- 43:	Solyc09g009380.3.1	Solyc10g083500.2.1	      0
416- 44:	Solyc09g009430.3.1	Solyc10g083490.3.1	      0
416- 45:	Solyc09g009470.1.1	Solyc10g083480.2.1	      0
416- 46:	Solyc09g009590.1.1	Solyc10g083460.1.1	  9e-57
416- 47:	Solyc09g009690.3.1	Solyc10g083420.2.1	  5e-93
416- 48:	Solyc09g009703.1.1	Solyc10g083400.1.1	      0
416- 49:	Solyc09g009760.1.1	Solyc10g083380.2.1	  5e-25
416- 50:	Solyc09g009770.3.1	Solyc10g083360.2.1	      0
416- 51:	Solyc09g009840.1.1	Solyc10g083330.1.1	  8e-96
416- 52:	Solyc09g009980.3.1	Solyc10g083320.3.1	  3e-56
416- 53:	Solyc09g010060.3.1	Solyc10g083310.2.1	      0
416- 54:	Solyc09g010080.3.1	Solyc10g083290.4.1	      0
416- 55:	Solyc09g010100.3.1	Solyc10g083280.4.1	 3e-108
416- 56:	Solyc09g010140.3.1	Solyc10g083260.1.1	  8e-30
416- 57:	Solyc09g010200.4.1	Solyc10g083250.2.1	  1e-89
416- 58:	Solyc09g010240.3.1	Solyc10g083220.3.1	  1e-10
## Alignment 417: score=354.0 e_value=6e-16 N=8 SL4.0ch09&SL4.0ch10 minus
417-  0:	Solyc09g008507.1.1	Solyc10g085895.1.1	      0
417-  1:	Solyc09g008510.1.1	Solyc10g085860.1.1	 2e-171
417-  2:	Solyc09g008600.3.1	Solyc10g085760.1.1	  1e-88
417-  3:	Solyc09g008620.3.1	Solyc10g085750.2.1	      0
417-  4:	Solyc09g008690.3.1	Solyc10g085740.2.1	 3e-110
417-  5:	Solyc09g008710.1.1	Solyc10g085730.3.1	  3e-12
417-  6:	Solyc09g008790.4.1	Solyc10g085720.2.1	      0
417-  7:	Solyc09g009020.3.1	Solyc10g085550.3.1	      0
## Alignment 418: score=285.0 e_value=1.5e-09 N=6 SL4.0ch09&SL4.0ch10 minus
418-  0:	Solyc09g014240.4.1	Solyc10g076830.2.1	      0
418-  1:	Solyc09g014250.3.1	Solyc10g076820.2.1	 8e-131
418-  2:	Solyc09g014380.3.1	Solyc10g076790.2.1	      0
418-  3:	Solyc09g014390.1.1	Solyc10g076780.1.1	      0
418-  4:	Solyc09g014460.1.1	Solyc10g076760.3.1	  3e-72
418-  5:	Solyc09g014500.3.1	Solyc10g076750.2.1	  1e-71
## Alignment 419: score=433.0 e_value=4.8e-22 N=11 SL4.0ch09&SL4.0ch11 plus
419-  0:	Solyc09g008320.4.1	Solyc11g066270.3.1	  8e-84
419-  1:	Solyc09g008370.1.1	Solyc11g066330.2.1	 9e-141
419-  2:	Solyc09g008440.1.1	Solyc11g066400.1.1	  3e-49
419-  3:	Solyc09g008520.4.1	Solyc11g066480.2.1	      0
419-  4:	Solyc09g008600.3.1	Solyc11g066620.2.1	      0
419-  5:	Solyc09g008790.4.1	Solyc11g066650.3.1	      0
419-  6:	Solyc09g009010.4.1	Solyc11g066820.2.1	 7e-168
419-  7:	Solyc09g009210.4.1	Solyc11g066970.3.1	  1e-62
419-  8:	Solyc09g009300.4.1	Solyc11g067010.2.1	  7e-93
419-  9:	Solyc09g009380.3.1	Solyc11g067070.1.1	      0
419- 10:	Solyc09g009500.3.1	Solyc11g067260.3.1	 3e-144
## Alignment 420: score=393.0 e_value=4.2e-17 N=9 SL4.0ch09&SL4.0ch11 plus
420-  0:	Solyc09g007550.3.1	Solyc11g069240.2.1	 1e-127
420-  1:	Solyc09g007650.3.1	Solyc11g069250.2.1	  7e-60
420-  2:	Solyc09g007680.4.1	Solyc11g069350.2.1	 4e-142
420-  3:	Solyc09g007760.4.1	Solyc11g069430.2.1	 8e-165
420-  4:	Solyc09g007790.1.1	Solyc11g069450.1.1	  8e-38
420-  5:	Solyc09g007810.4.1	Solyc11g069500.2.1	      0
420-  6:	Solyc09g007830.3.1	Solyc11g069570.2.1	 2e-129
420-  7:	Solyc09g007840.3.1	Solyc11g069580.2.1	      0
420-  8:	Solyc09g008070.4.1	Solyc11g069720.2.1	      0
## Alignment 421: score=535.0 e_value=1.1e-32 N=14 SL4.0ch09&SL4.0ch11 minus
421-  0:	Solyc09g008370.1.1	Solyc11g008180.1.1	  3e-72
421-  1:	Solyc09g008380.3.1	Solyc11g008140.3.1	      0
421-  2:	Solyc09g008460.3.1	Solyc11g008020.2.1	 3e-106
421-  3:	Solyc09g008530.3.1	Solyc11g007900.3.1	  4e-57
421-  4:	Solyc09g008560.4.1	Solyc11g007890.2.1	 3e-168
421-  5:	Solyc09g008840.4.1	Solyc11g007690.3.1	      0
421-  6:	Solyc09g008930.4.1	Solyc11g007660.1.1	  4e-73
421-  7:	Solyc09g009010.4.1	Solyc11g007600.2.1	 1e-159
421-  8:	Solyc09g009080.4.1	Solyc11g007580.3.1	      0
421-  9:	Solyc09g009210.4.1	Solyc11g007330.2.1	  2e-54
421- 10:	Solyc09g009380.3.1	Solyc11g007250.2.1	 2e-131
421- 11:	Solyc09g009500.3.1	Solyc11g007030.3.1	 4e-151
421- 12:	Solyc09g009640.3.1	Solyc11g006820.2.1	  8e-13
421- 13:	Solyc09g009790.4.1	Solyc11g006700.1.1	 2e-125
## Alignment 422: score=290.0 e_value=1.7e-10 N=7 SL4.0ch09&SL4.0ch11 minus
422-  0:	Solyc09g005830.1.1	Solyc11g073010.1.1	      0
422-  1:	Solyc09g005860.3.1	Solyc11g072960.1.1	      0
422-  2:	Solyc09g007030.3.1	Solyc11g072820.3.1	      0
422-  3:	Solyc09g007170.4.1	Solyc11g072660.2.1	 7e-174
422-  4:	Solyc09g007260.4.1	Solyc11g072600.3.1	 6e-118
422-  5:	Solyc09g007360.3.1	Solyc11g072490.2.1	 5e-145
422-  6:	Solyc09g007380.3.1	Solyc11g072440.2.1	      0
## Alignment 423: score=1106.0 e_value=8.3e-78 N=26 SL4.0ch09&SL4.0ch12 plus
423-  0:	Solyc09g090445.1.1	Solyc12g096920.1.1	  4e-06
423-  1:	Solyc09g090590.4.1	Solyc12g096930.2.1	 3e-137
423-  2:	Solyc09g090650.3.1	Solyc12g096940.3.1	  2e-75
423-  3:	Solyc09g090670.3.1	Solyc12g096950.2.1	 5e-168
423-  4:	Solyc09g090910.3.1	Solyc12g096980.3.1	  8e-91
423-  5:	Solyc09g091040.3.1	Solyc12g097050.2.1	  6e-15
423-  6:	Solyc09g091060.3.1	Solyc12g097060.1.1	  2e-67
423-  7:	Solyc09g091120.3.1	Solyc12g097070.3.1	      0
423-  8:	Solyc09g091130.4.1	Solyc12g097080.2.1	  6e-78
423-  9:	Solyc09g091210.4.1	Solyc12g097090.3.1	 4e-137
423- 10:	Solyc09g091260.3.1	Solyc12g098100.3.1	      0
423- 11:	Solyc09g091290.1.1	Solyc12g098110.1.1	  1e-08
423- 12:	Solyc09g091390.3.1	Solyc12g098130.1.1	  7e-10
423- 13:	Solyc09g091610.3.1	Solyc12g098180.3.1	 5e-133
423- 14:	Solyc09g091660.3.1	Solyc12g098210.3.1	      0
423- 15:	Solyc09g091780.3.1	Solyc12g098310.2.1	  1e-68
423- 16:	Solyc09g091880.4.1	Solyc12g098370.2.1	 1e-117
423- 17:	Solyc09g091920.3.1	Solyc12g098410.2.1	  2e-58
423- 18:	Solyc09g092040.3.1	Solyc12g098420.3.1	  1e-46
423- 19:	Solyc09g092220.3.1	Solyc12g098450.2.1	 6e-174
423- 20:	Solyc09g092330.3.1	Solyc12g098480.1.1	  1e-23
423- 21:	Solyc09g092380.3.1	Solyc12g098500.2.1	      0
423- 22:	Solyc09g092400.2.1	Solyc12g098540.2.1	      0
423- 23:	Solyc09g092460.4.1	Solyc12g098570.2.1	      0
423- 24:	Solyc09g092480.1.1	Solyc12g098580.1.1	 1e-123
423- 25:	Solyc09g092520.3.1	Solyc12g098603.1.1	  1e-88
## Alignment 424: score=454.0 e_value=6.3e-24 N=11 SL4.0ch09&SL4.0ch12 plus
424-  0:	Solyc09g097960.3.1	Solyc12g098150.2.1	  8e-26
424-  1:	Solyc09g098050.2.1	Solyc12g098390.3.1	  2e-17
424-  2:	Solyc09g098110.4.1	Solyc12g098620.2.1	  1e-12
424-  3:	Solyc09g098190.3.1	Solyc12g098670.3.1	  7e-98
424-  4:	Solyc09g098330.3.1	Solyc12g098690.2.1	      0
424-  5:	Solyc09g098440.4.1	Solyc12g098720.3.1	  6e-42
424-  6:	Solyc09g098460.1.1	Solyc12g098730.3.1	      0
424-  7:	Solyc09g098490.4.1	Solyc12g098740.2.1	      0
424-  8:	Solyc09g098510.3.1	Solyc12g098780.2.1	  5e-11
424-  9:	Solyc09g098540.3.1	Solyc12g098810.2.1	      0
424- 10:	Solyc09g098604.1.1	Solyc12g098823.1.1	  2e-68
## Alignment 425: score=427.0 e_value=2e-17 N=9 SL4.0ch10&SL4.0ch10 plus
425-  0:	Solyc10g078670.3.1	Solyc10g080410.3.1	      0
425-  1:	Solyc10g078680.3.1	Solyc10g080420.3.1	      0
425-  2:	Solyc10g078710.1.1	Solyc10g080450.3.1	  7e-56
425-  3:	Solyc10g078720.2.1	Solyc10g080460.2.1	 3e-107
425-  4:	Solyc10g078750.2.1	Solyc10g080480.2.1	 6e-174
425-  5:	Solyc10g078910.3.1	Solyc10g080550.2.1	      0
425-  6:	Solyc10g078940.2.1	Solyc10g080580.1.1	      0
425-  7:	Solyc10g078960.2.1	Solyc10g080590.2.1	 3e-115
425-  8:	Solyc10g078970.1.1	Solyc10g080600.3.1	  7e-21
## Alignment 426: score=291.0 e_value=1.7e-12 N=7 SL4.0ch10&SL4.0ch10 plus
426-  0:	Solyc10g084610.3.1	Solyc10g086330.2.1	  3e-92
426-  1:	Solyc10g084780.3.1	Solyc10g086520.2.1	  5e-67
426-  2:	Solyc10g084820.2.1	Solyc10g086565.2.1	 6e-125
426-  3:	Solyc10g084990.2.1	Solyc10g086690.3.1	      0
426-  4:	Solyc10g085010.3.1	Solyc10g086710.3.1	  8e-81
426-  5:	Solyc10g085020.3.1	Solyc10g086760.2.1	      0
426-  6:	Solyc10g085190.2.1	Solyc10g005120.2.1	  1e-62
## Alignment 427: score=254.0 e_value=6.7e-10 N=6 SL4.0ch10&SL4.0ch10 plus
427-  0:	Solyc10g004000.1.1	Solyc10g006200.4.1	  3e-12
427-  1:	Solyc10g005300.3.1	Solyc10g006340.3.1	 1e-159
427-  2:	Solyc10g005320.3.1	Solyc10g006400.3.1	      0
427-  3:	Solyc10g005330.3.1	Solyc10g006420.4.1	 5e-114
427-  4:	Solyc10g005430.4.1	Solyc10g006650.3.1	 3e-118
427-  5:	Solyc10g005440.3.1	Solyc10g006680.2.1	  5e-21
## Alignment 428: score=922.0 e_value=6.5e-57 N=20 SL4.0ch10&SL4.0ch10 minus
428-  0:	Solyc10g076920.3.1	Solyc10g081350.2.1	 8e-119
428-  1:	Solyc10g076995.1.1	Solyc10g081200.1.1	  2e-47
428-  2:	Solyc10g077010.2.1	Solyc10g081170.2.1	 4e-106
428-  3:	Solyc10g077020.2.1	Solyc10g081140.3.1	      0
428-  4:	Solyc10g077030.2.1	Solyc10g081130.2.1	      0
428-  5:	Solyc10g077080.3.1	Solyc10g081120.3.1	      0
428-  6:	Solyc10g077090.2.1	Solyc10g081100.3.1	  1e-32
428-  7:	Solyc10g078150.3.1	Solyc10g081030.3.1	 4e-112
428-  8:	Solyc10g078160.2.1	Solyc10g081010.3.1	      0
428-  9:	Solyc10g078270.2.1	Solyc10g080980.2.1	      0
428- 10:	Solyc10g078310.2.1	Solyc10g080960.1.1	 2e-143
428- 11:	Solyc10g078330.2.1	Solyc10g080950.2.1	      0
428- 12:	Solyc10g078350.2.1	Solyc10g080930.2.1	 1e-109
428- 13:	Solyc10g078360.3.1	Solyc10g080890.2.1	 2e-131
428- 14:	Solyc10g078370.2.1	Solyc10g080880.2.1	      0
428- 15:	Solyc10g078460.2.1	Solyc10g080750.3.1	      0
428- 16:	Solyc10g078530.2.1	Solyc10g080690.2.1	      0
428- 17:	Solyc10g078590.2.1	Solyc10g080670.2.1	  5e-60
428- 18:	Solyc10g078610.1.1	Solyc10g080650.3.1	  9e-55
428- 19:	Solyc10g078650.3.1	Solyc10g080640.3.1	      0
## Alignment 429: score=559.0 e_value=3.2e-32 N=13 SL4.0ch10&SL4.0ch10 minus
429-  0:	Solyc10g076290.2.1	Solyc10g085600.2.1	  2e-07
429-  1:	Solyc10g076320.3.1	Solyc10g085370.3.1	 2e-179
429-  2:	Solyc10g076350.2.1	Solyc10g085350.2.1	  8e-45
429-  3:	Solyc10g076400.2.1	Solyc10g085320.2.1	 3e-117
429-  4:	Solyc10g076410.1.1	Solyc10g085310.1.1	 7e-107
429-  5:	Solyc10g076420.2.1	Solyc10g085300.2.1	 1e-112
429-  6:	Solyc10g076565.1.1	Solyc10g085205.1.1	  1e-97
429-  7:	Solyc10g076600.2.1	Solyc10g085200.2.1	      0
429-  8:	Solyc10g076660.2.1	Solyc10g085190.2.1	      0
429-  9:	Solyc10g076690.2.1	Solyc10g085180.2.1	 2e-142
429- 10:	Solyc10g076740.3.1	Solyc10g085170.3.1	  2e-21
429- 11:	Solyc10g076830.2.1	Solyc10g085090.3.1	      0
429- 12:	Solyc10g077050.2.1	Solyc10g084820.2.1	  1e-22
## Alignment 430: score=353.0 e_value=2.4e-15 N=8 SL4.0ch10&SL4.0ch10 minus
430-  0:	Solyc10g084000.3.1	Solyc10g086280.2.1	  1e-46
430-  1:	Solyc10g084070.1.1	Solyc10g086230.1.1	  1e-23
430-  2:	Solyc10g084100.2.1	Solyc10g086080.2.1	 5e-142
430-  3:	Solyc10g084280.2.1	Solyc10g086060.2.1	      0
430-  4:	Solyc10g084290.2.1	Solyc10g086030.2.1	      0
430-  5:	Solyc10g084310.2.1	Solyc10g086020.3.1	 7e-102
430-  6:	Solyc10g084350.2.1	Solyc10g086010.2.1	      0
430-  7:	Solyc10g084390.2.1	Solyc10g085990.3.1	 9e-106
## Alignment 431: score=350.0 e_value=1.8e-14 N=8 SL4.0ch10&SL4.0ch10 minus
431-  0:	Solyc10g083170.2.1	Solyc10g150150.1.1	  1e-53
431-  1:	Solyc10g083290.4.1	Solyc10g085640.1.1	      0
431-  2:	Solyc10g083340.3.1	Solyc10g085620.2.1	      0
431-  3:	Solyc10g083360.2.1	Solyc10g085610.2.1	      0
431-  4:	Solyc10g083610.2.1	Solyc10g085570.3.1	      0
431-  5:	Solyc10g083690.3.1	Solyc10g085500.2.1	      0
431-  6:	Solyc10g083730.2.1	Solyc10g085490.3.1	 2e-171
431-  7:	Solyc10g083740.3.1	Solyc10g085480.2.1	 7e-114
## Alignment 432: score=288.0 e_value=2.3e-13 N=7 SL4.0ch10&SL4.0ch10 minus
432-  0:	Solyc10g079120.3.1	Solyc10g080260.3.1	      0
432-  1:	Solyc10g079360.3.1	Solyc10g079990.3.1	 6e-107
432-  2:	Solyc10g079410.2.1	Solyc10g079770.3.1	      0
432-  3:	Solyc10g079420.1.1	Solyc10g079755.1.1	  1e-90
432-  4:	Solyc10g079460.1.1	Solyc10g079750.2.1	      0
432-  5:	Solyc10g079590.1.1	Solyc10g079710.3.1	 2e-121
432-  6:	Solyc10g079600.2.1	Solyc10g079700.2.1	 3e-131
## Alignment 433: score=313.0 e_value=3e-13 N=8 SL4.0ch10&SL4.0ch11 plus
433-  0:	Solyc10g081610.2.1	Solyc11g006320.2.1	      0
433-  1:	Solyc10g081640.3.1	Solyc11g006370.2.1	 7e-137
433-  2:	Solyc10g081780.3.1	Solyc11g006450.3.1	  1e-35
433-  3:	Solyc10g081940.2.1	Solyc11g006620.3.1	      0
433-  4:	Solyc10g082000.3.1	Solyc11g006650.3.1	 5e-153
433-  5:	Solyc10g083070.1.1	Solyc11g006670.1.1	  2e-12
433-  6:	Solyc10g150146.1.1	Solyc11g006690.1.1	  2e-78
433-  7:	Solyc10g083330.1.1	Solyc11g006900.1.1	  7e-18
## Alignment 434: score=298.0 e_value=3.1e-11 N=7 SL4.0ch10&SL4.0ch11 minus
434-  0:	Solyc10g083340.3.1	Solyc11g067280.2.1	  1e-35
434-  1:	Solyc10g083500.2.1	Solyc11g067070.1.1	      0
434-  2:	Solyc10g083520.2.1	Solyc11g066970.3.1	  6e-67
434-  3:	Solyc10g083580.2.1	Solyc11g066880.2.1	  1e-12
434-  4:	Solyc10g083640.2.1	Solyc11g066830.2.1	 1e-147
434-  5:	Solyc10g083670.3.1	Solyc11g066820.2.1	      0
434-  6:	Solyc10g083800.2.1	Solyc11g066780.3.1	  1e-06
## Alignment 435: score=819.0 e_value=2e-50 N=18 SL4.0ch10&SL4.0ch12 plus
435-  0:	Solyc10g006880.3.1	Solyc12g013620.2.1	  2e-77
435-  1:	Solyc10g006900.3.1	Solyc12g013710.2.1	      0
435-  2:	Solyc10g006960.3.1	Solyc12g013800.3.1	  9e-95
435-  3:	Solyc10g006970.3.1	Solyc12g013810.2.1	  4e-80
435-  4:	Solyc10g007000.3.1	Solyc12g013820.3.1	      0
435-  5:	Solyc10g007040.3.1	Solyc12g013850.2.1	      0
435-  6:	Solyc10g007070.4.1	Solyc12g013900.3.1	  8e-62
435-  7:	Solyc10g007140.3.1	Solyc12g014070.2.1	      0
435-  8:	Solyc10g007156.2.1	Solyc12g014120.3.1	  1e-10
435-  9:	Solyc10g007170.2.1	Solyc12g014170.2.1	  2e-15
435- 10:	Solyc10g007180.2.1	Solyc12g014230.2.1	 3e-161
435- 11:	Solyc10g007270.4.1	Solyc12g014240.3.1	  2e-73
435- 12:	Solyc10g007290.4.1	Solyc12g014250.2.1	      0
435- 13:	Solyc10g007310.1.1	Solyc12g014260.1.1	  4e-92
435- 14:	Solyc10g007330.1.1	Solyc12g014270.3.1	      0
435- 15:	Solyc10g007350.4.1	Solyc12g014290.2.1	  8e-93
435- 16:	Solyc10g007450.2.1	Solyc12g014360.2.1	 2e-131
435- 17:	Solyc10g007510.2.1	Solyc12g014420.2.1	  3e-18
## Alignment 436: score=411.0 e_value=7.4e-21 N=10 SL4.0ch10&SL4.0ch12 minus
436-  0:	Solyc10g007590.4.1	Solyc12g011340.2.1	 8e-171
436-  1:	Solyc10g007620.3.1	Solyc12g011300.2.1	  5e-89
436-  2:	Solyc10g007690.3.1	Solyc12g011280.2.1	 2e-178
436-  3:	Solyc10g007700.3.1	Solyc12g011130.2.1	 1e-158
436-  4:	Solyc10g007800.3.1	Solyc12g011010.2.1	  3e-81
436-  5:	Solyc10g007980.3.1	Solyc12g010930.2.1	 3e-134
436-  6:	Solyc10g008040.4.1	Solyc12g010820.2.1	  3e-38
436-  7:	Solyc10g008230.3.1	Solyc12g010660.1.1	  7e-70
436-  8:	Solyc10g008243.1.1	Solyc12g010595.1.1	  8e-21
436-  9:	Solyc10g008247.1.1	Solyc12g010585.1.1	  8e-26
## Alignment 437: score=311.0 e_value=8.1e-12 N=7 SL4.0ch10&SL4.0ch12 minus
437-  0:	Solyc10g005820.3.1	Solyc12g015860.2.1	 3e-156
437-  1:	Solyc10g005950.3.1	Solyc12g015700.3.1	 9e-143
437-  2:	Solyc10g005960.1.1	Solyc12g015690.3.1	  4e-94
437-  3:	Solyc10g006050.3.1	Solyc12g014600.2.1	      0
437-  4:	Solyc10g006110.3.1	Solyc12g014460.2.1	      0
437-  5:	Solyc10g006120.2.1	Solyc12g014450.2.1	      0
437-  6:	Solyc10g006170.4.1	Solyc12g014400.3.1	 6e-127
## Alignment 438: score=549.0 e_value=9.8e-36 N=14 SL4.0ch11&SL4.0ch11 minus
438-  0:	Solyc11g006630.1.1	Solyc11g069020.3.1	 2e-149
438-  1:	Solyc11g006670.1.1	Solyc11g068780.1.1	  9e-10
438-  2:	Solyc11g006730.1.1	Solyc11g068570.1.1	  5e-67
438-  3:	Solyc11g006750.1.1	Solyc11g068510.2.1	  7e-07
438-  4:	Solyc11g006910.3.1	Solyc11g068430.3.1	  5e-52
438-  5:	Solyc11g007030.3.1	Solyc11g067260.3.1	 4e-129
438-  6:	Solyc11g007170.2.1	Solyc11g067230.2.1	      0
438-  7:	Solyc11g007230.1.1	Solyc11g067210.1.1	 1e-136
438-  8:	Solyc11g007250.2.1	Solyc11g067070.1.1	 2e-140
438-  9:	Solyc11g007270.3.1	Solyc11g067050.4.1	      0
438- 10:	Solyc11g007280.3.1	Solyc11g067000.3.1	      0
438- 11:	Solyc11g007310.3.1	Solyc11g066990.2.1	  3e-59
438- 12:	Solyc11g007330.2.1	Solyc11g066970.3.1	  5e-51
438- 13:	Solyc11g007600.2.1	Solyc11g066820.2.1	      0
## Alignment 439: score=336.0 e_value=5.2e-14 N=8 SL4.0ch11&SL4.0ch11 minus
439-  0:	Solyc11g007910.2.1	Solyc11g066500.2.1	  1e-85
439-  1:	Solyc11g007920.1.1	Solyc11g066430.2.1	  1e-74
439-  2:	Solyc11g008080.3.1	Solyc11g066360.2.1	  3e-46
439-  3:	Solyc11g008090.2.1	Solyc11g066350.2.1	  1e-47
439-  4:	Solyc11g008180.1.1	Solyc11g066330.2.1	  3e-85
439-  5:	Solyc11g008280.3.1	Solyc11g066250.2.1	      0
439-  6:	Solyc11g008390.2.1	Solyc11g066040.2.1	      0
439-  7:	Solyc11g008500.2.1	Solyc11g065990.2.1	  5e-70
## Alignment 440: score=251.0 e_value=2.1e-12 N=6 SL4.0ch11&SL4.0ch11 minus
440-  0:	Solyc11g020360.3.1	Solyc11g030560.1.1	  2e-25
440-  1:	Solyc11g020365.1.1	Solyc11g030555.1.1	  2e-23
440-  2:	Solyc11g020390.1.1	Solyc11g028210.1.1	  1e-35
440-  3:	Solyc11g020433.1.1	Solyc11g150124.1.1	  3e-32
440-  4:	Solyc11g020507.1.1	Solyc11g027937.1.1	  1e-22
440-  5:	Solyc11g020520.3.1	Solyc11g027933.1.1	  4e-44
## Alignment 441: score=304.0 e_value=2.2e-12 N=7 SL4.0ch11&SL4.0ch12 minus
441-  0:	Solyc11g064890.2.1	Solyc12g099830.2.1	      0
441-  1:	Solyc11g064900.2.1	Solyc12g099790.3.1	      0
441-  2:	Solyc11g065100.3.1	Solyc12g099770.2.1	  5e-75
441-  3:	Solyc11g065110.2.1	Solyc12g099760.2.1	      0
441-  4:	Solyc11g065120.3.1	Solyc12g099740.2.1	      0
441-  5:	Solyc11g150142.1.1	Solyc12g099705.1.1	  3e-31
441-  6:	Solyc11g065390.3.1	Solyc12g099680.1.1	      0
## Alignment 442: score=391.0 e_value=6.5e-21 N=10 SL4.0ch12&SL4.0ch12 plus
442-  0:	Solyc12g006640.2.1	Solyc12g042840.2.1	  9e-72
442-  1:	Solyc12g006700.3.1	Solyc12g042880.3.1	  7e-52
442-  2:	Solyc12g006870.2.1	Solyc12g042890.2.1	 2e-128
442-  3:	Solyc12g006960.2.1	Solyc12g043030.3.1	  1e-55
442-  4:	Solyc12g007150.3.1	Solyc12g044270.2.1	      0
442-  5:	Solyc12g007220.3.1	Solyc12g044310.2.1	      0
442-  6:	Solyc12g008350.3.1	Solyc12g044390.3.1	  2e-42
442-  7:	Solyc12g008380.1.1	Solyc12g044420.1.1	  3e-34
442-  8:	Solyc12g008430.3.1	Solyc12g044600.3.1	      0
442-  9:	Solyc12g008590.3.1	Solyc12g044630.2.1	  2e-42
## Alignment 443: score=287.0 e_value=2.3e-10 N=6 SL4.0ch12&SL4.0ch12 plus
443-  0:	Solyc12g017900.3.1	Solyc12g096580.2.1	  2e-27
443-  1:	Solyc12g017920.3.1	Solyc12g096610.2.1	 1e-113
443-  2:	Solyc12g018990.2.1	Solyc12g096630.2.1	  2e-97
443-  3:	Solyc12g019000.2.1	Solyc12g096640.3.1	 1e-169
443-  4:	Solyc12g019060.2.1	Solyc12g096670.2.1	      0
443-  5:	Solyc12g019120.2.1	Solyc12g096730.3.1	 3e-150
## Alignment 444: score=299.0 e_value=5e-14 N=7 SL4.0ch12&SL4.0ch12 minus
444-  0:	Solyc12g044940.2.1	Solyc12g100280.3.1	  2e-56
444-  1:	Solyc12g044950.3.1	Solyc12g100230.1.1	  4e-72
444-  2:	Solyc12g045030.2.1	Solyc12g100220.2.1	 1e-151
444-  3:	Solyc12g045035.1.1	Solyc12g100210.1.1	  6e-09
444-  4:	Solyc12g049140.1.1	Solyc12g100080.1.1	 6e-106
444-  5:	Solyc12g049190.3.1	Solyc12g099950.3.1	      0
444-  6:	Solyc12g049360.2.1	Solyc12g099830.2.1	  4e-41
