# Supplementary material for: SlSEC1- and SlSPY-mediated O-glycosylation stabilizes the transcription factor SlNOR to promote tomato fruit ripening
Source: Plant Cell. 2026 May 14;38(6):koag144. doi: 10.1093/plcell/koag144 (PMC13274654; doi:10.1093/plcell/koag144)
Supplement: koag144_Supplementary_Data [file koag144_supplementary_data.zip › Supplemental File S2.fas]

>AtSEC__(977_)
-MISSKNGAAMISRPVF-------------LSDRVDEVFSRKLDLS--------VSSSSSSSLLQQFNKTHEG-DDDARLALAHQLYKGGDFKQALEHSNMVYQRNPLRTDNLLLIGAIYYQLQEYDMCIARNEEALRIQPQFAECYGNMANAWKEKGDTDRAIRYYLIAIELRPNFADAWSNLASAYMRKGRLSEATQCCQQALSLNPLLVDAHSNLGNLMKAQGLIHEAYSCYLEAVRIQPTF-------AIAWSNLAGLFMESGDLNRALQYYKEAVKLKPAFPDAYLNLGNVYKALGRPTEAIMCYQHALQMRPNSAMAF---GNIASIYYEQGQLDLAIRHYKQALSRDPRFLEAYNNLGNALKDIGR-------VDEAVRCYNQCLALQPNHPQAMANLGNIYMEWNMMGPASSLFKATLAVTTGLSAPFNNLAIIYKQQGNYSDAISCYN-----EVLRIDPLAADALVNRGNTYKEIGRVTEAIQDYMHAINFRPTMAEAHANLASAYKDSGHVEAAITSYKQALLLRPDFPEATCNLLHTLQCVCCWEDRSKMFAEVESIIRRQINMSVLPSVQPFHAIAYPIDPILALEISRKYAAHCSIIASRFGLPPFTHPAGLPVKREGGFKRLRIGYVSSDFGNHPLSHLMGSVFGMHNRENVEVFCYALSANDNTE---WRQRIQSEAEHFLDVSAMSSDAIAKIINQDKIQILINLNGYTKGARNEIFAMQPAPIQVSYMGFPGTTGATYIDYLVTDEFVSPLQYAHIYSEKLVHLPHCYFVNDYKQKNQDVLDPNSKPKRSDYGLPEDKFIFACFNQLYKMDPEIVNTWCN-ILKRVPNSALWLLRFPAAGEM---RFRTYAAAQGVQPDQI-IFTDVAMKSEHIRRSVLADVILDTPLCNGHTTGTDVLWAGVPMITLPLEKMATRVAGSLCLATGLGHGMIVNSLEEYEEKAVSLALNKPKLQALTKELRASRLTCPLFDTMRWVKNLERSYFKMWNLHCSGQQP--QHFKVLENDL-------------------------EFPHDR*----------------------------------------------------------
>AtSPY__(914_)
---------------------------------------------------------------------------------MVGLEDDTERERSPVVENGFSNGSRSSSSSA----GVLSPSRKVTQ-----GNDTLSY-----------ANILRARNKFADALALYEAMLEKDSKNVEAHIGKGICLQTQNKGNLAFDCFSEAIRLDPHNACALTHCGILHKEEGRLVEAAESYQKALMADASYKPAAECLAIVLTDLGTSLKLAGNTQEGIQKYYEALKIDPHYAPAYYNLGVVYSEMMQYDNALSCYEKAALERPMYAEAY---CNMGVIYKNRGDLEMAITCYERCLAVSPNFEIAKNNMAIALTDLGTKVKLEGDVTQGVAYYKKALYYNWHYADAMYNLGVAYGEMLKFDMAIVFYELAFHFNPHCAEACNNLGVLYKDRDNLDKAVECYQ-----MALSIKPNFAQSLNNLGVVYTVQGKMDAAASMIEKAILANPTYAEAFNNLGVLYRDAGNITMAIDAYEECLKIDPDSRNAGQNRLLAMNYINEGLD-DKLFEAHRDWGWRFTRL--HPQYTSWDNLKDPERPIT------------------------------------------IGYISPDFFTHSVSYFIEAPLTHHDYTKYKVVVYSAVVKADAKTYRFRDKVLKKGGVWKDIYGIDEKKIASMVREDKIDILVELTGHTANNKLGTMACRPAPVQVTWIGYPNTTGLPTVDYRITDSLADPPDTKQKQVEELVRLPDCFLCYTPSPEA----GPVCPTPALSNGF----VTFGSFNNLAKITPKVLQVWAR-ILCAVPNSRLVVKCKPFCCDSIRQRFLTTLEQLGLESKRVDLLPLILFNHDHMQAYSLMDISLDTFPYAGTTTTCESLYMGVPCVTMAGSVHAHNVGVSLLTKVGLGH-LVAKNEDEYVQLSVDLASDVTALSKLRMSLRDLMAGSPVCNGPSFAVGLESAYRNMWKKYCKGEVPSLRRMEMLQKEV----------HDDPLISKDLGPSRVSVTGEAT-----------------PSLKANGSAPVPSSLPTQSPQLS---------KRMDSTS*-
>OsSEC1__(647_)
---------------------------------------------------------------------------------------------------------------------------------------------------------------------------------------------------------------------------------------------------------------------------------------------------------------------------------------------------------------------------MGNALKDAGR-------VEEAINCYRSCLALQANHPQALTNLGNIYMEWNLISAAASFYKAAISVTSGLSSPLNNLAVIYKQQGNYADAITCYT-----EVLRVDPTAADALVNRGNTFKEIGRVNEAIQDYIQAATIRPTMAEAHANLASAYKDSGHVETAIVSYKQALRLRPDFPEATCNLLHTLQCVCDWENRNAMFRDVEEIIRKQIKMSVLPSVQPFHAIAYPIDPMLALEISCKYAAHCSLIASRFGLPSFVHPPPVPVKAEGKHCRLRVGYVSSDFGNHPLSHLMGSVFGMHDRDNVEVFCYALSQNDGTE---WRQRIQSEAEHFVDVSAMTSDMIARIINQDKIQILINLNGYTKGARNEIFALQPAPIQVSYMGFPGTTGAAYIDYLVTDEFVSPTCYSHIYSEKLVHLPHCYFVNDYKQKNRDCLDPVCPHKRSDYGLPEDKFIFACFNQLYKMDPEIFDTWCN-ILKRVPNSALWLLRFPAAGET---RVRAHAAARGVRPDQI-IFTDVAMKNEHIRRSSLADLFLDTPLCNAHTTGTDILWAGLPMITLPLEKMATRVAGSLCLATGLGEEMIVSSMKEYEDRAVDLALNPAKLQALTNKLKEVRMTCPLFDTARWVRNLERAYYKMWNLYCSGRHR--EPFKVIEDDN-------------------------EFPYDR*----------------------------------------------------------
>OsSEC2__(977_)
-MLSVRCGGGGG------------------GAAAVEEHGAVRHHRPLTPRQQQQLRTVVESLRLDPLE----V-DEGARLEIARQSYRAGDYKAALEHCNAVYRANPRLLENLLLLGAVYYQLREFDMCIAKNEEAVAIQPNCPECFNSIANAWREKGDVDNAIQFYVHAVQLRPTFADAWTNLANAYTRKGNLSQAAECCHQALALNPHLADAYCNLGDVLKAQGLYREAYSHYLDALNIKPTF-------ANAWNNIAGLLMQWGDFNKAALYYKEAIKCNPAFYDAHLNLGNLYKVTGMRQDAIVCFQNAARAKPENAVAYVFSGNLGNAYHEQGQLDLAILSYRQAIHCNSSYVEAYNNLGNALKDAGR-------NEEAISCYQTCLALQPSHPQALTNLGNVYMERNMMDIAASLYMATLTVTTGLSAPYNNLAMIYKQQGNCNHAITCFN-----EVLRIDPMAADCLVNRGNTFKEAGRITEAIQDYFHAVTIRPTMAEAHANLAAAYKDTGLLEASIISYKQALQLRQDFPEATCNLLHTLQCVCDWDDRAEKFVEVEGIIRQQIKMSSLPSVQPFHAIAYPIDSTLALEISRTYAAHYSLVASRFGLPTFTHSYPVPISNDGRTSRLRIGYVSSDFGNHPLSHLMGSIFGMHNQDTIEVFCYALSQDDGTE---WRQRIRSEAEHFIDVSSMSSDMIAKVINEDKIQILINLNGYTKGARNEIFALQPAPIQVSYMGFPGTTGADYIDYLVTDEFVSPLKFSHIYSEKLVHLPHCYFVNDYKQKNRDVLGPVCPHKRADYGLPEDKFIFACFNQLYKMDPDIFNTWCN-ILKRVPNSALWLLRFPAAGEM---RLRAYAISKGVRADQI-IFTDVAAKNEHIRRSALADLFLDTPLCNGHTTGTDILWAGLPMITLPLEKMATRVAGSLCLATGIGEEMVVNSLEEYEERAVSLAENPLKLEALTNKLKAVRMTCPLFDTARWVKNLERAYLHMWNLHCSGRHP--QHFKVLEDDA-------------------------QFPF*------------------------------------------------------------
>OsSPY__(927_)
-------------------------------------------------------------------------------MGRPGMDSSEGR-----ESNGVVPERN----------GGAVPAKQQLD-----GKDTLRY-----------ANILRSRNKFAEALQLYNNVLEKDEANVEALIGKGICLQAQSLPMQAIECFNEAVRIDPGNACALTYCGMIYKDEGHLVEAAEAYQKARNADPSYKPAAEFLAIVLTDLGTSLKLAGNTEEGIQKYCEALEVDSHYAPAYYNLGVVYSEMMQFDLALTCYEKAALERPLYAEAY---CNMGVIYKNRGELEAAIACYERCLTISPNFEIAKNNMAIALTDLGTKVKIEGDINQGVAYYKKALFYNWHYADAMYNLGVAYGEMLNFEMAIVFYELALHFNPRCAEACNNLGVIYKDRDNLDKAVECYQ-----MALSIKPNFSQSLNNLGVVYTVQGKMDAASSMIQKAIFANSTYAEAYNNLGVLYRDAGSITSAVQAYEKCLQIDPDSRNAGQNRLLALNYIDEGFD-DKLYQAHREWGKRFLKL--YPQYTSWDNPKVADRPLV------------------------------------------IGYVSPDYFTHSVSYFIEAPLAHHDYSNYKVVVYSGVVKADAKTLRFKDKVLKKGGLWRDIYGIDEKKVASLVREDKVDILVELTGHTANNKLGTMACRPAPIQVTWIGYPNTTGLPTIDYRITDSLADPPDTTQKHVEELVRLPESFLCYSPSPEA----GPVCPTPAILNGF----ITFGSFNNLAKITPKVLQVWAK-ILCAVPNSRLVVKCKPFCCDSIRQKFLSTLAELGLEPLRVDLLPLIHLNHDHMQAYSLMDISLDTFPYAGTTTTCESLYMGVPCVTMAGSVHAHNVGVSLLTKVGLGR-LVAKSENEYVSLALDLAADVTALQELRMSLRGLMAKSPVCDGENFTRGLESAYRNMWRRYCDGDAPALRRLDLLQEEPCSNNNKQDFDDNQVAKLADLKAQRVDAAVDGDKQSQLTAHAAVVGEVQQAPIMVNGVSS-PVS--SGKVEAN------------GHISR*
>PtSEC__(980_)
-MISLQNGARPVVF----------------GSARDDAVGGFQVKIEPPASVSAASSAALSLLPFKCRDSHHEVVDEDAHLGLAHQLYKSGNYKQALEHSSVVYERSPQRTDNLLLLGAIYYQLQDYDMCIAKNEEALRLEPRFAECYGNMANAWKEKGDIDLAIRYYLVSIELRPNFADAWSNLASAYMRKGRLNEASQCCRQALTLNPHLVDAHSNLGNLMKAQGLVQEAYSCYLEALRIQPTF-------AIAWSNLAGLFMESGDLNRALQYYKEAVKLKPKFPDAYLNLGNVYKALGMPQEAIVCYQQAVQARPKYAMAF---GNLASTYYERGQLDLAILHYKQAIACDQRFLEAYNNLGNALKDVGR-------VDEAIQCYNQCLSLQPNHPQALTNLGNIYMEWNMSAAAASCYKATLAVTTGLSAPFSNLAVIYKQQGNYSDAISCYN-----EVLRIEPLAADGLVNRGNTYKEIGRVSEAIQDYINAITIRPNMAEAHANLASAYKDSGHVEAAIKSYRKALLLRTDFPEATCNLLHTLQCVCCWEDRDKMFNEVEGIIRRQISMAVLPSVQPFHAIAYPIDPVLALEISRKYAAHCSIIASRFALPPFKHPAPLAVKHERGSGRLRIGYVSSDFGNHPLSHLMGSVFGMHNRENVEVFCYALSPNDGTE---WRQRTQFEAEHFIDVSAMTSDMIAKLINEDKIQILINLNGYTKGARNEIFAMQPAPIQVSYMGFPGTTGATYIDYLVTDEFVSPTRFSHIYSEKLVHLPHCYFVNDYKQKNLDVLDPTCQHKRSDYGLPEDKFIFACFNQLYKMDPEIFNTWCN-ILKRVPNSALWLLRFPAAGEM---RLRAYAVAQGVQPDQI-IFTDVAMKQEHIRRSALADLFLDTPLCNAHTTGTDILWAGLPMVTMPLEKMATRVAGSLCLATGLGDEMIVSSMKEYEERAVSLALNRPKLQSLTNRLKAARMTCPLFDTRRWVRNLDRAYFKMWSIHCSGQQP--HHFKVAENDF-------------------------DFP--------------------------------------------------------------
>PtSPY__(934_)
-------------------------------------------------------------------------------MAWTENDAGNVREKEPTGDNGFLKGSQPSPDPSGSRVGS-SPAQKGFD-----GKDALSY-----------ANILRSRNKFADALALYESALENDSGNVEAYIGKGICLQMQNMERLAFDSFAEAIKLDPENACALTHCGILYKDEGRLLEAAESYHKALKADPSYKPASECLAIVLTDLGTSLKLSGNTQEGIQKYYDALKVDPHYAPAYYNLGVVYSEMMQYDTALSCYEKAAIERPMYAEAY---CNMGVIYKNRGDLESAIACYERCLAVSPNFEIAKNNMAIALTDLGTKVKLEGDINQGVTYYKKALYYNWHYADAMYNLGVAYGEMLKFEMAIVFYELAFHFNPHCAEACNNLGVIYKDRDNLDKAVECYQ-----ATLSIKPNFSQSLNNLGVVYTVQGKMDAAASMIEKAIMANPTYAEAYNNLGVLYRDVGNITMAISAYEQCLEIDPDSRNAGQNRLLAMNYINEGHD-DKLFQAHREWGRRFMRL--YPQYTSWDNPKVPERPLV------------------------------------------IGYVSPDYFTHSVSYFIEAPLVYHDYANYMVVVYSAVVKSDAKTNRFREKVLKKGGMWRDIYGIDEKKVASMIREDKVDILVELTGHTANNKLGMMACRPAPVQVTWIGYPNTTGLPTIDYRITDSFTDPPHTKQKHVEELVRLPECFLCYIPSPEA----GPVTPTPALSNGF----ITFGSFNNLAKITPKVLQVWAR-ILCAVPNSRLVVKCKPFGCDSVRQRFLTVLEQLGLEPLRVDLLPLILLNHDHMQAYSLMDISLDTFPYAGTTTTCESLYMGVPCITMAGAVHAHNVGVSLLSKVGLGH-LVAKNEEEYVQLALQLASDISALSNLRMSLRELMSKSPVCDGPNFTLGLETTYRNMWHRYCKGDVPSLRRIELLQQQG----------IPEDVPIKNSDSTTITSSRDGPPES---------RDGLPESVKANGFSAVSPPTVNHSCGEN--RSQVNNTINSGKLS--
>RcSEC__(979_)
-MISLQNGPRVAAQLGSASA----------SVARDEP--GFQVKLEP-------SSSSLSLVPFKSRDSHHEV-DEDMHLALSHQLYKAGNYKQALEHSNTVYERSPLRTDNLLLLGAIYYQLHDYDMCIEKNEEALRLEPRFAECYGNMANAWKEKGDIDLAIRYYLIAIELRPNFADAWSNLASAYMRKGRLNEAAQCCRQALALNPLLVDAHSNLGNLMKAQGLVQEAYSCYLEALRIQPTF-------AIAWSNLAGLFLESGDLNRALQYYKEAVKLKPTFPDAYLNLGNVYRALGMPQEAIVCYQRAVQTRPNYAVAF---GNLASTYYERGQLDLAIHHYKQAIACDGRFLEAYNNLGNALKDVGR-------VEEAIQCYNQCLALQPSHPQALTNLGNIYMEWNMASTAASYYKATLAVTTGLSAPFNNLAVIYKQQGNYADAISCYN-----EVLRIDPLAADGLVNRGNTYKEIGRVSDAIQDYIRAITIRPTMAEAHANLASAYKDSGRVEAAVKSYRQALVLRPDFPEATCNLLHTLQCVCCWEDRDKMFSEVEGIIRRQITMSVLPSVQPFHAIAYPIDPMLALDISRKYAAHCSIIASRFGLPPFNHPPPIPIRRDRGSERLRIGYVSSDFGNHPLSHLMGSVFGMHNRENVEVFCYALSPNDGTE---WRQRIQSEAEHFVEVSAMSADMIAKLINEDKIQILINLNGYTKGARNEIFAMQPAPIQVSYMGFPGTTGATYIDYLVTDEFVSPTRYSHIYSEKLVHMPHCYFVNDYKQKNLDVLDPTCQHKRSDYGLPEDKFIFACFNQLYKMDPEIFNTWCN-ILKRVPNSALWLLRFPAAGEM---RLRSYAVSQGVQPEQI-IFTDVAMKQEHIRRSALADLFLDTPLCNAHTTGTDILWAGLPMVTLPLEKMATRVAGSLCLATGLGDEMIVSSMKEYEEKAVSLALNRPKLQALTNKLKAVRMTCPLFDTPRWVQNLERAYFKMWNIHCSGQQP--QHFKVTEDDS-------------------------EFPYDR-----------------------------------------------------------
>RcSPY__(930_)
-------------------------------------------------------------------------------MAWTEKNNGNGKEGGPIEDNGFLKGTQEPSPSASGSPVAVAAGLKGIE-----EKDSLSY-----------ANILRSRNKFVDALAIYESVLEKDSGNVEAYIGKGICLQMQNMGRLAFDSFAEAIKLDPQNACALTHCGILYKEEGRLVEAAESYQKALRADPLYKPAAECLSIVLTDLGTSLKLSGNTQEGIQKYYEALKIDPHYAPAYYNLGVVYSEMMQYDTALNCYEKAALERPMYAEAY---CNMGVIYKNRGDLESAIACYERCLAVSPNFEIAKNNMAIALTDLGTKVKLEGDINQGIAYYKKALYYNWHYADAMYNLGVAYGEMLKFDNAIVFYELAFHFNPHCAEACNNLGVIYKDRDNLDKAVECYQ-----TALSIKPNFSQSLNNLGVVYTVQGKMDAAASMIEKAIMANPTYAEAYNNLGVLYRDAGNIPMAINAYEQCLKIDPDSRNAGQNRLLAMNYINEGHD-EKLFEAHRDWGRRFMRL--YPQYTMWDNPKDLDRPLV------------------------------------------IGYVSPDYFTHSVSYFIEAPLVYHDYANYKVVVYSAVVKADAKTIRFREKVLKQGGIWRDIYGIDEKKVASMVREDNVDILVELTGHTANNKLGMMACRPAPIQVTWIGYPNTTGLPTIDYRITDSLADPRDTKQKHVEELVRLPDCFLCYTPSPEA----GPVCPTPALANGF----ITFGSFNNLAKITPKVLQVWAR-ILCAVPNSRLVVKCKPFCCDSVRQRFLTMLEELGLESLRVDLLPLILLNHDHMQAYSLMDISLDTFPYAGTTTTCESLYMGVPCVTMAGAIHAHNVGVSLLSKVGLGH-LVAQNEDNYVQLALQLASDIPALSNLRMSLRDLMSKSPVCDGSKFTLGLESSYRDMWHRYCKGDVPSLKRMELLKQQK----------GSEAVPNENFEPTRNAFPVEGP----------------PESVKLNGYNIVSSSILNRSSEENVSQTQLNHTTNSDKPS--
>SlSEC1__(985_)
-MLSLQTDLRQYNQQQQLLISRVPPDGVAVGDQKIDSSFPFQ------------SESALSSGNINS-ELSREV-DEDALLTLAHQNYKAGNYKQALEHSKAVYERNPVRTDNLLLFGAIYYQLHDFDMCIAKNEEALSIEPHFAECYGNMANAWKEKGNIDVAIRYYLIAIELRPNFADAWSNLASAYMRKGRLNEAVQCCRQALALNPRLVDAHSNLGNLMKAQGLVQEAYNCYVEALRIQPAF-------AIAWSNLAGLFMEAGDLNRALQYYKEVIKLKPNFSDAYLNLGNVYKALGMPQEAIVCYQRALQVRPDYAMAF---GNLASVYYEQGNMEMAIFNYRRAITCDTEFFEAYNNLGNALKDAGR-------VEEAIHCYRQCLSLQPNHPQALSNIGIIYMQWNMMSAAAQCFKATLAVTTGLSAPLNNLAIIYKQQGNYAEAISCYN-----EVLRIDPMAADGLVNRGNTYKEIGRVNEAVQDYMRAITVRPTMAEAHANLASAYKDSGNVEAAIKSYRQALMLRPDFPEATCNLLHTLQCVCDWDNREKMFIEVEGILRRQIKMSIIPSVQPFHAIAYPLDPMLALDISCKYAQHCSVVATRYSLPPFTHPPPLPIKGGGRINRLRVGYVSSDFGNHPLSHLMGSVFGMHDKENVEVFCYALSPNDGTE---WRIRTQTEAEHFIDVSSLTSDVIARMINEDQIQILINLNGYTKGARNEIFAMQPAPIQVSYMGFPGTTGATYIDYLVTDEFVSPMKYAHIYSEKLVHLPHCYFVNDYKQKNCDVLDPNSQLKRSDYGLPEDKFIFACFNQLYKMDPEIFITWCN-ILKRVPNSALWLLRFPAAGEM---RLRAHAAAQGLQPDQI-IFTDVAMKQEHIKRSSLADLFLDTPLCNAHTTGTDVLWAGLPMVTLPLEKMATRVAGSLCLATGLGAEMIVSSMKEYEEKAVSLALNRPKLQDLTNRLKAVRMSCPLFDTTRWVRNLERSYFKMWNLYCSGQHP--QPFQVTENDS-------------------------EFPFDR*----------------------------------------------------------
>SlSEC2__(979_)
-MLSLQSDPRQY--QQQLLISRVSHD----GDPRSDSSFPFY------------AESVLSSVNSKS-DLSREV-DEDTLLTLAHQNYKAGNYKQALEHSKAVYERNTQRTDNLLLLGAIYYQLHDFDTCIAKNEEALRVNPQFAECYGNMANAWKEKDNIDVAIRYYLIAIELRPNFADAWSNLAGAYMRKGRLSDAAQCCRQALALNPRLVDAHSNLGNLMKAQGLVQEAYNCYVEALRIQPTF-------AVAWSNLAGLFMDAGDLNRALQYYKEAVKLKPNFSDAYLNLGNVYKALGMPQEAIMCYQRALLVRPDYAVAF---GNLATVYYEQGNLEMAMLNYRRAITCDAGFLEAYNNLGNALKDAGR-------VEEAIHYYRQCLSLQPNHPQALTNLGNIYMEWNMTSAAAQCYKATLAVTTGLSPPFNNLAIIYKQQGNYADAISCYN-----EVLRIDPMAADGLVNRGNTYKEIGRVNEAIQDYMRAITIRPNMAEAHANLASSYKDSGNVEAAIKSYRQALMLRPDFPEATCNLLHTLQCVCDWDDREKMFIEVEGILRRQIKMSVIPSVQPFHAIAYPLDPLLALEISCKYAQHCSVMAARFSLPPFSHPPPLPIKGGSRSGRLRVGYVSSDFGNHPLSHLMGSVFGMHDRENVEVFCYALSPNDGTE---WRLRIQSEAEHFVDVSSLASDVIARMINEDQIQILINLNGYTKGARNEIFAMQPAPIQVSYMGFPGTTGANYIHYLVTDEFVSPTRYSHIYSEKLVHLPHCYFVNDYKQKNRDALDPSCQPRRSDYGLPEDKFIFACFNQLYKMDPEIFKTWCN-ILKRVPNSALWLLRFPAAGET---RVRAHAAAQGVQPDQI-IFTDVAMKQEHIRRSSLADLCLDTPLCNAHTTGTDVLWAGLPMVTLPLEKMATRVAGSLCLATGVGEEMVVSSMKEYEEKAVSLALNRPKLQDLTKKLKAVRLSCPLFDTGRWVRNLERSYFKMWNLYCSGQHP--QPFKVTENDM-------------------------EFPYDR*----------------------------------------------------------
>SlSPY__(931_)
-------------------------------------------------------------------------------MAWTEKDVENGKESESLGNNGFLKGGQ-SSSGSKGSPGRISHVKKIFE-----DKDAITY-----------ANILRSRNKFVDALAIYESVLEKDSKSIESLIGKGICLQMQNTGRLAFESFSEAIKVDPQNACALTHCGILYKDEGRLVEAAESYEKALKADPSYTPAAECLAIVLTDIGTSLKLAGNTQEGIQKYYEAIKIDSHYAPAYYNLGVVYSEMMQYDMALNCYEKAALERPMYAEAY---CNMGVIFKNRGDLESAIACYERCLAVSPNFEIAKNNMAIALTDLGTKVKLEGDINQGVAYYKKALCYNWHYADAMYNLGVAYGEMLKFDMAIVFYELAFHFNPHCAEACNNLGVIYKDRDNLDKAVECYQ-----LALSIKPNFSQSLNNLGVVYTVQGKMDAAASMIEKAIIANPTYAEAYNNLGVLYRDAGNISLAIEAYEQCLKIDPDSRNAGQNRLLAMNYINEGTD-DKLYEAHRDWGRRFMKL--YPQYTSWDNSKVPERPLV------------------------------------------IGYVSPDYFTHSVSYFIEAPLAHHDYTNYKVVVYSSVVKADAKTNRFRDKVMKKGGLWRDIYGIDEKKVSSMIREDKVDIMVELTGHTANNKLGTMACRPAPVQVTWIGYPNTTGLPTIDYRITDAMADPPNAKQKHVEELVRLPNSFLCYTPSPEA----GPVCPAPALSNGF----VTFGSFNNLAKITPKVLKVWAR-ILSAVPHSRLIVKCKPFCCDSVRQRFLSILEQLGLEPQRVDLLPLILLNHDHMQAYSLMDISLDTFPYAGTTTTCESLYMGVPCVTMGGSVHAHNVGVSLLKTVGLEN-LVARNEDEYVESAIQLASDVTSLSNLRMSLRELMSKSPLCDGAKFTRNIESIYRSMWRRYCDGDVPSLRRMELLQQQQTQTES----VVPEESSVNPSERTITSAPTDGS-------------------IKENGFTAVPALALKSSTSEE-NGVQSNHNGNHGNLS*-
>VvSEC__(986_)
MMISLQNDARNHHQLSQQLVGGMSRVSLN-SDHRDEAPSVYVVK----------PEASLSLKPFKT--EAHEV-DEDMLLALAHQSYKAGNYKQSLDHCNAVYERNSLRTDNLLLMGAIYYQLHDFDMCIARNEEALQIDPRFAECYGNMANAWKEKGNVDLAIRYYLIAIELRPNFCDAWSNLASAYMRKGRLNEAAQCCRQALAINPLLVDAHSNLGNFMKAQGLIQEAYSCYIEALRIQPSF-------AIAWSNLAGLFMESGDLTRALQYYKEAVKLKPTFADAYLNLGNVYKALGMPQEAIVCYQRALQTRPEYAMAY---GNMAGTYYEQGQMDMAIVHYKQAIECDSGFLEAYNNLGNALKDVGR-------IDEAIQCYHQCLALQPNHPQALTNLGNIYMEWNMVAAAATYYKATLAVTTGLSAPFSNLAIIYKQQGNYADAISCYN-----EVLRIDPLAADGLVNRGNTFKEIGRVSEAIQDYIHAITIRPTMAEAHANLASAYKDSGHVEAAVKSYKQALVLRPDFPEATCNLLHTLQCVCSWEDREKMFIEVEGIIRRQIKMSVLPSVQPFHAIAYPIDPLLALDISRKYAAHCSLIASRYALPSFNHPNPVPVKSEGGSGRLRIGYLSSDFGNHPLSHLMGSVFGMHNRENVEVFCYALSPNDSTE---WRQRIQSEAEHFIDVSAMSSDMIAKLINEDKIQILINLNGYTKGARNEIFAMQPAPIQVSYMGFPGTTGASYIDYLVTDEFVSPLCYAHIYSEKLVHLPHCYFVNDYKQKNRDVLDPNCQHKRSDYGLPEDKFIFACFNQLYKMDPEIFNTWCN-ILKRVPNSALWLLRFPAAGEM---RLRSYAVAQGLQPDRI-IFTDVAMKHEHIRRSALADLFLDTPLCNAHTTGTDILWAGLPMVTLPLEKMATRVAGSLCLATGLGEEMIVSSMKEYEEKAVSLAMNRPKLQALTNKLKAVRMSCPLFDTARWVRNLERAYFKMWNVHCSGSRP--QHFKVAENDV-------------------------DFPCDR-----------------------------------------------------------
>VvSPY__(920_)
-------------------------------------------------------------------------------MAWTEKEVGNGRDREPVGGNGFSKVSQTSSSTSSTSPGCL---PKKFE-----GKDALSY-----------ANILRSRNKFADALAMYENILEKDNGNVEAHIGKGICLQMQNMGRLAFESFSEAIRQDPQNLCALTHLGILYKDEGRLLEAAESYDKALRIDSSYKPAAECLAIVLTDLGTSLKLAGNTQEGIQKYYEALKIDPHYAPAYYNLGVVYSEMMQYDTALSCYEKAALERPMYAEAY---CNMGVIFKNRGDLESAITCYERCLAVSPNFEIAKNNMAIALTDLGTKVKLEGDINQGVAYYKKALYYNWHYADAMYNLGVAYGEMLKFDMAIVFYELAFHFNPHCAEACNNLGVIYKDRDNLDKAVECYQANSMLLALSIKPNFSQSLNNLGVVYTVQGKMDAAASMIEKAIVANPTYAEAYNNLGVLYRDAGNISMAIEAYEQCLKIDPDSRNAGQNRLLAMNYINEGND-DKLFEAHRDWGRRFMRL--YPQYTSWDNPKDPERPLV------------------------------------------VGYVSPDYFTHSVSYFIEAPLVNHDYANYKVVVYSAVVKADAKTIRFRDKVLKRGGVWRDIYGIDEKKVASMVREDKVDILVELTGHTANNKLGMMACRPAPVQVTWIGYPNTTGLPTIDYRITDSLADLPDTSQKHVEELVRLPECFLCYMPSPEA----GPVSPTPALSNGF----ITFGSFNNLAKVWFRMKQVNVKWILCAVPNSRLVVKCKPFCCDSVRQRFLSTLEQLGLESLRVDLLPLILLNHDHMQAYALMDISLDTFPYAGTTTTCESLFMGVPCVTMAGSVHAHNVGVSLLNKVGLGR-LVAKTEDEYVQLALQLASDITALSNLRMSLRDLMSKSPVCNGPNFALALESTYRSMWRRYCKGDVPSLRRMEILQQEN----------SEEPV-VKLPEPTKITNSRDDS----------------SGSIKTNGLNQVPSSMLKHSTSEE------------NGVS--
>ZmSEC__(946_)
-----------------------------------------------------MKQNYQSMLACKCFTVFTSV-DEERHLALAHQNYRSGKYREALEHGNVVYEKNPRRTDNLLLLGAIYYQIRNYDMCIAKNEEALAIDPHFAECYGNMANAWKEKGDIDLAIRYYLTAIQLRPNFCDAWSNLASAYTRKGRLNEAAQCCRQALAINPRLVDAHSNLGNLMKAQGFIQEAYSCYIEALRIDPHF-------AIAWSNLAGLFMEAGDLDKALMYYKEAVKLKPSFADAYLNQGNVYKALGMPQDAIMCYQRALQARPDYAMAY---GNLATIYYEQGQLDMAIRCYNQAIVYDPQFIEAYNNMGNALKDAGR-------VEEAINCYRSCLALQANHPQALTNLGNIYMEWNMISAATSFYKAAISVTSGLSSPLNNLAVIYKQQGNYADAITCYT-----EVLRIDPTAADALVNRGNTFKEIGRVNEAIQDYVQAATIRPNMPEAHANLASAYKDSGHVETAIISYKQALRLRPDFPEATCNLLHTLQCVCDWENRDGMFRDVEEIIRRQIKMSVLPSVQPFHAIAYPIDPLLALEISRKYAAHCSLIASRFGLPPFVHPPPVPVKAEGKHCRLKVGYVSSDFGNHPLSHLMGSVFGMHDRANIEVFCYALSQNDGTE---WRQRIQSEAEHFVDVSAMTSDNIAKLINQDKIQILINLNGYTKGARNEIFAMQPAPIQVSYMGFPGTTGAAYIDYLVTDEFVSPSSYAHIYSEKLVHLPHCYFVNDYKQKNRDCLTPVCPHKRSDYGLPEDKFIFACFNQLYKMDPEIFDTWCN-ILKRVPNSALWLLRFPAAGET---RVRAYAAARGVRSDQI-VFTDVAMKNEHIRRSALADLFLDTPLCNAHTTGTDILWAGLPMITLPLEKMATRVAGSLCVATGLGEEMIVSSMKKYEDRAVELALNPVKLQALTNKLKEVRMTCPLFDTARWVRNLERAYYKMWNLYCSSRHP--EPFKVVEDDN-------------------------ESPFDR*----------------------------------------------------------
>ZmSPY__(911_)
-------------------------------------------------------------------------------MGQPGMDSVPGKE-----NNGIAPNLN----------GVVSPAKQQLE-----GKEAMRY-----------ANILRSRNKFADAINLYTIVLEKDGTNVEALIGKGICLQAQNLPRQAIECFTEAVKIEPGNASALTHCGMIYKDEGHLVEAAEAYQKARMADPSYKPASEFLAIVLTDLGTSLKLAGNTEEGIQKYCEALEVDNHYAPAYYNLGVVYSEMMQFDMALSCYEKAALERPLYAEAY---CNMGVIYKNRGDLDAAIICYERCLTISPNFEIAKNNMAIALTDLGTKVKIEGDINRGVAYYKKALYYNWHYADAMYNLGVAYGEMLNFEMAIVFYELALHFNPRCAEACNNLGVIYKDRDNLDKAVECYQ-----MALSIKPLFAQSLNNLGVVYTVQGKMDSAASMIEKAIHANPTYAEAYNNLGVLYRDAGSITLAIHAYERCLQIDPDSRNAGQNRLLAMNYIDEGSD-DKLYEAHREWGKRFMKL--YPQYTSWDNSKVADRPLI------------------------------------------IGYLSPDYFTHSVSYFIEAPLTHHDSTVCKVVVYSGVVKADAKTLRFKDKVLKKGGLWRDIYGIDEKRVASLVREDKVDILVELTGHTANNKLGTMACRPAPIQVTWIGYPNTTGLPTIDYRISDSLTDPPMTKQKHVEELVRLPESFLCYTPSPEA----GPVCPTPAISNGF----VTFGSFNNLAKITPKVLQVWAR-ILCSVPNSRLVVKCKPFCCENIRQKFLATLEELGLESLRVDLLPLIHLNHDHMQAYSLMDISLDTFPYAGTTTTCESLYMGVPCVTMAGAVHAHNVGVSLLSKVGLGR-LVAKTEDEYVSLALDLASDVNALQELRMTLRELMMKSPVCEGERFTRGLEAAYMDMWRRYCDGDVPSLRRLALLEEHPVANGPD---SDKTSEKLADLKAQRASATVEEDNQP---------------PAMANGVRS-PSSPAAAKCESN------------GHSSQ*
