# Supplementary material for: SlSEC1- and SlSPY-mediated O-glycosylation stabilizes the transcription factor SlNOR to promote tomato fruit ripening
Source: Plant Cell. 2026 May 14;38(6):koag144. doi: 10.1093/plcell/koag144 (PMC13274654; doi:10.1093/plcell/koag144)
Supplement: koag144_Supplementary_Data [file koag144_supplementary_data.zip › Supplemental File S3.meg]

#mega
!Title SEC SPY;
!Format DataType=Protein indel=-;

#AtSEC__(977_)
-MISSKNGAAMISRPVF-------------LSDRVDEVFSRKLDLS--------VSSSSS
SSLLQQFNKTHEG-DDDARLALAHQLYKGGDFKQALEHSNMVYQRNPLRTDNLLLIGAIY
YQLQEYDMCIARNEEALRIQPQFAECYGNMANAWKEKGDTDRAIRYYLIAIELRPNFADA
WSNLASAYMRKGRLSEATQCCQQALSLNPLLVDAHSNLGNLMKAQGLIHEAYSCYLEAVR
IQPTF-------AIAWSNLAGLFMESGDLNRALQYYKEAVKLKPAFPDAYLNLGNVYKAL
GRPTEAIMCYQHALQMRPNSAMAF---GNIASIYYEQGQLDLAIRHYKQALSRDPRFLEA
YNNLGNALKDIGR-------VDEAVRCYNQCLALQPNHPQAMANLGNIYMEWNMMGPASS
LFKATLAVTTGLSAPFNNLAIIYKQQGNYSDAISCYN-----EVLRIDPLAADALVNRGN
TYKEIGRVTEAIQDYMHAINFRPTMAEAHANLASAYKDSGHVEAAITSYKQALLLRPDFP
EATCNLLHTLQCVCCWEDRSKMFAEVESIIRRQINMSVLPSVQPFHAIAYPIDPILALEI
SRKYAAHCSIIASRFGLPPFTHPAGLPVKREGGFKRLRIGYVSSDFGNHPLSHLMGSVFG
MHNRENVEVFCYALSANDNTE---WRQRIQSEAEHFLDVSAMSSDAIAKIINQDKIQILI
NLNGYTKGARNEIFAMQPAPIQVSYMGFPGTTGATYIDYLVTDEFVSPLQYAHIYSEKLV
HLPHCYFVNDYKQKNQDVLDPNSKPKRSDYGLPEDKFIFACFNQLYKMDPEIVNTWCN-I
LKRVPNSALWLLRFPAAGEM---RFRTYAAAQGVQPDQI-IFTDVAMKSEHIRRSVLADV
ILDTPLCNGHTTGTDVLWAGVPMITLPLEKMATRVAGSLCLATGLGHGMIVNSLEEYEEK
AVSLALNKPKLQALTKELRASRLTCPLFDTMRWVKNLERSYFKMWNLHCSGQQP--QHFK
VLENDL-------------------------EFPHDR*----------------------
------------------------------------

#AtSPY__(914_)
------------------------------------------------------------
---------------------MVGLEDDTERERSPVVENGFSNGSRSSSSSA----GVLS
PSRKVTQ-----GNDTLSY-----------ANILRARNKFADALALYEAMLEKDSKNVEA
HIGKGICLQTQNKGNLAFDCFSEAIRLDPHNACALTHCGILHKEEGRLVEAAESYQKALM
ADASYKPAAECLAIVLTDLGTSLKLAGNTQEGIQKYYEALKIDPHYAPAYYNLGVVYSEM
MQYDNALSCYEKAALERPMYAEAY---CNMGVIYKNRGDLEMAITCYERCLAVSPNFEIA
KNNMAIALTDLGTKVKLEGDVTQGVAYYKKALYYNWHYADAMYNLGVAYGEMLKFDMAIV
FYELAFHFNPHCAEACNNLGVLYKDRDNLDKAVECYQ-----MALSIKPNFAQSLNNLGV
VYTVQGKMDAAASMIEKAILANPTYAEAFNNLGVLYRDAGNITMAIDAYEECLKIDPDSR
NAGQNRLLAMNYINEGLD-DKLFEAHRDWGWRFTRL--HPQYTSWDNLKDPERPIT----
--------------------------------------IGYISPDFFTHSVSYFIEAPLT
HHDYTKYKVVVYSAVVKADAKTYRFRDKVLKKGGVWKDIYGIDEKKIASMVREDKIDILV
ELTGHTANNKLGTMACRPAPVQVTWIGYPNTTGLPTVDYRITDSLADPPDTKQKQVEELV
RLPDCFLCYTPSPEA----GPVCPTPALSNGF----VTFGSFNNLAKITPKVLQVWAR-I
LCAVPNSRLVVKCKPFCCDSIRQRFLTTLEQLGLESKRVDLLPLILFNHDHMQAYSLMDI
SLDTFPYAGTTTTCESLYMGVPCVTMAGSVHAHNVGVSLLTKVGLGH-LVAKNEDEYVQL
SVDLASDVTALSKLRMSLRDLMAGSPVCNGPSFAVGLESAYRNMWKKYCKGEVPSLRRME
MLQKEV----------HDDPLISKDLGPSRVSVTGEAT-----------------PSLKA
NGSAPVPSSLPTQSPQLS---------KRMDSTS*-

#OsSEC1
------------------------------------------------------------
------------------------------------------------------------
------------------------------------------------------------
------------------------------------------------------------
------------------------------------------------------------
------------------------------------------------------------
---MGNALKDAGR-------VEEAINCYRSCLALQANHPQALTNLGNIYMEWNLISAAAS
FYKAAISVTSGLSSPLNNLAVIYKQQGNYADAITCYT-----EVLRVDPTAADALVNRGN
TFKEIGRVNEAIQDYIQAATIRPTMAEAHANLASAYKDSGHVETAIVSYKQALRLRPDFP
EATCNLLHTLQCVCDWENRNAMFRDVEEIIRKQIKMSVLPSVQPFHAIAYPIDPMLALEI
SCKYAAHCSLIASRFGLPSFVHPPPVPVKAEGKHCRLRVGYVSSDFGNHPLSHLMGSVFG
MHDRDNVEVFCYALSQNDGTE---WRQRIQSEAEHFVDVSAMTSDMIARIINQDKIQILI
NLNGYTKGARNEIFALQPAPIQVSYMGFPGTTGAAYIDYLVTDEFVSPTCYSHIYSEKLV
HLPHCYFVNDYKQKNRDCLDPVCPHKRSDYGLPEDKFIFACFNQLYKMDPEIFDTWCN-I
LKRVPNSALWLLRFPAAGET---RVRAHAAARGVRPDQI-IFTDVAMKNEHIRRSSLADL
FLDTPLCNAHTTGTDILWAGLPMITLPLEKMATRVAGSLCLATGLGEEMIVSSMKEYEDR
AVDLALNPAKLQALTNKLKEVRMTCPLFDTARWVRNLERAYYKMWNLYCSGRHR--EPFK
VIEDDN-------------------------EFPYDR*----------------------
------------------------------------

#OsSEC2
-MLSVRCGGGGG------------------GAAAVEEHGAVRHHRPLTPRQQQQLRTVVE
SLRLDPLE----V-DEGARLEIARQSYRAGDYKAALEHCNAVYRANPRLLENLLLLGAVY
YQLREFDMCIAKNEEAVAIQPNCPECFNSIANAWREKGDVDNAIQFYVHAVQLRPTFADA
WTNLANAYTRKGNLSQAAECCHQALALNPHLADAYCNLGDVLKAQGLYREAYSHYLDALN
IKPTF-------ANAWNNIAGLLMQWGDFNKAALYYKEAIKCNPAFYDAHLNLGNLYKVT
GMRQDAIVCFQNAARAKPENAVAYVFSGNLGNAYHEQGQLDLAILSYRQAIHCNSSYVEA
YNNLGNALKDAGR-------NEEAISCYQTCLALQPSHPQALTNLGNVYMERNMMDIAAS
LYMATLTVTTGLSAPYNNLAMIYKQQGNCNHAITCFN-----EVLRIDPMAADCLVNRGN
TFKEAGRITEAIQDYFHAVTIRPTMAEAHANLAAAYKDTGLLEASIISYKQALQLRQDFP
EATCNLLHTLQCVCDWDDRAEKFVEVEGIIRQQIKMSSLPSVQPFHAIAYPIDSTLALEI
SRTYAAHYSLVASRFGLPTFTHSYPVPISNDGRTSRLRIGYVSSDFGNHPLSHLMGSIFG
MHNQDTIEVFCYALSQDDGTE---WRQRIRSEAEHFIDVSSMSSDMIAKVINEDKIQILI
NLNGYTKGARNEIFALQPAPIQVSYMGFPGTTGADYIDYLVTDEFVSPLKFSHIYSEKLV
HLPHCYFVNDYKQKNRDVLGPVCPHKRADYGLPEDKFIFACFNQLYKMDPDIFNTWCN-I
LKRVPNSALWLLRFPAAGEM---RLRAYAISKGVRADQI-IFTDVAAKNEHIRRSALADL
FLDTPLCNGHTTGTDILWAGLPMITLPLEKMATRVAGSLCLATGIGEEMVVNSLEEYEER
AVSLAENPLKLEALTNKLKAVRMTCPLFDTARWVKNLERAYLHMWNLHCSGRHP--QHFK
VLEDDA-------------------------QFPF*------------------------
------------------------------------

#OsSPY
------------------------------------------------------------
-------------------MGRPGMDSSEGR-----ESNGVVPERN----------GGAV
PAKQQLD-----GKDTLRY-----------ANILRSRNKFAEALQLYNNVLEKDEANVEA
LIGKGICLQAQSLPMQAIECFNEAVRIDPGNACALTYCGMIYKDEGHLVEAAEAYQKARN
ADPSYKPAAEFLAIVLTDLGTSLKLAGNTEEGIQKYCEALEVDSHYAPAYYNLGVVYSEM
MQFDLALTCYEKAALERPLYAEAY---CNMGVIYKNRGELEAAIACYERCLTISPNFEIA
KNNMAIALTDLGTKVKIEGDINQGVAYYKKALFYNWHYADAMYNLGVAYGEMLNFEMAIV
FYELALHFNPRCAEACNNLGVIYKDRDNLDKAVECYQ-----MALSIKPNFSQSLNNLGV
VYTVQGKMDAASSMIQKAIFANSTYAEAYNNLGVLYRDAGSITSAVQAYEKCLQIDPDSR
NAGQNRLLALNYIDEGFD-DKLYQAHREWGKRFLKL--YPQYTSWDNPKVADRPLV----
--------------------------------------IGYVSPDYFTHSVSYFIEAPLA
HHDYSNYKVVVYSGVVKADAKTLRFKDKVLKKGGLWRDIYGIDEKKVASLVREDKVDILV
ELTGHTANNKLGTMACRPAPIQVTWIGYPNTTGLPTIDYRITDSLADPPDTTQKHVEELV
RLPESFLCYSPSPEA----GPVCPTPAILNGF----ITFGSFNNLAKITPKVLQVWAK-I
LCAVPNSRLVVKCKPFCCDSIRQKFLSTLAELGLEPLRVDLLPLIHLNHDHMQAYSLMDI
SLDTFPYAGTTTTCESLYMGVPCVTMAGSVHAHNVGVSLLTKVGLGR-LVAKSENEYVSL
ALDLAADVTALQELRMSLRGLMAKSPVCDGENFTRGLESAYRNMWRRYCDGDAPALRRLD
LLQEEPCSNNNKQDFDDNQVAKLADLKAQRVDAAVDGDKQSQLTAHAAVVGEVQQAPIMV
NGVSS-PVS--SGKVEAN------------GHISR*

#PtSEC
-MISLQNGARPVVF----------------GSARDDAVGGFQVKIEPPASVSAASSAALS
LLPFKCRDSHHEVVDEDAHLGLAHQLYKSGNYKQALEHSSVVYERSPQRTDNLLLLGAIY
YQLQDYDMCIAKNEEALRLEPRFAECYGNMANAWKEKGDIDLAIRYYLVSIELRPNFADA
WSNLASAYMRKGRLNEASQCCRQALTLNPHLVDAHSNLGNLMKAQGLVQEAYSCYLEALR
IQPTF-------AIAWSNLAGLFMESGDLNRALQYYKEAVKLKPKFPDAYLNLGNVYKAL
GMPQEAIVCYQQAVQARPKYAMAF---GNLASTYYERGQLDLAILHYKQAIACDQRFLEA
YNNLGNALKDVGR-------VDEAIQCYNQCLSLQPNHPQALTNLGNIYMEWNMSAAAAS
CYKATLAVTTGLSAPFSNLAVIYKQQGNYSDAISCYN-----EVLRIEPLAADGLVNRGN
TYKEIGRVSEAIQDYINAITIRPNMAEAHANLASAYKDSGHVEAAIKSYRKALLLRTDFP
EATCNLLHTLQCVCCWEDRDKMFNEVEGIIRRQISMAVLPSVQPFHAIAYPIDPVLALEI
SRKYAAHCSIIASRFALPPFKHPAPLAVKHERGSGRLRIGYVSSDFGNHPLSHLMGSVFG
MHNRENVEVFCYALSPNDGTE---WRQRTQFEAEHFIDVSAMTSDMIAKLINEDKIQILI
NLNGYTKGARNEIFAMQPAPIQVSYMGFPGTTGATYIDYLVTDEFVSPTRFSHIYSEKLV
HLPHCYFVNDYKQKNLDVLDPTCQHKRSDYGLPEDKFIFACFNQLYKMDPEIFNTWCN-I
LKRVPNSALWLLRFPAAGEM---RLRAYAVAQGVQPDQI-IFTDVAMKQEHIRRSALADL
FLDTPLCNAHTTGTDILWAGLPMVTMPLEKMATRVAGSLCLATGLGDEMIVSSMKEYEER
AVSLALNRPKLQSLTNRLKAARMTCPLFDTRRWVRNLDRAYFKMWSIHCSGQQP--HHFK
VAENDF-------------------------DFP--------------------------
------------------------------------

#PtSPY
------------------------------------------------------------
-------------------MAWTENDAGNVREKEPTGDNGFLKGSQPSPDPSGSRVGS-S
PAQKGFD-----GKDALSY-----------ANILRSRNKFADALALYESALENDSGNVEA
YIGKGICLQMQNMERLAFDSFAEAIKLDPENACALTHCGILYKDEGRLLEAAESYHKALK
ADPSYKPASECLAIVLTDLGTSLKLSGNTQEGIQKYYDALKVDPHYAPAYYNLGVVYSEM
MQYDTALSCYEKAAIERPMYAEAY---CNMGVIYKNRGDLESAIACYERCLAVSPNFEIA
KNNMAIALTDLGTKVKLEGDINQGVTYYKKALYYNWHYADAMYNLGVAYGEMLKFEMAIV
FYELAFHFNPHCAEACNNLGVIYKDRDNLDKAVECYQ-----ATLSIKPNFSQSLNNLGV
VYTVQGKMDAAASMIEKAIMANPTYAEAYNNLGVLYRDVGNITMAISAYEQCLEIDPDSR
NAGQNRLLAMNYINEGHD-DKLFQAHREWGRRFMRL--YPQYTSWDNPKVPERPLV----
--------------------------------------IGYVSPDYFTHSVSYFIEAPLV
YHDYANYMVVVYSAVVKSDAKTNRFREKVLKKGGMWRDIYGIDEKKVASMIREDKVDILV
ELTGHTANNKLGMMACRPAPVQVTWIGYPNTTGLPTIDYRITDSFTDPPHTKQKHVEELV
RLPECFLCYIPSPEA----GPVTPTPALSNGF----ITFGSFNNLAKITPKVLQVWAR-I
LCAVPNSRLVVKCKPFGCDSVRQRFLTVLEQLGLEPLRVDLLPLILLNHDHMQAYSLMDI
SLDTFPYAGTTTTCESLYMGVPCITMAGAVHAHNVGVSLLSKVGLGH-LVAKNEEEYVQL
ALQLASDISALSNLRMSLRELMSKSPVCDGPNFTLGLETTYRNMWHRYCKGDVPSLRRIE
LLQQQG----------IPEDVPIKNSDSTTITSSRDGPPES---------RDGLPESVKA
NGFSAVSPPTVNHSCGEN--RSQVNNTINSGKLS--

#RcSEC
-MISLQNGPRVAAQLGSASA----------SVARDEP--GFQVKLEP-------SSSSLS
LVPFKSRDSHHEV-DEDMHLALSHQLYKAGNYKQALEHSNTVYERSPLRTDNLLLLGAIY
YQLHDYDMCIEKNEEALRLEPRFAECYGNMANAWKEKGDIDLAIRYYLIAIELRPNFADA
WSNLASAYMRKGRLNEAAQCCRQALALNPLLVDAHSNLGNLMKAQGLVQEAYSCYLEALR
IQPTF-------AIAWSNLAGLFLESGDLNRALQYYKEAVKLKPTFPDAYLNLGNVYRAL
GMPQEAIVCYQRAVQTRPNYAVAF---GNLASTYYERGQLDLAIHHYKQAIACDGRFLEA
YNNLGNALKDVGR-------VEEAIQCYNQCLALQPSHPQALTNLGNIYMEWNMASTAAS
YYKATLAVTTGLSAPFNNLAVIYKQQGNYADAISCYN-----EVLRIDPLAADGLVNRGN
TYKEIGRVSDAIQDYIRAITIRPTMAEAHANLASAYKDSGRVEAAVKSYRQALVLRPDFP
EATCNLLHTLQCVCCWEDRDKMFSEVEGIIRRQITMSVLPSVQPFHAIAYPIDPMLALDI
SRKYAAHCSIIASRFGLPPFNHPPPIPIRRDRGSERLRIGYVSSDFGNHPLSHLMGSVFG
MHNRENVEVFCYALSPNDGTE---WRQRIQSEAEHFVEVSAMSADMIAKLINEDKIQILI
NLNGYTKGARNEIFAMQPAPIQVSYMGFPGTTGATYIDYLVTDEFVSPTRYSHIYSEKLV
HMPHCYFVNDYKQKNLDVLDPTCQHKRSDYGLPEDKFIFACFNQLYKMDPEIFNTWCN-I
LKRVPNSALWLLRFPAAGEM---RLRSYAVSQGVQPEQI-IFTDVAMKQEHIRRSALADL
FLDTPLCNAHTTGTDILWAGLPMVTLPLEKMATRVAGSLCLATGLGDEMIVSSMKEYEEK
AVSLALNRPKLQALTNKLKAVRMTCPLFDTPRWVQNLERAYFKMWNIHCSGQQP--QHFK
VTEDDS-------------------------EFPYDR-----------------------
------------------------------------

#RcSPY
------------------------------------------------------------
-------------------MAWTEKNNGNGKEGGPIEDNGFLKGTQEPSPSASGSPVAVA
AGLKGIE-----EKDSLSY-----------ANILRSRNKFVDALAIYESVLEKDSGNVEA
YIGKGICLQMQNMGRLAFDSFAEAIKLDPQNACALTHCGILYKEEGRLVEAAESYQKALR
ADPLYKPAAECLSIVLTDLGTSLKLSGNTQEGIQKYYEALKIDPHYAPAYYNLGVVYSEM
MQYDTALNCYEKAALERPMYAEAY---CNMGVIYKNRGDLESAIACYERCLAVSPNFEIA
KNNMAIALTDLGTKVKLEGDINQGIAYYKKALYYNWHYADAMYNLGVAYGEMLKFDNAIV
FYELAFHFNPHCAEACNNLGVIYKDRDNLDKAVECYQ-----TALSIKPNFSQSLNNLGV
VYTVQGKMDAAASMIEKAIMANPTYAEAYNNLGVLYRDAGNIPMAINAYEQCLKIDPDSR
NAGQNRLLAMNYINEGHD-EKLFEAHRDWGRRFMRL--YPQYTMWDNPKDLDRPLV----
--------------------------------------IGYVSPDYFTHSVSYFIEAPLV
YHDYANYKVVVYSAVVKADAKTIRFREKVLKQGGIWRDIYGIDEKKVASMVREDNVDILV
ELTGHTANNKLGMMACRPAPIQVTWIGYPNTTGLPTIDYRITDSLADPRDTKQKHVEELV
RLPDCFLCYTPSPEA----GPVCPTPALANGF----ITFGSFNNLAKITPKVLQVWAR-I
LCAVPNSRLVVKCKPFCCDSVRQRFLTMLEELGLESLRVDLLPLILLNHDHMQAYSLMDI
SLDTFPYAGTTTTCESLYMGVPCVTMAGAIHAHNVGVSLLSKVGLGH-LVAQNEDNYVQL
ALQLASDIPALSNLRMSLRDLMSKSPVCDGSKFTLGLESSYRDMWHRYCKGDVPSLKRME
LLKQQK----------GSEAVPNENFEPTRNAFPVEGP----------------PESVKL
NGYNIVSSSILNRSSEENVSQTQLNHTTNSDKPS--

#SlSEC1
-MLSLQTDLRQYNQQQQLLISRVPPDGVAVGDQKIDSSFPFQ------------SESALS
SGNINS-ELSREV-DEDALLTLAHQNYKAGNYKQALEHSKAVYERNPVRTDNLLLFGAIY
YQLHDFDMCIAKNEEALSIEPHFAECYGNMANAWKEKGNIDVAIRYYLIAIELRPNFADA
WSNLASAYMRKGRLNEAVQCCRQALALNPRLVDAHSNLGNLMKAQGLVQEAYNCYVEALR
IQPAF-------AIAWSNLAGLFMEAGDLNRALQYYKEVIKLKPNFSDAYLNLGNVYKAL
GMPQEAIVCYQRALQVRPDYAMAF---GNLASVYYEQGNMEMAIFNYRRAITCDTEFFEA
YNNLGNALKDAGR-------VEEAIHCYRQCLSLQPNHPQALSNIGIIYMQWNMMSAAAQ
CFKATLAVTTGLSAPLNNLAIIYKQQGNYAEAISCYN-----EVLRIDPMAADGLVNRGN
TYKEIGRVNEAVQDYMRAITVRPTMAEAHANLASAYKDSGNVEAAIKSYRQALMLRPDFP
EATCNLLHTLQCVCDWDNREKMFIEVEGILRRQIKMSIIPSVQPFHAIAYPLDPMLALDI
SCKYAQHCSVVATRYSLPPFTHPPPLPIKGGGRINRLRVGYVSSDFGNHPLSHLMGSVFG
MHDKENVEVFCYALSPNDGTE---WRIRTQTEAEHFIDVSSLTSDVIARMINEDQIQILI
NLNGYTKGARNEIFAMQPAPIQVSYMGFPGTTGATYIDYLVTDEFVSPMKYAHIYSEKLV
HLPHCYFVNDYKQKNCDVLDPNSQLKRSDYGLPEDKFIFACFNQLYKMDPEIFITWCN-I
LKRVPNSALWLLRFPAAGEM---RLRAHAAAQGLQPDQI-IFTDVAMKQEHIKRSSLADL
FLDTPLCNAHTTGTDVLWAGLPMVTLPLEKMATRVAGSLCLATGLGAEMIVSSMKEYEEK
AVSLALNRPKLQDLTNRLKAVRMSCPLFDTTRWVRNLERSYFKMWNLYCSGQHP--QPFQ
VTENDS-------------------------EFPFDR*----------------------
------------------------------------

#SlSEC2
-MLSLQSDPRQY--QQQLLISRVSHD----GDPRSDSSFPFY------------AESVLS
SVNSKS-DLSREV-DEDTLLTLAHQNYKAGNYKQALEHSKAVYERNTQRTDNLLLLGAIY
YQLHDFDTCIAKNEEALRVNPQFAECYGNMANAWKEKDNIDVAIRYYLIAIELRPNFADA
WSNLAGAYMRKGRLSDAAQCCRQALALNPRLVDAHSNLGNLMKAQGLVQEAYNCYVEALR
IQPTF-------AVAWSNLAGLFMDAGDLNRALQYYKEAVKLKPNFSDAYLNLGNVYKAL
GMPQEAIMCYQRALLVRPDYAVAF---GNLATVYYEQGNLEMAMLNYRRAITCDAGFLEA
YNNLGNALKDAGR-------VEEAIHYYRQCLSLQPNHPQALTNLGNIYMEWNMTSAAAQ
CYKATLAVTTGLSPPFNNLAIIYKQQGNYADAISCYN-----EVLRIDPMAADGLVNRGN
TYKEIGRVNEAIQDYMRAITIRPNMAEAHANLASSYKDSGNVEAAIKSYRQALMLRPDFP
EATCNLLHTLQCVCDWDDREKMFIEVEGILRRQIKMSVIPSVQPFHAIAYPLDPLLALEI
SCKYAQHCSVMAARFSLPPFSHPPPLPIKGGSRSGRLRVGYVSSDFGNHPLSHLMGSVFG
MHDRENVEVFCYALSPNDGTE---WRLRIQSEAEHFVDVSSLASDVIARMINEDQIQILI
NLNGYTKGARNEIFAMQPAPIQVSYMGFPGTTGANYIHYLVTDEFVSPTRYSHIYSEKLV
HLPHCYFVNDYKQKNRDALDPSCQPRRSDYGLPEDKFIFACFNQLYKMDPEIFKTWCN-I
LKRVPNSALWLLRFPAAGET---RVRAHAAAQGVQPDQI-IFTDVAMKQEHIRRSSLADL
CLDTPLCNAHTTGTDVLWAGLPMVTLPLEKMATRVAGSLCLATGVGEEMVVSSMKEYEEK
AVSLALNRPKLQDLTKKLKAVRLSCPLFDTGRWVRNLERSYFKMWNLYCSGQHP--QPFK
VTENDM-------------------------EFPYDR*----------------------
------------------------------------

#SlSPY
------------------------------------------------------------
-------------------MAWTEKDVENGKESESLGNNGFLKGGQ-SSSGSKGSPGRIS
HVKKIFE-----DKDAITY-----------ANILRSRNKFVDALAIYESVLEKDSKSIES
LIGKGICLQMQNTGRLAFESFSEAIKVDPQNACALTHCGILYKDEGRLVEAAESYEKALK
ADPSYTPAAECLAIVLTDIGTSLKLAGNTQEGIQKYYEAIKIDSHYAPAYYNLGVVYSEM
MQYDMALNCYEKAALERPMYAEAY---CNMGVIFKNRGDLESAIACYERCLAVSPNFEIA
KNNMAIALTDLGTKVKLEGDINQGVAYYKKALCYNWHYADAMYNLGVAYGEMLKFDMAIV
FYELAFHFNPHCAEACNNLGVIYKDRDNLDKAVECYQ-----LALSIKPNFSQSLNNLGV
VYTVQGKMDAAASMIEKAIIANPTYAEAYNNLGVLYRDAGNISLAIEAYEQCLKIDPDSR
NAGQNRLLAMNYINEGTD-DKLYEAHRDWGRRFMKL--YPQYTSWDNSKVPERPLV----
--------------------------------------IGYVSPDYFTHSVSYFIEAPLA
HHDYTNYKVVVYSSVVKADAKTNRFRDKVMKKGGLWRDIYGIDEKKVSSMIREDKVDIMV
ELTGHTANNKLGTMACRPAPVQVTWIGYPNTTGLPTIDYRITDAMADPPNAKQKHVEELV
RLPNSFLCYTPSPEA----GPVCPAPALSNGF----VTFGSFNNLAKITPKVLKVWAR-I
LSAVPHSRLIVKCKPFCCDSVRQRFLSILEQLGLEPQRVDLLPLILLNHDHMQAYSLMDI
SLDTFPYAGTTTTCESLYMGVPCVTMGGSVHAHNVGVSLLKTVGLEN-LVARNEDEYVES
AIQLASDVTSLSNLRMSLRELMSKSPLCDGAKFTRNIESIYRSMWRRYCDGDVPSLRRME
LLQQQQTQTES----VVPEESSVNPSERTITSAPTDGS-------------------IKE
NGFTAVPALALKSSTSEE-NGVQSNHNGNHGNLS*-

#VvSEC
MMISLQNDARNHHQLSQQLVGGMSRVSLN-SDHRDEAPSVYVVK----------PEASLS
LKPFKT--EAHEV-DEDMLLALAHQSYKAGNYKQSLDHCNAVYERNSLRTDNLLLMGAIY
YQLHDFDMCIARNEEALQIDPRFAECYGNMANAWKEKGNVDLAIRYYLIAIELRPNFCDA
WSNLASAYMRKGRLNEAAQCCRQALAINPLLVDAHSNLGNFMKAQGLIQEAYSCYIEALR
IQPSF-------AIAWSNLAGLFMESGDLTRALQYYKEAVKLKPTFADAYLNLGNVYKAL
GMPQEAIVCYQRALQTRPEYAMAY---GNMAGTYYEQGQMDMAIVHYKQAIECDSGFLEA
YNNLGNALKDVGR-------IDEAIQCYHQCLALQPNHPQALTNLGNIYMEWNMVAAAAT
YYKATLAVTTGLSAPFSNLAIIYKQQGNYADAISCYN-----EVLRIDPLAADGLVNRGN
TFKEIGRVSEAIQDYIHAITIRPTMAEAHANLASAYKDSGHVEAAVKSYKQALVLRPDFP
EATCNLLHTLQCVCSWEDREKMFIEVEGIIRRQIKMSVLPSVQPFHAIAYPIDPLLALDI
SRKYAAHCSLIASRYALPSFNHPNPVPVKSEGGSGRLRIGYLSSDFGNHPLSHLMGSVFG
MHNRENVEVFCYALSPNDSTE---WRQRIQSEAEHFIDVSAMSSDMIAKLINEDKIQILI
NLNGYTKGARNEIFAMQPAPIQVSYMGFPGTTGASYIDYLVTDEFVSPLCYAHIYSEKLV
HLPHCYFVNDYKQKNRDVLDPNCQHKRSDYGLPEDKFIFACFNQLYKMDPEIFNTWCN-I
LKRVPNSALWLLRFPAAGEM---RLRSYAVAQGLQPDRI-IFTDVAMKHEHIRRSALADL
FLDTPLCNAHTTGTDILWAGLPMVTLPLEKMATRVAGSLCLATGLGEEMIVSSMKEYEEK
AVSLAMNRPKLQALTNKLKAVRMSCPLFDTARWVRNLERAYFKMWNVHCSGSRP--QHFK
VAENDV-------------------------DFPCDR-----------------------
------------------------------------

#VvSPY
------------------------------------------------------------
-------------------MAWTEKEVGNGRDREPVGGNGFSKVSQTSSSTSSTSPGCL-
--PKKFE-----GKDALSY-----------ANILRSRNKFADALAMYENILEKDNGNVEA
HIGKGICLQMQNMGRLAFESFSEAIRQDPQNLCALTHLGILYKDEGRLLEAAESYDKALR
IDSSYKPAAECLAIVLTDLGTSLKLAGNTQEGIQKYYEALKIDPHYAPAYYNLGVVYSEM
MQYDTALSCYEKAALERPMYAEAY---CNMGVIFKNRGDLESAITCYERCLAVSPNFEIA
KNNMAIALTDLGTKVKLEGDINQGVAYYKKALYYNWHYADAMYNLGVAYGEMLKFDMAIV
FYELAFHFNPHCAEACNNLGVIYKDRDNLDKAVECYQANSMLLALSIKPNFSQSLNNLGV
VYTVQGKMDAAASMIEKAIVANPTYAEAYNNLGVLYRDAGNISMAIEAYEQCLKIDPDSR
NAGQNRLLAMNYINEGND-DKLFEAHRDWGRRFMRL--YPQYTSWDNPKDPERPLV----
--------------------------------------VGYVSPDYFTHSVSYFIEAPLV
NHDYANYKVVVYSAVVKADAKTIRFRDKVLKRGGVWRDIYGIDEKKVASMVREDKVDILV
ELTGHTANNKLGMMACRPAPVQVTWIGYPNTTGLPTIDYRITDSLADLPDTSQKHVEELV
RLPECFLCYMPSPEA----GPVSPTPALSNGF----ITFGSFNNLAKVWFRMKQVNVKWI
LCAVPNSRLVVKCKPFCCDSVRQRFLSTLEQLGLESLRVDLLPLILLNHDHMQAYALMDI
SLDTFPYAGTTTTCESLFMGVPCVTMAGSVHAHNVGVSLLNKVGLGR-LVAKTEDEYVQL
ALQLASDITALSNLRMSLRDLMSKSPVCNGPNFALALESTYRSMWRRYCKGDVPSLRRME
ILQQEN----------SEEPV-VKLPEPTKITNSRDDS----------------SGSIKT
NGLNQVPSSMLKHSTSEE------------NGVS--

#ZmSEC
-----------------------------------------------------MKQNYQS
MLACKCFTVFTSV-DEERHLALAHQNYRSGKYREALEHGNVVYEKNPRRTDNLLLLGAIY
YQIRNYDMCIAKNEEALAIDPHFAECYGNMANAWKEKGDIDLAIRYYLTAIQLRPNFCDA
WSNLASAYTRKGRLNEAAQCCRQALAINPRLVDAHSNLGNLMKAQGFIQEAYSCYIEALR
IDPHF-------AIAWSNLAGLFMEAGDLDKALMYYKEAVKLKPSFADAYLNQGNVYKAL
GMPQDAIMCYQRALQARPDYAMAY---GNLATIYYEQGQLDMAIRCYNQAIVYDPQFIEA
YNNMGNALKDAGR-------VEEAINCYRSCLALQANHPQALTNLGNIYMEWNMISAATS
FYKAAISVTSGLSSPLNNLAVIYKQQGNYADAITCYT-----EVLRIDPTAADALVNRGN
TFKEIGRVNEAIQDYVQAATIRPNMPEAHANLASAYKDSGHVETAIISYKQALRLRPDFP
EATCNLLHTLQCVCDWENRDGMFRDVEEIIRRQIKMSVLPSVQPFHAIAYPIDPLLALEI
SRKYAAHCSLIASRFGLPPFVHPPPVPVKAEGKHCRLKVGYVSSDFGNHPLSHLMGSVFG
MHDRANIEVFCYALSQNDGTE---WRQRIQSEAEHFVDVSAMTSDNIAKLINQDKIQILI
NLNGYTKGARNEIFAMQPAPIQVSYMGFPGTTGAAYIDYLVTDEFVSPSSYAHIYSEKLV
HLPHCYFVNDYKQKNRDCLTPVCPHKRSDYGLPEDKFIFACFNQLYKMDPEIFDTWCN-I
LKRVPNSALWLLRFPAAGET---RVRAYAAARGVRSDQI-VFTDVAMKNEHIRRSALADL
FLDTPLCNAHTTGTDILWAGLPMITLPLEKMATRVAGSLCVATGLGEEMIVSSMKKYEDR
AVELALNPVKLQALTNKLKEVRMTCPLFDTARWVRNLERAYYKMWNLYCSSRHP--EPFK
VVEDDN-------------------------ESPFDR*----------------------
------------------------------------

#ZmSPY
------------------------------------------------------------
-------------------MGQPGMDSVPGKE-----NNGIAPNLN----------GVVS
PAKQQLE-----GKEAMRY-----------ANILRSRNKFADAINLYTIVLEKDGTNVEA
LIGKGICLQAQNLPRQAIECFTEAVKIEPGNASALTHCGMIYKDEGHLVEAAEAYQKARM
ADPSYKPASEFLAIVLTDLGTSLKLAGNTEEGIQKYCEALEVDNHYAPAYYNLGVVYSEM
MQFDMALSCYEKAALERPLYAEAY---CNMGVIYKNRGDLDAAIICYERCLTISPNFEIA
KNNMAIALTDLGTKVKIEGDINRGVAYYKKALYYNWHYADAMYNLGVAYGEMLNFEMAIV
FYELALHFNPRCAEACNNLGVIYKDRDNLDKAVECYQ-----MALSIKPLFAQSLNNLGV
VYTVQGKMDSAASMIEKAIHANPTYAEAYNNLGVLYRDAGSITLAIHAYERCLQIDPDSR
NAGQNRLLAMNYIDEGSD-DKLYEAHREWGKRFMKL--YPQYTSWDNSKVADRPLI----
--------------------------------------IGYLSPDYFTHSVSYFIEAPLT
HHDSTVCKVVVYSGVVKADAKTLRFKDKVLKKGGLWRDIYGIDEKRVASLVREDKVDILV
ELTGHTANNKLGTMACRPAPIQVTWIGYPNTTGLPTIDYRISDSLTDPPMTKQKHVEELV
RLPESFLCYTPSPEA----GPVCPTPAISNGF----VTFGSFNNLAKITPKVLQVWAR-I
LCSVPNSRLVVKCKPFCCENIRQKFLATLEELGLESLRVDLLPLIHLNHDHMQAYSLMDI
SLDTFPYAGTTTTCESLYMGVPCVTMAGAVHAHNVGVSLLSKVGLGR-LVAKTEDEYVSL
ALDLASDVNALQELRMTLRELMMKSPVCEGERFTRGLEAAYMDMWRRYCDGDVPSLRRLA
LLEEHPVANGPD---SDKTSEKLADLKAQRASATVEEDNQP---------------PAMA
NGVRS-PSSPAAAKCESN------------GHSSQ*
