# Supplementary material for: SlSEC1- and SlSPY-mediated O-glycosylation stabilizes the transcription factor SlNOR to promote tomato fruit ripening
Source: Plant Cell. 2026 May 14;38(6):koag144. doi: 10.1093/plcell/koag144 (PMC13274654; doi:10.1093/plcell/koag144)
Supplement: koag144_Supplementary_Data [file koag144_supplementary_data.zip › Supplementary Data Set 1.xlsx]

## Sheet: Heatmap data
Secondary metabolites in WT plants, slsec1, slspy and slsec1 slspy mutants at Br+8 stage.
Index	Compounds	Class I	Class II	Formula	Q1 (Da)	Q3 (Da)	Molecular weight (Da)	Ionization model	Level	CAS	cpd_ID	kegg_map	WT_Br+8_1	WT_Br+8_2	WT_Br+8_3	slsec1-1_Br+8_1	slsec1-1_Br+8_2	slsec1-1_Br+8_3	slspy_Br+8_1	slspy_Br+8_2	slspy_Br+8_3	slsec1-1 slspy_Br+8_1	slsec1-1 slspy_Br+8_2	slsec1-1 slspy_Br+8_3	slsec1-1_vs_WT_VIP	slsec1-1_vs_WT_P-value	slsec1-1_vs_WT_Fold_Change	slsec1-1_vs_WT_Log2FC	slsec1-1_vs_WT_Type	slspy_vs_WT_VIP	slspy_vs_WT_P-value	slspy_vs_WT_Fold_Change	slspy_vs_WT_Log2FC	slspy_vs_WT_Type	slsec1-1 slspy_vs_WT_VIP	slsec1-1 slspy_vs_WT_P-value	slsec1-1 slspy__vs_WT_Fold_Change	slsec1-1 slspy_vs_WT_Log2FC	slsec1-1 slspy_vs_WT_Type
Lcfn121156	S-acetylphosphopantotheine	Alkaloids	Alkaloids	C13H25N2O8PS	399.1	357.09	400.107	[M-H]-	2	-	-	-	4808	4808	4808	1.17534e+06	1.30715e+06	1.50312e+06	1.54094e+06	2.32101e+06	2.12088e+06	805385	852145	1.51945e+06	1.26955	0.163302	2.38492	1.25394	up	1.00372	0.364774	3.22754	1.69043	up	1.35713	0.040902	2.25299	1.17184	up
Zmxp003107	Luteolin-7,3'-di-O-glucoside	Flavonoids	Flavones	C27H30O16	611.16	287.06	610.153	[M+H]+	3	52187-80-1	-	-	3575.32	3575.32	3575.32	73243.6	47695.4	33505.8	23742.3	36366.2	21530.9	21442.4	68917.4	31224.8	1.13852	0.178302	3.62623	1.85847	up	1.1714	0.0919986	3.57327	1.83724	up	1.04166	0.270916	2.58316	1.36914	up
Wacyp04569	2-(4-hydroxyphenyl)-2H-chromene-3,5,7-triol		Flavanols	C15H12O5	273.08	123.04	272.068	[M+H]+	2	-	-	-	1709.98	71469.6	1709.98	72444.8	46670.4	152451	72060.3	76833.9	118706	102483	33029.8	57938.4	1.62464	0.00485757	10.1057	3.33709	up	1.5977	0.123698	14.4388	3.85188	up	1.08599	0.267432	15.6331	3.96653	up
MWSHC2016	Epigallocatechin gallate		Flavanols	C22H18O11	457.08	169.01	458.085	[M-H]-	3	989-51-5	C09731	-	2854.67	2854.67	2854.67	58413	104593	74620.8	71510	48038.2	43001	51648.7	37280.6	52908.7	1.60656	0.0464647	22.768	4.50893	up	1.55804	0.107831	17.3046	4.11308	up	1.4177	0.28338	36.4096	5.18625	up
Rfp02130	8-[3,4,5-Trihydroxy-6-(hydroxymethyl)oxan-2-yl]oxychromen-2-one*	Lignans and Coumarins	Coumarins	C15H16O8	325.09	163.04	324.084	[M+H]+	1	-	-	-	7679.93	7679.93	7679.93	71688.3	73828.1	87316	70391	191132	71144.6	259222	93280.7	7679.93	1.62635	0.00513515	276.318	8.11018	up	1.63845	0.0135441	414.782	8.69621	up	1.56372	0.044677	220.256	7.78304	up
Hmln002100	Nortrachelogenin-4-O-glucoside		Lignans	C26H32O12	535.18	373.13	536.189	[M-H]-	3	33464-78-7	-	-	56419.9	51525.5	93562.7	143318	244229	93034	104003	473509	72862.6	189508	113257	151231	1.61833	0.0299815	27.7472	4.79427	up	1.63259	0.0280638	18.9805	4.24645	up	1.56123	0.0124933	16.5621	4.04982	up
ZbWp001588	3-(((S)-1-carboxy-2-phenylethyl)amino)-2,5-dihydroxycyclopentane-1-carboxylic acid	Others	Others	C15H19NO6	310.13	120.08	309.121	[M+H]+	2	-	-	-	40914.4	37984.5	22664.6	87522	133008	128581	30595.5	104150	128175	91210	78639.4	93609.1	1.62487	0.00406824	11.3881	3.50945	up	1.63876	0.00678721	7.44906	2.89706	up	1.501	0.0960002	9.39489	3.23188	up
Labn003316	pyrocatechol-β-D-xylopyranosyl(1-6)-β-D-glucopyranoside	Phenolic acids	Phenolic acids	C17H24O11	403.12	109.03	404.132	[M-H]-	2	-	-	-	1533.55	1533.55	1533.55	45622.6	38557	20568	9427	39655	30530.5	130085	26139.2	11284.1	1.5238	0.0186413	3.43738	1.78131	up	1.02972	0.205007	2.58873	1.37225	up	1.44804	0.002085	2.59403	1.3752	up
Hmln000659	3-O-Galloyl-Glucose*		Phenolic acids	C13H16O10	331.07	169.01	332.074	[M-H]-	1	-	-	-	3707.3	3707.3	3707.3	70967.6	70687.7	55078.5	54513	24957.6	3707.3	49768	37651	40202.6	1.6027	0.054159	14.3992	3.84791	up	1.6265	0.0361547	7.61139	2.92816	up	1.51193	0.125223	11.3356	3.50278	up
Lmmn005003	Medicagenic acid-3-O-glucuronide-28-O-xylosyl(1,4)-rhamnosyl(1,2)-arabinoside	Terpenoids	Triterpene Saponin	C52H80O24	1087.51	1087.5	1088.5	[M-H]-	3	128192-15-4	-	-	15890	15890	15890	194765	160211	187895	110150	135334	109613	136116	79450.2	232289	1.62391	0.0071243	17.6889	4.14477	up	1.1659	0.244581	7.47875	2.9028	up	1.56317	0.00889924	11.4748	3.5204	up
Zbbn005061	2'-Caffeoyl-Mussaenosidic Acid		Monoterpenoids	C25H30O13	537.17	451.16	538.169	[M-H]-	3	-	-	-	2783.7	2783.7	2783.7	32942.6	23229.1	56018.5	13918.5	38796.2	37563.6	196456	16897.3	23577.3	1.59496	0.07066	13.4342	3.74784	up	1.57094	0.0777551	10.8103	3.43434	up	1.35561	0.324254	28.3712	4.82635	up
Index	Compounds	Class I	Class II	Formula	Q1 (Da)	Q3 (Da)	Molecular weight (Da)	Ionization model	Level	CAS	cpd_ID	kegg_map	WT_Br+8_1	WT_Br+8_2	WT_Br+8_3	slsec1-1_Br+8_1	slsec1-1_Br+8_2	slsec1-1_Br+8_3	slspy_Br+8_1	slspy_Br+8_2	slspy_Br+8_3	slsec1-1 slspy_Br+8_1	slsec1-1 slspy_Br+8_2	slsec1-1 slspy_Br+8_3	slsec1-1_vs_WT_VIP	slsec1-1_vs_WT_P-value	slsec1-1_vs_WT_Fold_Change	slsec1-1_vs_WT_Log2FC	slsec1-1_vs_WT_Type	slspy_vs_WT_VIP	slspy_vs_WT_P-value	slspy_vs_WT_Fold_Change	slspy_vs_WT_Log2FC	slspy_vs_WT_Type	slsec1-1 slspy_vs_WT_VIP	slsec1-1 slspy_vs_WT_P-value	slsec1-1 slspy__vs_WT_Fold_Change	slsec1-1 slspy_vs_WT_Log2FC	slsec1-1 slspy_vs_WT_Type
Lmxp000939	Zarzissine	Alkaloids	Alkaloids	C5H5N5	136.06	119.04	135.054	[M+H]+	2	160568-14-9	-	-	1.14272e+07	8.85918e+06	3.83864e+06	1.44894e+06	911314	1.03119e+06	916156	649190	869712	505580	1.60813e+06	962478	1.50426	0.0833158	0.256906	-1.96069	down	1.39143	0.106251	0.376303	-1.41003	down	1.19663	0.107338	0.412968	-1.2759	down
Wafp005926	22-Acetoxy-Tomatidine-3-O-glucoside		Steroid alkaloids	C35H57NO9	636.41	576.39	635.403	[M+H]+	1	-	-	-	2.47151e+07	1.42298e+07	1.27746e+07	4.67878e+06	4.01164e+06	3.79186e+06	6.19871e+06	4.85712e+06	5.07858e+06	3.17232e+06	1.21135e+07	3.86573e+06	1.41066	0.0811899	0.242863	-2.04179	down	1.2477	0.119915	0.398709	-1.32659	down	1.38563	0.103945	0.31029	-1.68831	down
Lmfp005243	Lycoperoside A*		Steroid alkaloids	C52H85NO23	1092.56	1092.56	1091.55	[M+H]+	1	-	-	-	1.66618e+06	2.2263e+06	883677	292136	483480	494085	713763	466607	313270	262031	428261	979828	1.35635	0.0832898	0.193242	-2.37152	down	1.30918	0.114151	0.324069	-1.62563	down	1.43058	0.0771695	0.130365	-2.93938	down
Lmfp005032	Lycoperoside B*		Steroid alkaloids	C52H85NO23	1092.56	1092.56	1091.55	[M+H]+	1	-	-	-	322511	571485	265494	8780.04	8780.04	8780.04	8780.04	8780.04	8780.04	78055.3	126449	216789	1.35022	0.0810325	0.210823	-2.24589	down	1.31625	0.121936	0.360505	-1.47191	down	1.4517	0.0773173	0.145273	-2.78317	down
Wafp003661	N-Sinapoylmethylagmatine		Phenolamine	C17H26N4O4	351.2	207.06	350.195	[M+H]+	1	-	-	-	1.12951e+07	2.0938e+07	2.15455e+07	9.94475e+06	6.9023e+06	8.41927e+06	7.19634e+06	6.88282e+06	6.08506e+06	3.45211e+06	4.20363e+06	8.84382e+06	1.26927	0.23857	0.188315	-2.40878	down	1.17414	0.262709	0.246954	-2.01769	down	1.28868	0.245154	0.200473	-2.31852	down
Wafp003220	N-Sinapoylhomoagmatine		Phenolamine	C17H26N4O4	351.2	207.06	350.195	[M+H]+	1	-	-	-	1.15848e+07	8.5012e+06	8.37456e+06	3.0273e+06	1.7847e+06	2.72362e+06	4.61985e+06	3.01331e+06	3.48342e+06	1.38607e+06	4.41469e+06	1.93531e+06	1.17176	0.298615	0.222828	-2.166	down	1.07	0.317789	0.263075	-1.92645	down	1.19897	0.291458	0.206276	-2.27735	down
Rfn02447	2-[[2-amino-3-(4-hydroxyphenyl)propanoyl]amino]-3-methylpentanoic acid		Phenolamine	C15H22N2O4	295.16	136.07	294.158	[M+H]+	2	-	-	-	3.85665e+06	8.37709e+06	4.5636e+06	3.42063e+06	1.66754e+06	3.11034e+06	2.12393e+06	3.38329e+06	2.64056e+06	506999	657772	5.53822e+06	1.27746	0.217852	0.37779	-1.40434	down	1.02979	0.284127	0.492771	-1.02101	down	1.2077	0.180774	0.309222	-1.69329	down
Lmmp003591	Tri(dihydrocaffeoyl)spermine		Phenolamine	C37H50N4O9	695.37	222.11	694.358	[M+H]+	1	-	-	-	4.58949e+06	9.55134e+06	5.20444e+06	3.35743e+06	2.13268e+06	3.46393e+06	2.4252e+06	3.91409e+06	3.27625e+06	591571	618307	5.60343e+06	1.23397	0.233791	0.340997	-1.55217	down	1.08103	0.263851	0.366866	-1.44667	down	1.20846	0.234988	0.343403	-1.54203	down
pmp001073	Synephrine		Alkaloids	C9H13NO2	168.1	150.09	167.095	[M+H]+	2	94-07-5	C04548	-	2.25876e+07	1.548e+07	6.7895e+06	2.80745e+06	1.5334e+06	1.74696e+06	1.45449e+06	979433	2.0195e+06	675687	3.45978e+06	1.69638e+06	1.55186	0.0265546	0.394087	-1.34341	down	1.60517	0.0267539	0.338558	-1.56253	down	1.48615	0.0233289	0.382379	-1.38693	down
Lcfp100587	Korsinamine		Steroid alkaloids	C29H45NO4	472.34	412.32	471.335	[M+H]+	1	-	-	-	953659	768577	738174	302204	422573	300361	444082	283585	312242	300692	602972	231738	1.51728	0.0579314	0.231668	-2.10987	down	1.35762	0.0926329	0.434307	-1.20321	down	1.45476	0.0819731	0.344478	-1.53752	down
Hmfp004488	Lycoperoside C		Steroid alkaloids	C52H85NO23	1092.56	1032.54	1091.55	[M+H]+	1	-	-	-	53932.1	39296	13356.6	304.211	304.211	304.211	11132	9559.69	8320.39	5075.51	14346.8	19832.3	1.33595	0.108502	0.189309	-2.40118	down	1.32657	0.130548	0.27098	-1.88374	down	1.44409	0.100224	0.126464	-2.9832	down
pma0101	Caffeoylagmatine		Phenolamine	C14H20N4O3	293.16	163.04	292.154	[M+H]+	1	-	-	-	14538.9	7698.54	8494.33	1016.86	1016.86	1016.86	1016.86	1016.86	6816.7	1016.86	10682	1016.86	1.1567	0.138844	0.204912	-2.28692	down	1.27966	0.156777	0.236352	-2.08099	down	1.25491	0.154322	0.221463	-2.17486	down
Rfn03392	3-(3,4-dihydroxyphenyl)-N-[3-[4-[3-(3,4-dihydroxyphenyl)propanoyl-[3-[3-(3,4-dihydroxyphenyl)propanoylamino]propyl]amino]butylamino]propyl]propanamide		Phenolamine	C37H50N4O9	695.36	293.19	694.358	[M+H]+	1	-	-	-	1731.03	189360	129617	1731.03	1731.03	1731.03	1731.03	1731.03	1731.03	1731.03	1731.03	1731.03	1.28984	0.189351	0.400837	-1.31891	down	1.05093	0.280103	0.427912	-1.22462	down	1.28395	0.183607	0.387188	-1.36889	down
Rfp101201	22-Acetoxy-Tomatidine-glucoside-glucoside		Steroid alkaloids	C41H67N1O14	798.46	738.45	797.456	[M+H]+	2	-	-	-	1.65055e+06	2.11062e+06	697948	391635	368435	293536	534244	398380	422262	532178	346955	571762	1.21825	0.177862	0.359648	-1.47534	down	1.14056	0.212525	0.430308	-1.21656	down	1.29032	0.141529	0.268844	-1.89516	down
Lmfp004912	β2-Tomatine		Steroid alkaloids	C44H73NO16	872.5	416.34	871.493	[M+H]+	2	17406-47-2	-	-	1.47324e+06	1.94004e+06	787894	339046	285857	365782	492737	284758	344980	345774	297773	533811	1.04261	0.15689	0.449127	-1.15481	down	1.31446	0.103624	0.321636	-1.6365	down	1.25069	0.103978	0.326666	-1.61411	down
Safp004529	Tomatidenol-O-hexoside		Steroid alkaloids	C33H53NO7	576.39	558.38	575.382	[M+H]+	2	-	-	-	124592	122765	70755.4	18535.3	20938.4	23734.1	32873.2	25044.2	37890.3	27865.5	17794.2	44359.9	1.25581	0.0410007	0.4056	-1.30187	down	1.0485	0.0568564	0.385959	-1.37348	down	1.49366	0.0247364	0.23849	-2.068	down
Lmlp001118	3'-Glucosyl-6,7-dihydroxy-N-methyl-benzyltetrahydroisoquinoline		Isoquinoline alkaloids	C23H29NO8	448.2	286.15	447.189	[M+H]+	2	-	-	-	178196	161769	87050.6	56021.5	88837.3	21433.7	80067.2	41805	38429.1	16990.7	7834.72	24199.7	1.18809	0.175597	0.381124	-1.39167	down	1.09735	0.184814	0.413995	-1.27231	down	1.24789	0.0958452	0.141315	-2.82301	down
Sasp008293	3-bromo-N-[4-chloro-2-methyl-6-(methylcarbamoyl)phenyl]-1-(3-chloropyridin-2-yl)-1H-pyrazole-5-carboxamide		Alkaloids	C18H14BrCl2N5O2	481.98	450.94	480.971	[M+H]+	1	-	-	-	379485	242303	239672	145726	58629.4	75048.1	171308	110798	95891.1	63559.2	235557	104733	1.34834	0.189362	0.086724	-3.52743	down	1.31826	0.198164	0.114498	-3.12661	down	1.47549	0.167667	0.00860941	-6.85987	down
Rfp04298	Solanocardinol-glucose-glucoside		Steroid alkaloids	C39H65NO13	756.45	756.44	755.446	[M+H]+	1	-	-	-	17986.1	9384.45	17283.2	722.311	722.311	722.311	9782.65	3973.69	7187.78	722.311	722.311	722.311	1.55526	0.123731	0.097872	-3.35296	down	1.57602	0.123731	0.097872	-3.35296	down	1.49415	0.123731	0.097872	-3.35296	down
Lacp001298	4-Hydroxy-3-methoxy-β-phenethylamine		Alkaloids	C9H13NO2	168.1	91.05	167.095	[M+H]+	3	-	-	-	1.41199e+06	546880	615024	327224	388722	205526	567480	359021	299799	154395	445775	185861	1.4427	0.101001	0.393309	-1.34626	down	1.49842	0.0971254	0.370405	-1.43282	down	1.33054	0.074876	0.345323	-1.53398	down
pmp001023	Peimisine		Steroid alkaloids	C27H41NO3	428.316	410.305	427.309	[M+H]+	-	19773-24-1	-	-	175818	79599.7	75822	3240.07	3240.07	74813.6	44172.5	44032.6	25131.2	3240.07	3240.07	3240.07	1.15878	0.0364983	0.270822	-1.88458	down	1.6237	0.0340892	0.0320431	-4.96384	down	1.44274	0.0528276	0.286262	-1.80459	down
Wdgp002258	16-hydroxyalstonisine		Plumerane	C20H22N2O4	355.17	163.04	354.158	[M+H]+	3	-	-	-	30491	23250.3	14697.1	561.942	561.942	9330.49	2809.71	5100.17	10735.2	561.942	561.942	561.942	1.50041	0.155936	0.166874	-2.58317	down	1.43597	0.172063	0.225039	-2.15175	down	1.1768	0.180292	0.269223	-1.89313	down
MWStz409	3,3',4',5,6,7,8-heptamethoxyflavone	Flavonoids	Flavonols	C22H24O9	433.15	403.11	432.142	[M+H]+	1	1178-24-1	-	-	7.61064e+06	4.68306e+06	2.22752e+06	761437	508048	443410	518467	332688	308379	241244	984465	784647	1.56866	0.0700037	0.108977	-3.1979	down	1.48913	0.0934816	0.253106	-1.98219	down	1.32046	0.0773551	0.209294	-2.2564	down
Lmpp003930	Apigenin-7-O-(6''-p-Coumaryl)glucoside		Flavones	C30H26O12	579.15	271.06	578.142	[M+H]+	3	-	-	-	1.62006e+06	2.0667e+06	769758	421777	347640	335235	471087	345493	494636	445907	314690	602167	1.40808	0.116214	0.0953351	-3.39085	down	1.23483	0.183682	0.32091	-1.63976	down	1.24029	0.14996	0.234717	-2.09101	down
Wagp010653	3,5,6,7,3',4'-Hexamethoxyflavone*		Flavonols	C21H22O8	403.14	373.09	402.132	[M+H]+	1	1251-84-9	-	-	1.69483e+06	2.14309e+06	832462	432039	339162	352430	530650	418418	418739	439958	317932	625542	1.49084	0.129444	0.0563052	-4.15059	down	1.28283	0.171242	0.210974	-2.24486	down	1.23996	0.153516	0.157956	-2.6624	down
Wagp010352	Flindulatin		Flavonols	C19H18O7	359.11	344.09	358.105	[M+H]+	1	521-44-8	-	-	164774	91065.5	109580	22366	28430.8	42561	55088.7	26676.8	22968.1	49167.3	14351.2	45173.9	1.60215	0.0971835	0.0085625	-6.86775	down	1.34395	0.160515	0.272197	-1.87728	down	1.01599	0.190708	0.368295	-1.44107	down
Wagp008700	5-Hydroxy-3,6,7,4',5'-Pentamethoxyflavone		Flavonols	C20H20O8	389.12	359.08	388.116	[M+H]+	2	-	-	-	370203	201880	235887	25323.9	24390.2	117024	177304	41001.3	119114	24144.2	166715	16047.2	1.6006	0.0506599	0.0992647	-3.33257	down	1.30619	0.0663684	0.287989	-1.79591	down	1.04507	0.206493	0.413766	-1.27311	down
Cmsp008121	Sakuranetin		Flavanones	C16H14O5	287.09	167.03	286.084	[M+H]+	3	2957-21-3	C09833	ko00941,ko01110	326247	213260	285514	32579.8	35212	112311	186461	48029.9	102073	25811.5	170963	28938.3	1.15632	0.197758	0.0161925	-5.94853	down	1.14239	0.197758	0.0161925	-5.94853	down	1.08637	0.197758	0.0161925	-5.94853	down
mws1034	Isosakuranetin		Flavanones	C16H14O5	287.09	153.02	286.084	[M+H]+	3	480-43-3	C05334	ko00941,ko01110	133835	116005	97038	31459.3	26991.7	25196.1	80831.6	39263.6	24696.7	28010.4	79582.4	14026.4	1.15671	0.183544	0.0158071	-5.98329	down	1.14128	0.183544	0.0158071	-5.98329	down	1.08745	0.183544	0.0158071	-5.98329	down
Wbtn006715	1,2,4,5,8-pentahydroxy-6-methylanthracene-9,10-dione*		Other Flavonoids	C15H10O7	301.04	151	302.043	[M-H]-	1	-	-	-	111172	85170.5	38300.6	37086.2	27927.6	24026.1	32916.5	3873.83	3873.83	3873.83	3873.83	69293.4	1.52788	0.0868441	0.239011	-2.06485	down	1.48357	0.104993	0.324907	-1.6219	down	1.36323	0.102688	0.333509	-1.5842	down
MWSN0023	Quercetin*		Flavonols	C15H10O7	301.04	151.01	302.043	[M-H]-	1	117-39-5	C00389	ko00941,ko00944,ko01100,ko01110	393581	329836	413859	86865.7	143717	84359	13193	13193	13193	13193	170148	13193	1.48463	0.0982633	0.247873	-2.01233	down	1.47121	0.108199	0.294224	-1.76501	down	1.34868	0.10727	0.305791	-1.70938	down
Lmqn006260	2',3',4',5,7-pentahydroxyflavone*		Flavones	C15H10O7	301.04	151	302.043	[M-H]-	1	-	-	-	2.3032e+07	8.84869e+06	2.37967e+07	5.26149e+06	4.28597e+06	1.21174e+06	6.73879e+06	3.41006e+06	7.89445e+06	2.93611e+06	1.05551e+06	3.26674e+06	1.45599	0.111413	0.236282	-2.08142	down	1.41694	0.129279	0.303847	-1.71858	down	1.29612	0.133912	0.325377	-1.61981	down
pme3514	Morin*		Flavonols	C15H10O7	301.04	151	302.043	[M-H]-	1	480-16-0	C10105	-	2.65839e+07	9.82518e+06	2.12431e+07	6.63013e+06	4.11957e+06	1.40473e+06	7.17899e+06	4.41658e+06	9.18835e+06	3.44657e+06	1.4591e+06	3.46961e+06	1.50042	0.0906984	0.240587	-2.05537	down	1.48629	0.102097	0.292868	-1.77168	down	1.3672	0.0973998	0.296214	-1.75529	down
Ybnn006457	Artocarpanone		Flavanones	C16H14O6	301.07	151	302.079	[M-H]-	3	-	-	-	1.48745e+06	289675	328080	85383.5	105187	278527	404596	103654	45575.5	233313	77532.2	123407	1.51807	0.0846952	0.235812	-2.08429	down	1.49875	0.0872739	0.267182	-1.90411	down	1.40367	0.0887206	0.280245	-1.83524	down
Zbsn007580	Syringetin		Flavonols	C17H14O8	345.06	330.04	346.069	[M-H]-	3	4423-37-4	C11620	ko00944,ko01110	230803	250395	14560.7	40841	9651.87	2024.53	17835.7	16473.9	10684.6	404.907	404.907	3625.31	1.54109	0.145831	0.0098621	-6.66389	down	1.31114	0.172209	0.110779	-3.17424	down	1.33382	0.152325	0.0394207	-4.6649	down
Lmbn005454	Naringenin-5-methyl ether		Flavones	C16H14O5	285.08	119.05	286.084	[M-H]-	3	61823-56-1	-	-	15641.3	1114.97	25798.3	1114.97	1114.97	1114.97	1114.97	1114.97	1114.97	1114.97	1114.97	1114.97	1.15674	0.192847	0.00826375	-6.91899	down	1.14233	0.192847	0.00826375	-6.91899	down	1.08699	0.192847	0.00826375	-6.91899	down
Lcyp000676	Isoscopoletin-β-D-glucoside	Lignans and Coumarins	Coumarins	C16H18O9	355.1	163.04	354.095	[M+H]+	1	20186-29-2	-	-	2.02576e+06	3.26042e+06	1.24209e+06	49731.6	49731.6	793395	966961	753685	500421	389671	604421	1.04942e+06	1.54085	0.0859913	0.24449	-2.03216	down	1.49178	0.0871318	0.278979	-1.84177	down	1.20028	0.0996818	0.356567	-1.48776	down
Lajp003585	Murrayacarpin A glucoside		Coumarins	C17H20O9	369.12	177.05	368.11	[M+H]+	3	-	-	-	4.09708e+07	3.94859e+07	2.99056e+07	7.99869e+06	6.55473e+06	1.04771e+07	1.58703e+07	1.49609e+07	1.80459e+07	2.82588e+06	8.52931e+06	8.26336e+06	1.50763	0.100672	0.129708	-2.94666	down	1.56916	0.0965242	0.103953	-3.266	down	1.39464	0.0994522	0.13736	-2.86396	down
MWStz514	Meranzin*		Coumarins	C15H16O4	261.11	189.07	260.105	[M+H]+	1	23971-42-8	-	-	315765	325615	296337	74166.9	77232.1	60075.3	116806	106351	21474.4	19164.2	51723.6	14133.3	1.34213	0.176365	0.0293685	-5.08959	down	1.01773	0.203625	0.120143	-3.05718	down	1.17029	0.183654	0.0563919	-4.14837	down
Lhzp102808	Sesamin		Lignans	C20H18O6	355.1	163.04	354.11	[M+H]+	3	607-80-7	C10882	-	4.59295e+06	2.3042e+06	2.08559e+06	572597	425874	558307	897549	514283	877941	217304	1.03505e+06	347078	1.55538	0.0662097	0.245189	-2.02803	down	1.52443	0.0700029	0.295384	-1.75934	down	1.25903	0.0681836	0.349135	-1.51814	down
Wbwp011247	lancilactone B		Lignans	C30H38O4	463.29	463.29	462.277	[M+H]+	3	218915-16-3	-	-	120934	155809	35994.6	13022.9	14187.4	2604.59	34735.1	26490.7	39135	20885.1	37449.5	15070.3	1.21302	0.0711284	0.38943	-1.36056	down	1.39053	0.0681635	0.3754	-1.4135	down	1.48713	0.0427731	0.114809	-3.12269	down
pmb0808	Esculetin-6-O-quinic acid		Coumarins	C16H16O9	353.1	179	352.079	[M+H]+	3	-	-	-	206291	175935	35616.8	5396.04	10930.9	7199.82	32657.7	22853.7	32642.8	9396.34	30217.7	26386.9	1.43707	0.032098	0.324338	-1.62443	down	1.4344	0.0538274	0.438786	-1.18841	down	1.13596	0.0938652	0.468795	-1.09297	down
Cmpp008880	Suberosin		Coumarins	C15H16O3	245.12	189.06	244.11	[M+H]+	1	581-31-7	-	-	2.65721e+07	1.40824e+07	1.33864e+07	4.72453e+06	4.54255e+06	3.94535e+06	6.8801e+06	4.58583e+06	3.61033e+06	3.28898e+06	1.25531e+07	3.4271e+06	1.32688	0.102724	0.156745	-2.67351	down	1.47701	0.108187	0.153474	-2.70394	down	1.42387	0.0942783	0.0783749	-3.67346	down
Rlp07442	4-Methoxy-3-(3-methylbut-2-enyl)chromen-2-one*		Coumarins	C15H16O3	245.12	189.05	244.11	[M+H]+	1	-	-	-	2.57498e+07	1.39705e+07	1.50151e+07	5.12372e+06	4.21898e+06	4.07783e+06	7.01342e+06	4.751e+06	4.40356e+06	3.54237e+06	1.16412e+07	3.92652e+06	1.38422	0.103064	0.135861	-2.8798	down	1.44909	0.121271	0.197565	-2.3396	down	1.25965	0.0954996	0.101455	-3.30108	down
Lhqp101807	Osthol*		Coumarins	C15H16O3	245.12	189.06	244.11	[M+H]+	1	484-12-8	C09280	-	214438	156726	127870	56810.3	67291.2	46070.6	82245.7	55876.1	51752.2	68976	106073	50468.3	1.42011	0.0777143	0.116829	-3.09753	down	1.53071	0.0877308	0.142529	-2.81067	down	1.45357	0.0758066	0.0678241	-3.88206	down
Hmcn002743	Lirioresinol A*		Lignans	C22H26O8	417.15	181.04	418.163	[M-H]-	1	-	-	-	190374	89466.9	227263	61068	38579.3	23509.5	87539.7	38472.4	76174.9	51338.1	45824	60187.1	1.51887	0.0465575	0.255481	-1.96871	down	1.46418	0.0418869	0.286611	-1.80283	down	1.3303	0.0420822	0.297445	-1.7493	down
Lmjp101402	5,7-Dihydroxycoumarin		Coumarins	C9H6O4	177.02	135.04	178.027	[M-H]-	2	2732-18-5	-	-	1.39705e+06	303272	415481	56477.8	77578.5	264382	359950	101548	61008.9	214919	97489.8	111753	1.53639	0.0433473	0.341003	-1.55214	down	1.51439	0.0424445	0.380483	-1.3941	down	1.31901	0.0483628	0.451908	-1.1459	down
Rfn0125088	Episyringaresinol*		Lignans	C22H26O8	417.15	181.06	418.163	[M-H]-	1	51152-20-6	-	-	1.58907e+06	1.28248e+06	1.06326e+06	602046	507211	441399	492867	405581	433711	393243	568410	542933	1.40227	0.0216682	0.333118	-1.5859	down	1.50757	0.0199391	0.276638	-1.85393	down	1.28308	0.026803	0.379931	-1.39619	down
MWS20152	(+)-Syringaresinol		Lignans	C22H26O8	417.16	402.1	418.163	[M-H]-	3	21453-71-4	C10889	-	80777.9	51675.5	155124	42490.4	43107.9	17828.4	56193.5	25343.1	42210.4	16703.3	16315.9	44294.2	1.60744	0.035884	0.0485274	-4.36506	down	1.24263	0.0840097	0.469034	-1.09224	down	1.55479	0.035884	0.0485274	-4.36506	down
Lmtn003096	Secoisolariciresinol 4-O-glucoside		Lignans	C26H36O11	523.22	361.14	524.226	[M-H]-	3	-	-	-	240418	420347	41775.8	29120.9	19658.5	12147.7	28876.1	32481.1	19082.2	864.066	864.066	4320.33	1.15572	0.184407	0.185299	-2.43207	down	1.13947	0.184407	0.185299	-2.43207	down	1.08691	0.184407	0.185299	-2.43207	down
Rfmb056	Medioresinol-4'-O-(6'''-acetyl)glucoside		Lignans	C29H36O13	591.21	387.14	592.216	[M-H]-	3	-	-	-	6.41529e+06	2.44195e+06	2.15794e+06	596606	624546	616996	1.19791e+06	593244	687692	398989	2.18996e+06	376581	1.60032	0.0570574	0.0489028	-4.35394	down	1.6056	0.0570574	0.0489028	-4.35394	down	1.53676	0.0570574	0.0489028	-4.35394	down
pmb3093	Esculetin-7-O-quinic acid		Coumarins	C16H16O9	351.07	105.1	352.079	[M-H]-	3	-	-	-	208485	67185	103853	66664.1	81322.1	33250.6	68518.8	74442.5	41973.8	45744	79717.5	45137.3	1.30726	0.181927	0.358007	-1.48194	down	1.14259	0.242823	0.476438	-1.06964	down	1.2625	0.155306	0.305386	-1.71129	down
MWSHC2047	(+)-Syringaresinol O-beta-D-glucoside*		Lignans	C28H36O13	579.21	417.16	580.216	[M-H]-	3	7374-79-0	C10890	-	267856	195814	111177	6075.95	6075.95	6075.95	6075.95	6075.95	6075.95	30379.7	31888.6	74752.1	1.20637	0.115285	0.245423	-2.02666	down	1.37529	0.152234	0.342158	-1.54726	down	1.55432	0.0819203	0.029345	-5.09074	down
MWSHC20189	Epipinoresinol*		Lignans	C20H22O6	357.13	151.04	358.142	[M-H]-	3	18779-41-4	-	-	1.61463e+06	1.1103e+06	927439	425238	264264	278501	593333	427205	784904	169506	437577	211991	1.616	0.0352586	0.0437948	-4.5131	down	1.34329	0.0909742	0.488731	-1.03289	down	1.56246	0.0352586	0.0437948	-4.5131	down
mws0097	(+)-Pinoresinol*		Lignans	C20H22O6	357.13	151.04	358.142	[M-H]-	3	487-36-5	C05366	ko00999,ko01100,ko01110	78976.9	1.59075e+06	67866.6	75825.7	27380.6	3383.58	7309.38	19502	20785.3	676.716	676.716	676.716	1.32912	0.0306596	0.152756	-2.7107	down	1.41826	0.0482925	0.272436	-1.87601	down	1.56149	0.0396001	0.0246327	-5.34328	down
Zmcp102602	Bupleurynol	Others	Others	C17H22O	243.17	91.05	242.167	[M+H]+	1	-	-	-	85718.1	63963.9	107935	48812.9	37785.7	33676.6	47274.5	43535.4	20529	22513.5	21856.4	36237.3	1.39278	0.0326768	0.206367	-2.27672	down	1.21661	0.0769752	0.417613	-1.25976	down	1.21433	0.0477816	0.256082	-1.96532	down
PD0325151	(4S)-6-methyl-4-phenylcyclodec-5-en-1-one		Others	C17H22O	243.17	91.05	242.167	[M+H]+	1	-	-	-	206356	56322.4	83145.7	39037.8	42507	44808.7	40682.7	44787.5	16158.8	22452.1	13742.8	13406.5	1.45138	0.00799229	0.218301	-2.19561	down	1.2892	0.0372013	0.407946	-1.29355	down	1.2438	0.0318465	0.273584	-1.86994	down
pme1261	D-Panthenol		Alcohol compounds	C9H19NO4	206.14	76.08	205.131	[M+H]+	3	81-13-0	C05944	ko00770	594.008	56625.1	55516.8	594.008	594.008	594.008	594.008	594.008	594.008	594.008	594.008	594.008	1.60714	0.01237	0.241143	-2.05204	down	1.31929	0.0358445	0.417414	-1.26045	down	1.21661	0.0438117	0.350611	-1.51206	down
Lmjp101403	3ξ-(1ξ-Hydroxyethyl)-7-hydroxy-1-isobenzofuranone		Others	C10H10O4	195.07	117.03	194.058	[M+H]+	3	-	-	-	1.23552e+06	1.79546e+06	745127	338044	282595	281890	486833	380382	359667	449445	283620	526298	1.5022	0.0706049	0.364739	-1.45506	down	1.35133	0.0753137	0.454339	-1.13816	down	1.39183	0.025668	0.125005	-2.99994	down
PDP253495	7-methoxy-8-[(E)-3-methylbut-1-enyl]chromen-2-one		Others	C15H16O3	245.12	189.06	244.11	[M+H]+	1	-	-	-	117604	86878	33875.7	9772.11	24933.4	2656	16947.5	5945.63	13688.5	5924.51	10685.4	2071.36	1.15634	0.108108	0.135847	-2.87995	down	1.47682	0.11879	0.156576	-2.67507	down	1.31754	0.103386	0.096899	-3.36737	down
zjgp122323	4-O-acetyl-3-O-caffeoyl-2-C-methyl-D-erythronate		Others	C16H18O9	355.1	163.04	354.095	[M+H]+	1	-	-	-	10475.4	76307.3	82814.1	10475.4	10475.4	10475.4	10475.4	10475.4	10475.4	10475.4	10475.4	10475.4	1.53057	0.135786	0.120341	-3.0548	down	1.4464	0.159782	0.212356	-2.23544	down	1.07481	0.210565	0.345441	-1.53349	down
Wcfn003424	Coumaroyl Quinic Acid		Others	C16H18O8	337.09	191.06	338.1	[M-H]-	1	-	-	-	263381	291424	152024	95118.5	81807.9	80881.8	76463.5	147979	96697.2	13008.8	8648.66	66699.9	1.51871	0.0373343	0.231675	-2.10982	down	1.46925	0.0693442	0.42874	-1.22183	down	1.44091	0.03336	0.168863	-2.56607	down
Cmjn004337	Benzyl-(2''-O-xylosyl)glucoside*		Others	C18H26O10	401.14	269.1	402.153	[M-H]-	1	-	-	-	303434	123932	85487.1	43909.9	76786.6	54184.5	155710	14911.3	17526.7	72812.1	40244.2	63058.5	1.13519	0.299612	0.324462	-1.62388	down	1.02788	0.341848	0.398081	-1.32887	down	1.18979	0.277456	0.280746	-1.83266	down
Safn001185	glycosmisic acid sulfate		Others	C20H20O10S	451.06	191.06	452.078	[M-H]-	2	-	-	-	798631	233260	651658	173185	106953	38573.9	132757	95385.4	228066	61173.4	49487.1	102249	1.51369	0.118078	0.212224	-2.23634	down	1.51833	0.119661	0.222713	-2.16674	down	1.13723	0.151525	0.343871	-1.54006	down
Zbln001290	β-Hydroxy-(3,4-dihydroxyphenylethanolyl)-glucoside		Alcohol compounds	C14H20O9	331.1	151.04	332.111	[M-H]-	2	-	-	-	183389	159686	53475.6	41480.2	56671.9	52982.9	71343.5	61279.6	31547.1	2773.02	39400.6	13865.1	1.29083	0.202533	0.28713	-1.80022	down	1.00246	0.294633	0.462566	-1.11227	down	1.41005	0.166148	0.182021	-2.45782	down
Lcfn121152	8alpha-acetoxy-5alpha-hydroxy-7-oxodecan-10-olide		Others	C12H18O6	257.1	197.08	258.11	[M-H]-	3	-	-	-	199901	398455	116628	23325.6	23325.6	23325.6	23325.6	23325.6	23325.6	23325.6	23325.6	23325.6	1.29448	0.146581	0.37947	-1.39794	down	1.34567	0.0759955	0.173302	-2.52864	down	1.10012	0.160112	0.328333	-1.60677	down
Rfn060763	methyl 3-[6-[(2S,3R,4S,5S,6R)-3,4,5-trihydroxy-6-(hydroxymethyl)oxan-2-yl]oxy-1,3-benzodioxol-5-yl]propanoate		Others	C17H22O10	385.11	223.06	386.121	[M-H]-	3	-	-	-	294359	198652	139541	73518.6	76790	98479.7	74840.7	87301.4	72158.4	60050.6	112041	46343.1	1.62008	0.0198488	0.0296268	-5.07695	down	1.02818	0.0607622	0.391922	-1.35136	down	1.28999	0.0112567	0.186782	-2.42057	down
Jmbn003691	3,4-dihydroxy-allylbenzene-3-O-β-D-glucopyranoside		Others	C15H20O7	311.11	59.01	312.121	[M-H]-	2	-	-	-	127425	21838.5	56911.8	15036.3	23449.2	26234.4	27066.6	11208.8	6304.35	18483.4	6253.12	6613.66	1.5627	0.00134201	0.276927	-1.85242	down	1.63656	0.00475221	0.0348015	-4.8447	down	1.2782	0.0137568	0.172811	-2.53273	down
pma3724	1-O-Feruloylquinic acid*	Phenolic acids	Phenolic acids	C17H20O9	369.12	177.05	368.111	[M+H]+	1	-	-	-	50948.7	32538.5	32622.2	1606.77	10349.9	1606.77	8836.3	13695.3	9912.19	1606.77	1606.77	19609.6	1.52478	0.0893532	0.140578	-2.83056	down	1.58408	0.0831019	0.100935	-3.3085	down	1.42753	0.0849157	0.12751	-2.97131	down
PDP026181	4-[3-(2,3-dihydroxyphenyl)prop-2-enoyloxy]-1,3,5-trihydroxycyclohexane-1-carboxylic acid		Phenolic acids	C16H18O9	355.1	163.04	354.095	[M+H]+	1	-	-	-	1.07907e+07	7.49151e+06	7.42118e+06	2.40331e+06	1.51101e+06	2.17467e+06	3.95123e+06	2.83067e+06	2.43846e+06	901386	3.90671e+06	1.25631e+06	1.55275	0.0729564	0.241345	-2.05083	down	1.54108	0.0858001	0.31196	-1.68057	down	1.20546	0.0880788	0.370296	-1.43325	down
MWStz545	3-O-Feruloylquinic acid*		Phenolic acids	C17H20O9	369.12	177.06	368.111	[M+H]+	1	40242-06-6	-	-	5.75737e+06	5.69902e+06	2.30204e+06	491073	523381	484904	1.42493e+06	1.09003e+06	967372	361732	1.42655e+06	1.09128e+06	1.52139	0.110551	0.117958	-3.08365	down	1.57361	0.103184	0.079851	-3.64655	down	1.36938	0.112764	0.138443	-2.85264	down
PDP231070	2,3-dihydroxycinnamic acid		Phenolic acids	C9H8O4	181.05	117.03	180.042	[M+H]+	1	31082-90-3	C12623	ko00360,ko01100	4.40917e+06	3.58738e+06	193592	102489	71161.5	66881.6	377381	339794	266814	63549.4	283027	115282	1.33915	0.0688764	0.136768	-2.8702	down	1.38552	0.128122	0.340223	-1.55545	down	1.29522	0.1145	0.313024	-1.67565	down
Lcfp039656	Homophthalicacid		Phenolic acids	C9H8O4	181.05	135.04	180.042	[M+H]+	1	89-51-0	-	-	104688	94417.4	29250	8405.83	19368.6	3250.13	17501.9	10370.5	17242.6	5044.72	17473.1	650.026	1.46134	0.091462	0.265841	-1.91136	down	1.39916	0.0963777	0.312728	-1.67702	down	1.20848	0.0990983	0.349678	-1.5159	down
PDP213721	3-(P-Hydroxyphenyl)Pyruvate:4-Hydroxyphenylpyruvate:3-(4-Hydroxyphenyl)Pyruvic Acid:(P-Hydroxyphenyl)Pyruvic Acid:Testacid:4-Hydroxy Alpha-Oxobenzenepropanoic Acid:P-Hydroxyphenylpyruvate:3-(4-Hydroxyphenyl)-2-Oxopropanoic Acid:3-(4-Hydroxy-Phenyl)Pyruvic Acid:(4-Hydroxyphenyl)Pyruvic Acid:3-(4-Hydroxyphenyl)Pyruvate:3-(P-Hydroxyphenyl)-2-Oxopropanoic Acid:4-Hydroxyphenylpyruvic Acid:P-Hydroxyphe…		Phenolic acids	C9H8O4	181.05	107.05	180.042	[M+H]+	1	156-39-8	C01179	ko00130,ko00261,ko00350,ko00400,ko00950,ko01100,ko01110,ko01210,ko01230,ko01240	106569	112352	38661.4	5762.05	21351	2980.19	12431.7	7449.6	16831.8	4444.22	10652.8	2373.24	1.61764	0.0566574	0.022717	-5.46008	down	1.63281	0.0566574	0.022717	-5.46008	down	1.27135	0.104283	0.363344	-1.46059	down
mws1195	p-Coumaric acid methyl ester		Phenolic acids	C10H10O3	179.07	147.04	178.063	[M+H]+	3	19367-38-5	-	-	80023.1	49735.3	76519.5	16432.4	14354.7	37927.7	28316.6	13701.3	15046.5	33028.2	11467.8	33875.5	1.45267	0.0168436	0.116816	-3.09769	down	1.56427	0.0386707	0.279425	-1.83947	down	1.27594	0.0222337	0.196566	-2.34691	down
pmn001421	3-O-p-Coumaroylquinic acid		Phenolic acids	C16H18O8	337.09	191.06	338.1	[M-H]-	1	87099-71-6	-	-	117866	98472.8	30404	10393.9	22854.7	270.619	11862	8654.4	18117.5	5943.48	16612.6	1353.1	1.58837	0.0089321	0.226803	-2.14049	down	1.59935	0.0215912	0.442878	-1.17502	down	1.44528	0.00425584	0.177765	-2.49196	down
mws2212	Caffeate		Phenolic acids	C9H8O4	179.03	135.05	180.042	[M-H]-	1	331-39-5	C01197	ko00940,ko00996,ko01100,ko01110	5.45683e+06	2.40826e+06	1.69156e+06	336680	457729	355651	963711	592863	472839	357545	2.44848e+06	495241	1.3682	0.0948959	0.469821	-1.08982	down	1.47437	0.0762967	0.374948	-1.41524	down	1.3491	0.0452121	0.306805	-1.70461	down
mws0178	Chlorogenate*		Phenolic acids	C16H18O9	353.09	191.06	354.095	[M-H]-	1	327-97-9	C00852	ko00940,ko00941,ko00945,ko01110	1.92908e+07	2.28975e+07	1.22338e+07	3.66377e+06	2.86215e+06	6.08234e+06	6.04377e+06	7.86358e+06	9.4256e+06	1.40333e+06	4.04655e+06	3.74001e+06	1.56209	0.0138193	0.264774	-1.91717	down	1.55743	0.018096	0.390595	-1.35625	down	1.38869	0.00820477	0.271817	-1.87929	down
mws2108	Cryptochlorogenic acid (4-O-Caffeoylquinic acid)*		Phenolic acids	C16H18O9	353.09	191.06	354.095	[M-H]-	1	905-99-7	-	-	185294	52623.5	43852.4	24165.1	31509.6	35748.9	30984.9	35514.6	45667.8	21920.2	33589	23596.6	1.57983	0.0368961	0.246124	-2.02254	down	1.56926	0.0390223	0.308556	-1.6964	down	1.31385	0.0287833	0.317265	-1.65624	down
mws0014	Ferulate*		Phenolic acids	C10H10O4	193.05	134.04	194.058	[M-H]-	1	537-98-4	C01494	ko00940,ko00996,ko01100,ko01110	1.21372e+07	5.07735e+06	5.61054e+06	1.58824e+06	1.42933e+06	1.82647e+06	2.12516e+06	1.33696e+06	1.62133e+06	1.03345e+06	5.62799e+06	1.18745e+06	1.20614	0.167615	0.488084	-1.0348	down	1.28973	0.16985	0.485064	-1.04375	down	1.06307	0.197497	0.399051	-1.32536	down
pme0422	Isoferulic Acid*		Phenolic acids	C10H10O4	193.05	134.04	194.058	[M-H]-	1	25522-33-2	C10470	-	289334	74707.5	136002	35267	58773.2	49537.2	95814.3	67909.6	67578.8	31193.1	31532.2	28293	1.31633	0.149058	0.462854	-1.11137	down	1.2893	0.166183	0.497049	-1.00854	down	1.11862	0.141644	0.352195	-1.50555	down
pme1816	Neochlorogenic acid*		Phenolic acids	C16H18O9	353.09	191.06	354.095	[M-H]-	1	906-33-2	C17147	-	4.40607e+06	4.27461e+06	1.91517e+06	898070	888625	935441	1.65553e+06	1.30079e+06	1.03094e+06	939187	1.10501e+06	2.33155e+06	1.57316	0.0226567	0.236895	-2.07768	down	1.53974	0.025555	0.358723	-1.47906	down	1.35642	0.0116192	0.235939	-2.08352	down
mws0179	Chlorogenic acid methyl ester		Phenolic acids	C17H20O9	367.1	190.9	368.111	[M-H]-	2	29708-87-0	-	-	512160	505942	1.33718e+06	325108	240879	323817	490124	371849	298643	117564	206657	404084	1.50493	0.104465	0.135715	-2.88134	down	1.56451	0.0977328	0.0992801	-3.33235	down	1.36875	0.100078	0.130009	-2.94331	down
Zbjn003356	1,3-O-di-Caffeoyl-4-O-glucoside Quinic Acid		Phenolic acids	C31H34O17	677.17	353.09	678.18	[M-H]-	2	-	-	-	625248	800771	171800	47653.9	8578.54	271180	201279	58793.4	117575	174071	72876.4	106910	1.55195	0.00685492	0.416653	-1.26308	down	1.54887	0.00616585	0.422657	-1.24244	down	1.27775	0.0396547	0.461469	-1.11569	down
Zbjn003801	1-O-(6'-O-feruloyl)glucoside-3-O-Caffeoyl Quinic Acid		Phenolic acids	C32H36O17	691.18	353.09	692.195	[M-H]-	2	-	-	-	179143	69983.3	83517.2	56626.6	41698	35011.5	122218	10611.5	9512.4	52035.1	44366.6	32394.1	1.61797	7.73939e-05	0.225521	-2.14867	down	1.31879	0.011712	0.26088	-1.93854	down	1.49201	7.85581e-05	0.0906682	-3.46326	down
mws0748	1-Caffeoylquinic acid		Phenolic acids	C16H18O9	353.09	191.06	354.095	[M-H]-	1	1241-87-8	-	-	162210	65534.5	104629	51040.1	82549.9	15687.7	38554.4	50521.6	17827.2	16421.1	50681	41472.9	1.5506	0.0903616	0.173308	-2.52859	down	1.50954	0.105222	0.254908	-1.97195	down	1.36398	0.0803851	0.178056	-2.4896	down
Wasyqn1528	7-Caffeoylsedoheptulose		Phenolic acids	C16H20O10	371.1	135.05	372.106	[M-H]-	2	-	-	-	257193	166016	178563	79942.1	130844	33293.2	119633	6658.65	105967	34179.5	64618.5	44718.5	1.44824	0.0558406	0.466875	-1.09889	down	1.3082	0.0401099	0.432187	-1.21027	down	1.46674	0.0312459	0.312895	-1.67625	down
Rln002157	2,6-Dihydroxy-4-[3,4,5-trihydroxy-6-(hydroxymethyl)oxan-2-yl]oxybenzoic acid		Phenolic acids	C13H16O10	331.07	331.07	332.074	[M-H]-	2	-	-	-	88347.5	1.51846e+06	61463	74648.1	27252.7	8589.47	13339.9	18152.5	18121	976.5	976.5	976.5	1.19584	0.25401	0.36537	-1.45257	down	1.22245	0.216991	0.293875	-1.76672	down	1.43805	0.165493	0.14343	-2.80158	down
Zbqn006094	Pseudopurpurin	Quinones	Quinones	C15H8O7	299.02	243.03	300.027	[M-H]-	1	476-41-5	C10394	-	673190	363477	397229	153526	102542	76120	209671	125485	287595	160913	194025	139007	1.58119	0.0396756	0.198696	-2.33137	down	1.56208	0.0469929	0.301175	-1.73133	down	1.41843	0.0341633	0.28298	-1.82123	down
Zmsp004918	(3β,23p)-5-spirosolan-diol-3-O-β-D-glucopyranosyl-(1→2)-O-β-D-glucopyranosyl-(1→4)-galactopyranoside	Steroids	Steroidal saponins	C45H75NO17	902.51	416.35	901.504	[M+H]+	2	-	-	-	6958.52	13902.9	17167.7	619.91	619.91	619.91	619.91	619.91	619.91	619.91	619.91	619.91	1.53887	0.0952158	0.0814407	-3.61811	down	1.55055	0.0952158	0.0814407	-3.61811	down	1.49522	0.0952158	0.0814407	-3.61811	down
Zjhp082628	Diosgenin-Gal-Glc		Steroidal saponins	C39H62O13	739.43	577.37	738.419	[M+H]+	3	-	-	-	33430.4	20505	19378.7	1070.26	1070.26	1070.26	7837.23	12318.8	15674.9	1070.26	1070.26	1070.26	1.12608	0.209593	0.0786031	-3.66927	down	1.12428	0.209593	0.0786031	-3.66927	down	1.10618	0.209593	0.0786031	-3.66927	down
WapTKC211902	beta2-tomatine	Terpenoids	Triterpene Saponin	C44H73NO16	872.51	416.35	871.493	[M+H]+	2	-	-	-	1.3179e+07	8.40576e+06	8.70719e+06	2.72549e+06	2.09758e+06	2.63251e+06	3.81229e+06	2.51283e+06	3.02165e+06	1.88194e+06	5.87976e+06	1.84889e+06	1.01867	0.25482	0.477539	-1.06631	down	1.04617	0.262365	0.487284	-1.03717	down	1.09036	0.237451	0.449509	-1.15358	down
MWSHC2097	Limonin		Triterpene	C26H30O8	471.2	425.2	470.194	[M+H]+	1	1180-71-8	C03514	-	97447.1	84309	9960.21	630.242	630.242	630.242	6403.89	6757.69	8076.65	630.242	6297.1	630.242	1.10455	0.187104	0.105934	-3.23877	down	1.18537	0.184965	0.0907585	-3.46182	down	1.4115	0.16247	0.00894614	-6.80452	down
pmp000695	Swertiamarin		Monoterpenoids	C16H22O10	375.13	177.05	374.121	[M+H]+	2	17388-39-5	C09800	-	699.918	145923	107470	699.918	699.918	699.918	699.918	699.918	699.918	699.918	699.918	699.918	1.60958	0.0547108	0.031709	-4.97896	down	1.62923	0.0547108	0.031709	-4.97896	down	1.39603	0.0726322	0.23836	-2.06879	down
Zmjp013616	12,13-Dihydroursolic acid		Triterpene	C30H50O3	459.38	423.36	458.376	[M+H]+	1	-	-	-	6.78291e+06	5.06549e+06	2.02481e+06	820247	465454	513771	543947	405977	492235	309841	1.07442e+06	521370	1.06056	0.267405	0.313907	-1.67159	down	1.20257	0.221655	0.216222	-2.20941	down	1.30437	0.199614	0.152056	-2.71733	down
pmn001381	Eucommioside		Monoterpenoids	C15H26O9	349.15	187.1	350.158	[M-H]-	2	-	-	-	963263	593153	757760	22853.9	22853.9	22853.9	466481	22853.9	417642	114269	22853.9	295123	1.54232	0.0419492	0.265034	-1.91575	down	1.39488	0.0766064	0.494321	-1.01648	down	1.43981	0.0305379	0.224258	-2.15677	down
pmn001427	16,23:16,30-Diepoxydammar-24-ene-3,20-diol (Jujubogenin)*		Triterpene	C30H48O4	471.35	471.34	472.355	[M-H]-	1	54815-36-0	-	-	319726	213720	414380	139039	107529	10123.7	10123.7	10123.7	10123.7	99008.5	110008	62309.9	1.07888	0.393426	0.0662303	-3.91636	down	1.29799	0.378763	0.0297394	-5.07148	down	1.46415	0.367943	0.00175601	-9.15348	down
Smpn011792	2,3-Dihydroxy-12-ursen-28-oic acid*		Triterpene	C30H48O4	471.35	471.34	472.355	[M-H]-	1	-	-	-	81367.8	1.27082e+06	56324.1	3090.12	3090.12	3090.12	15450.6	24985.5	30397.9	3090.12	3090.12	3090.12	1.0762	0.394884	0.0613434	-4.02695	down	1.29472	0.381283	0.0273923	-5.19009	down	1.47344	0.371145	0.00116837	-9.74129	down
Lmzn006169	3,19-Dihydroxyurs-12-en-28-oic acid (Pomolic acid)*		Triterpene	C30H48O4	471.35	471.35	472.355	[M-H]-	1	13849-91-7	-	-	29391.5	8391.98	24042.9	1678.4	1678.4	1678.4	1678.4	1678.4	1678.4	1678.4	1678.4	1678.4	1.47534	0.364526	0.00658167	-7.24733	down	1.20642	0.381645	0.0502899	-4.31359	down	1.40962	0.364526	0.00658167	-7.24733	down

## Sheet: Correlation analysis
Pearson correlation matrix of metabolite profiles between WT and mutant fruit samples.
	WT-1	WT-2	WT-3	slsec1_1-1	slsec1_1-2	slsec1_1-3	slspy-1	slspy-2	slspy-3	slsec1_1 slspy-1	slsec1_1 slspy-2	slsec1_1 slspy-3
WT-1	1	0.887033	0.907133	0.753368	0.748207	0.730537	0.835293	0.771468	0.804356	0.694653	0.776694	0.761384
WT-2	0.887033	1	0.911567	0.720917	0.691834	0.680314	0.758549	0.730914	0.7641	0.61712	0.695499	0.704748
WT-3	0.907133	0.911567	1	0.757096	0.74673	0.741592	0.797706	0.747977	0.780528	0.708542	0.768201	0.773087
slsec1_1-1	0.753368	0.720917	0.757096	1	0.982095	0.924038	0.915405	0.920813	0.899846	0.885456	0.87332	0.891054
slsec1_1-2	0.748207	0.691834	0.74673	0.982095	1	0.913812	0.914476	0.915091	0.891725	0.891951	0.886896	0.889268
slsec1_1-3	0.730537	0.680314	0.741592	0.924038	0.913812	1	0.929314	0.926768	0.89708	0.907235	0.884837	0.909704
slspy-1	0.835293	0.758549	0.797706	0.915405	0.914476	0.929314	1	0.95106	0.951534	0.896787	0.897743	0.915975
slspy-2	0.771468	0.730914	0.747977	0.920813	0.915091	0.926768	0.95106	1	0.958491	0.882333	0.881536	0.896006
slspy-3	0.804356	0.7641	0.780528	0.899846	0.891725	0.89708	0.951534	0.958491	1	0.874213	0.882131	0.888017
slsec1_1 slspy-1	0.694653	0.61712	0.708542	0.885456	0.891951	0.907235	0.896787	0.882333	0.874213	1	0.931453	0.935677
slsec1_1 slspy-2	0.776694	0.695499	0.768201	0.87332	0.886896	0.884837	0.897743	0.881536	0.882131	0.931453	1	0.902416
slsec1_1 slspy-3	0.761384	0.704748	0.773087	0.891054	0.889268	0.909704	0.915975	0.896006	0.888017	0.935677	0.902416	1
