# Supplementary material for: SlSEC1- and SlSPY-mediated O-glycosylation stabilizes the transcription factor SlNOR to promote tomato fruit ripening
Source: Plant Cell. 2026 May 14;38(6):koag144. doi: 10.1093/plcell/koag144 (PMC13274654; doi:10.1093/plcell/koag144)
Supplement: koag144_Supplementary_Data [file koag144_supplementary_data.zip › Supplementary Data Set 2.xlsx]

## Sheet: SlSPY_403
Proteins identified by GST pull-down interacting with the SlSPY TPR domain.
Protein accession	Protein description	Gene name	MW [kDa]	Protein score	Sequence coverage (%)	Unique Peptides	Peptides	PSMs	Abundances	Subcellular localization	KEGG KO No.	KEGG Gene	KEGG pathway	Biological Process	Cellular Component	Molecular Function	Pfam ID	Domain description	KOG category	KOG NO.	KOG description
Q8RVB2	Probable UDP-N-acetylglucosamine--peptide N-acetylglucosaminyltransferase SPINDLY OS=Solanum lycopersicum OX=4081 GN=SPY PE=2 SV=1	SPY	103.4	29501	39	43	43	617	194000000000	nucleus	K09667	OGT; protein O-GlcNAc transferase [EC:2.4.1.255]	map00514 Other types of O-glycan biosynthesis; map03083 Polycomb repressive complex	GO:0001101 response to acid chemical; GO:0007154 cell communication; GO:0007165 signal transduction; GO:0009719 response to endogenous stimulus; GO:0009725 response to hormone; GO:0009735 response to cytokinin; GO:0009736 cytokinin-activated signaling pathway; GO:0009739 response to gibberellin; GO:0009740 gibberellic acid mediated signaling pathway; GO:0009755 hormone-mediated signaling pathway;…	GO:0005622 intracellular anatomical structure; GO:0005634 nucleus; GO:0005737 cytoplasm; GO:0005829 cytosol; GO:0043226 organelle; GO:0043227 membrane-bounded organelle; GO:0043229 intracellular organelle; GO:0043231 intracellular membrane-bounded organelle;	GO:0003824 catalytic activity; GO:0008194 UDP-glycosyltransferase activity; GO:0008375 acetylglucosaminyltransferase activity; GO:0016262 protein N-acetylglucosaminyltransferase activity; GO:0016740 transferase activity; GO:0016757 glycosyltransferase activity; GO:0016758 hexosyltransferase activity; GO:0140096 catalytic activity, acting on a protein;			GOT	KOG4626	O-linked N-acetylglucosamine transferase OGT
Q56UP7	NAC domain protein OS=Solanum lycopersicum OX=4081 GN=NAC-NOR PE=2 SV=1	NAC-NOR	40.2	2489	50	14	14	50	7540000000	nucleus				GO:0001101 response to acid chemical; GO:0003006 developmental process involved in reproduction; GO:0006355 regulation of DNA-templated transcription; GO:0007275 multicellular organism development; GO:0009555 pollen development; GO:0009653 anatomical structure morphogenesis; GO:0009719 response to endogenous stimulus; GO:0009725 response to hormone; GO:0009753 response to jasmonic acid; GO:000979…	GO:0005622 intracellular anatomical structure; GO:0005634 nucleus; GO:0043226 organelle; GO:0043227 membrane-bounded organelle; GO:0043229 intracellular organelle; GO:0043231 intracellular membrane-bounded organelle;	GO:0001067 transcription regulatory region nucleic acid binding; GO:0003676 nucleic acid binding; GO:0003677 DNA binding; GO:0003700 DNA-binding transcription factor activity; GO:0005488 binding; GO:0043565 sequence-specific DNA binding; GO:0097159 organic cyclic compound binding; GO:0140110 transcription regulator activity; GO:1901363 heterocyclic compound binding;
A0A3Q7HJU0	Pectin acetylesterase OS=Solanum lycopersicum OX=4081 PE=3 SV=1	--	56.4	1281	39	12	12	25	4010000000	plasma membrane	K19882	NOTUM; O-palmitoleoyl-L-serine hydrolase [EC:3.1.1.98]							M	KOG4287	Pectin acetylesterase and similar proteins
A0A3Q7INZ6	Actin OS=Solanum lycopersicum OX=4081 PE=3 SV=1	--	45.2	1008	38	5	12	20	2780000000	cytoskeleton	K10355	ACTF; actin, other eukaryote	map04814 Motor proteins		GO:0005622 intracellular anatomical structure; GO:0005856 cytoskeleton; GO:0043226 organelle; GO:0043228 non-membrane-bounded organelle; GO:0043229 intracellular organelle; GO:0043232 intracellular non-membrane-bounded organelle;				Z	KOG0676	Actin and related proteins
P38416	Linoleate 9S-lipoxygenase B OS=Solanum lycopersicum OX=4081 GN=LOX1.2 PE=2 SV=1	LOX1.2	97.1	1378	41	1	27	32	1770000000	cytoplasm	K15718	LOX1_5; linoleate 9S-lipoxygenase [EC:1.13.11.58]	map00591 Linoleic acid metabolism		GO:0005622 intracellular anatomical structure; GO:0005737 cytoplasm;		PF01477; PF00305	PF01477 PLAT/LH2 domain; PF00305 Lipoxygenase
P17786	Elongation factor 1-alpha OS=Solanum lycopersicum OX=4081 PE=2 SV=1	--	49.3	573	29	8	8	12	1610000000	cytoplasm	K03231	EEF1A; elongation factor 1-alpha	map03013 Nucleocytoplasmic transport	GO:0006412 translation; GO:0006414 translational elongation; GO:0006518 peptide metabolic process; GO:0008152 metabolic process; GO:0009058 biosynthetic process; GO:0009059 macromolecule biosynthetic process; GO:0009987 cellular process; GO:0010467 gene expression; GO:0019538 protein metabolic process; GO:0043043 peptide biosynthetic process; GO:0043170 macromolecule metabolic process; GO:0043603…	GO:0005622 intracellular anatomical structure; GO:0005737 cytoplasm;	GO:0003676 nucleic acid binding; GO:0003723 RNA binding; GO:0003746 translation elongation factor activity; GO:0003824 catalytic activity; GO:0003924 GTPase activity; GO:0005488 binding; GO:0008135 translation factor activity, RNA binding; GO:0016462 pyrophosphatase activity; GO:0016787 hydrolase activity; GO:0016817 hydrolase activity, acting on acid anhydrides; GO:0016818 hydrolase activity, ac…	PF00009; PF03144; PF22594	PF00009 Elongation factor Tu GTP binding domain; PF03144 Elongation factor Tu domain 2; PF22594 GTP-eEF1A C-terminal domain-like	J	KOG0052	Translation elongation factor EF-1 alpha/Tu
P28032	Alcohol dehydrogenase 2 OS=Solanum lycopersicum OX=4081 GN=ADH2 PE=2 SV=2	ADH2	41	1261	59	13	13	29	1600000000	cytoplasm	K18857	ADH1; alcohol dehydrogenase class-P [EC:1.1.1.1]	map00010 Glycolysis / Gluconeogenesis; map00071 Fatty acid degradation; map00350 Tyrosine metabolism; map00592 alpha-Linolenic acid metabolism; map00620 Pyruvate metabolism; map01100 Metabolic pathways; map01110 Biosynthesis of secondary metabolites				PF08240; PF00107	PF08240 Alcohol dehydrogenase GroES-like domain; PF00107 Zinc-binding dehydrogenase	Q	KOG0022	Alcohol dehydrogenase, class III
A0A3Q7GDG7	Glyceraldehyde-3-phosphate dehydrogenase OS=Solanum lycopersicum OX=4081 GN=101258368 PE=3 SV=1	101258368	36.7	1272	67	12	15	28	1510000000	cytoplasm	K00134	GAPDH, gapA; glyceraldehyde 3-phosphate dehydrogenase (phosphorylating) [EC:1.2.1.12]	map00010 Glycolysis / Gluconeogenesis; map00710 Carbon fixation by Calvin cycle; map01100 Metabolic pathways; map01110 Biosynthesis of secondary metabolites; map01200 Carbon metabolism; map01230 Biosynthesis of amino acids				PF00044; PF02800	PF00044 Glyceraldehyde 3-phosphate dehydrogenase, NAD binding domain; PF02800 Glyceraldehyde 3-phosphate dehydrogenase, C-terminal domain	G	KOG0657	Glyceraldehyde 3-phosphate dehydrogenase
Q9LEG3	Putative alcohol dehydrogenase OS=Solanum lycopersicum OX=4081 GN=yfe37 PE=2 SV=1	yfe37	27	773	64	11	11	15	1300000000	cytoplasm							PF13561	PF13561 Enoyl-(Acyl carrier protein) reductase	R	KOG0725	Reductases with broad range of substrate specificities
A0A3Q7H126	Tubulin alpha chain OS=Solanum lycopersicum OX=4081 GN=101244864 PE=3 SV=1	101244864	49.7	1070	59	19	19	23	1210000000	cytoplasm	K07374	TUBA; tubulin alpha	map04145 Phagosome; map04814 Motor proteins		GO:0005622 intracellular anatomical structure; GO:0005856 cytoskeleton; GO:0043226 organelle; GO:0043228 non-membrane-bounded organelle; GO:0043229 intracellular organelle; GO:0043232 intracellular non-membrane-bounded organelle;		PF00091; PF03953	PF00091 Tubulin/FtsZ family, GTPase domain; PF03953 Tubulin C-terminal domain	Z	KOG1376	Alpha tubulin
Q38MV0	Tubulin beta chain OS=Solanum lycopersicum OX=4081 GN=TUB PE=2 SV=1	TUB	50.5	1094	40	8	14	21	1170000000	nucleus	K07375	TUBB; tubulin beta	map04145 Phagosome; map04814 Motor proteins		GO:0005622 intracellular anatomical structure; GO:0005856 cytoskeleton; GO:0043226 organelle; GO:0043228 non-membrane-bounded organelle; GO:0043229 intracellular organelle; GO:0043232 intracellular non-membrane-bounded organelle;		PF00091; PF03953	PF00091 Tubulin/FtsZ family, GTPase domain; PF03953 Tubulin C-terminal domain	Z	KOG1375	Beta tubulin
A0A3Q7ELT8	Peptidase A1 domain-containing protein OS=Solanum lycopersicum OX=4081 PE=3 SV=1	--	51.4	905	34	12	13	17	1100000000	extracellular	K22683	APF2; aspartyl protease family protein [EC:3.4.23.-]		GO:0006508 proteolysis; GO:0008152 metabolic process; GO:0009056 catabolic process; GO:0009057 macromolecule catabolic process; GO:0009628 response to abiotic stimulus; GO:0019538 protein metabolic process; GO:0030163 protein catabolic process; GO:0043170 macromolecule metabolic process; GO:0044238 primary metabolic process; GO:0050896 response to stimulus; GO:0080167 response to karrikin;	GO:0005618 cell wall; GO:0009505 plant-type cell wall; GO:0016020 membrane; GO:0030312 external encapsulating structure; GO:0071944 cell periphery;	GO:0003824 catalytic activity; GO:0004175 endopeptidase activity; GO:0004190 aspartic-type endopeptidase activity; GO:0008233 peptidase activity; GO:0016787 hydrolase activity; GO:0070001 aspartic-type peptidase activity; GO:0140096 catalytic activity, acting on a protein;	PF14543; PF14541	PF14543 Xylanase inhibitor N-terminal; PF14541 Xylanase inhibitor C-terminal	O	KOG1339	Aspartyl protease
P38547	GTP-binding nuclear protein Ran2 OS=Solanum lycopersicum OX=4081 GN=RAN2 PE=2 SV=1	RAN2	25.1	586	49	10	10	11	1070000000	cytoplasm	K07936	RAN; GTP-binding nuclear protein Ran	map03008 Ribosome biogenesis in eukaryotes; map03013 Nucleocytoplasmic transport; map03250 Viral life cycle - HIV-1	GO:0000054 ribosomal subunit export from nucleus; GO:0006403 RNA localization; GO:0006405 RNA export from nucleus; GO:0006606 protein import into nucleus; GO:0006611 protein export from nucleus; GO:0006810 transport; GO:0006886 intracellular protein transport; GO:0006913 nucleocytoplasmic transport; GO:0008104 protein localization; GO:0015031 protein transport; GO:0015833 peptide transport; GO:00…	GO:0005622 intracellular anatomical structure; GO:0005634 nucleus; GO:0005737 cytoplasm; GO:0043226 organelle; GO:0043227 membrane-bounded organelle; GO:0043229 intracellular organelle; GO:0043231 intracellular membrane-bounded organelle;	GO:0003824 catalytic activity; GO:0003924 GTPase activity; GO:0016462 pyrophosphatase activity; GO:0016787 hydrolase activity; GO:0016817 hydrolase activity, acting on acid anhydrides; GO:0016818 hydrolase activity, acting on acid anhydrides, in phosphorus-containing anhydrides; GO:0017111 ribonucleoside triphosphate phosphatase activity;	PF00071	PF00071 Ras family	U	KOG0096	GTPase Ran/TC4/GSP1 (nuclear protein transport pathway), small G protein superfamily
A0A3Q7JED9	RNA helicase OS=Solanum lycopersicum OX=4081 PE=3 SV=1	--	46.6	818	54	14	15	16	961000000	cytoplasm	K03257	EIF4A; translation initiation factor 4A					PF00270; PF00271	PF00270 DEAD/DEAH box helicase; PF00271 Helicase conserved C-terminal domain	J	KOG0327	Translation initiation factor 4F, helicase subunit (eIF-4A) and related helicases
A0A3Q7HGM6	phosphoenolpyruvate carboxylase OS=Solanum lycopersicum OX=4081 GN=101267723 PE=3 SV=1	101267723	110.3	1214	36	17	21	25	944000000	cytoplasm	K01595	ppc; phosphoenolpyruvate carboxylase [EC:4.1.1.31]	map00620 Pyruvate metabolism; map00710 Carbon fixation by Calvin cycle; map01100 Metabolic pathways; map01200 Carbon metabolism	GO:0006950 response to stress; GO:0007154 cell communication; GO:0007275 multicellular organism development; GO:0009267 cellular response to starvation; GO:0009605 response to external stimulus; GO:0009987 cellular process; GO:0016036 cellular response to phosphate starvation; GO:0016043 cellular component organization; GO:0022607 cellular component assembly; GO:0031667 response to nutrient level…	GO:0005576 extracellular region; GO:0005622 intracellular anatomical structure; GO:0005737 cytoplasm; GO:0005829 cytosol; GO:0009507 chloroplast; GO:0009536 plastid; GO:0043226 organelle; GO:0043227 membrane-bounded organelle; GO:0043229 intracellular organelle; GO:0043231 intracellular membrane-bounded organelle; GO:0048046 apoplast;	GO:0003824 catalytic activity; GO:0004611 phosphoenolpyruvate carboxykinase activity; GO:0008964 phosphoenolpyruvate carboxylase activity; GO:0016829 lyase activity; GO:0016830 carbon-carbon lyase activity; GO:0016831 carboxy-lyase activity;
Q2MI93	ATP synthase subunit beta, chloroplastic OS=Solanum lycopersicum OX=4081 GN=atpB PE=3 SV=1	atpB	53.4	1033	58	19	19	24	837000000	chloroplast	K02112	ATPF1B, atpD; F-type H+/Na+-transporting ATPase subunit beta [EC:7.1.2.2 7.2.2.1]	map00190 Oxidative phosphorylation; map00195 Photosynthesis; map01100 Metabolic pathways				PF02874; PF00006; PF22919	PF02874 ATP synthase alpha/beta family, beta-barrel domain; PF00006 ATP synthase alpha/beta family, nucleotide-binding domain; PF22919 C-terminal domain of V and A type ATP synthase	C	KOG1758	Mitochondrial F1F0-ATP synthase, subunit delta/ATP16
A0A3Q7H3Z8	SHSP domain-containing protein OS=Solanum lycopersicum OX=4081 PE=3 SV=1	--	34	1142	43	4	10	21	804000000	cytoplasm	K13993	HSP20; HSP20 family protein	map04141 Protein processing in endoplasmic reticulum		GO:0005622 intracellular anatomical structure; GO:0005737 cytoplasm;		PF00011	PF00011 Hsp20/alpha crystallin family	O	KOG0710	Molecular chaperone (small heat-shock protein Hsp26/Hsp42)
A0A3Q7FRA5	Glyceraldehyde-3-phosphate dehydrogenase OS=Solanum lycopersicum OX=4081 PE=3 SV=1	--	38.4	787	61	10	16	17	749000000	cytoplasm	K00134	GAPDH, gapA; glyceraldehyde 3-phosphate dehydrogenase (phosphorylating) [EC:1.2.1.12]	map00010 Glycolysis / Gluconeogenesis; map00710 Carbon fixation by Calvin cycle; map01100 Metabolic pathways; map01110 Biosynthesis of secondary metabolites; map01200 Carbon metabolism; map01230 Biosynthesis of amino acids				PF00044; PF02800	PF00044 Glyceraldehyde 3-phosphate dehydrogenase, NAD binding domain; PF02800 Glyceraldehyde 3-phosphate dehydrogenase, C-terminal domain	G	KOG0657	Glyceraldehyde 3-phosphate dehydrogenase
A0A3Q7GD18	ATP synthase subunit beta OS=Solanum lycopersicum OX=4081 GN=101261919 PE=3 SV=1	101261919	59.6	1066	45	3	14	20	736000000	mitochondria	K02133	ATPeF1B, ATP5B, ATP2; F-type H+-transporting ATPase subunit beta [EC:7.1.2.2]	map00190 Oxidative phosphorylation; map01100 Metabolic pathways				PF02874; PF00006; PF22919	PF02874 ATP synthase alpha/beta family, beta-barrel domain; PF00006 ATP synthase alpha/beta family, nucleotide-binding domain; PF22919 C-terminal domain of V and A type ATP synthase	C	KOG1350	F0F1-type ATP synthase, beta subunit
A0A3Q7HRC2	DUF642 domain-containing protein OS=Solanum lycopersicum OX=4081 GN=101262737 PE=4 SV=1	101262737	40.7	605	32	8	8	11	680000000	extracellular							PF04862	PF04862 Protein of unknown function (DUF642)
A0A3Q7HUQ3	Glyceraldehyde-3-phosphate dehydrogenase OS=Solanum lycopersicum OX=4081 GN=101255800 PE=3 SV=1	101255800	36.7	764	53	6	12	16	643000000	cytoplasm	K00134	GAPDH, gapA; glyceraldehyde 3-phosphate dehydrogenase (phosphorylating) [EC:1.2.1.12]	map00010 Glycolysis / Gluconeogenesis; map00710 Carbon fixation by Calvin cycle; map01100 Metabolic pathways; map01110 Biosynthesis of secondary metabolites; map01200 Carbon metabolism; map01230 Biosynthesis of amino acids				PF00044; PF02800	PF00044 Glyceraldehyde 3-phosphate dehydrogenase, NAD binding domain; PF02800 Glyceraldehyde 3-phosphate dehydrogenase, C-terminal domain	G	KOG0657	Glyceraldehyde 3-phosphate dehydrogenase
P10967	1-aminocyclopropane-1-carboxylate oxidase homolog OS=Solanum lycopersicum OX=4081 GN=ACO3 PE=2 SV=1	ACO3	41.1	775	44	11	11	16	616000000	nucleus							PF03171	PF03171 2OG-Fe(II) oxygenase superfamily	QR	KOG0143	Iron/ascorbate family oxidoreductases
P27065	Ribulose bisphosphate carboxylase large chain OS=Solanum lycopersicum OX=4081 GN=rbcL PE=1 SV=4	rbcL	52.9	542	29	10	10	13	604000000	cytoplasm	K01601	rbcL, cbbL; ribulose-bisphosphate carboxylase large chain [EC:4.1.1.39]	map00630 Glyoxylate and dicarboxylate metabolism; map00710 Carbon fixation by Calvin cycle; map01100 Metabolic pathways; map01110 Biosynthesis of secondary metabolites; map01200 Carbon metabolism		GO:0005622 intracellular anatomical structure; GO:0005737 cytoplasm; GO:0009507 chloroplast; GO:0009536 plastid; GO:0043226 organelle; GO:0043227 membrane-bounded organelle; GO:0043229 intracellular organelle; GO:0043231 intracellular membrane-bounded organelle;		PF02788; PF00016	PF02788 Ribulose bisphosphate carboxylase large chain, N-terminal domain; PF00016 Ribulose bisphosphate carboxylase large chain, catalytic domain
Q6UJX4	Molecular chaperone Hsp90-1 OS=Solanum lycopersicum OX=4081 GN=543902 PE=2 SV=1	543902	80.1	667	27	2	14	15	574000000	cytoplasm	K04079	HSP90A, htpG; molecular chaperone HtpG	map04141 Protein processing in endoplasmic reticulum; map04626 Plant-pathogen interaction	GO:0002376 immune system process; GO:0006457 protein folding; GO:0006950 response to stress; GO:0006952 defense response; GO:0006955 immune response; GO:0009266 response to temperature stimulus; GO:0009408 response to heat; GO:0009605 response to external stimulus; GO:0009607 response to biotic stimulus; GO:0009617 response to bacterium; GO:0009628 response to abiotic stimulus; GO:0009987 cellula…	GO:0005576 extracellular region; GO:0005618 cell wall; GO:0005622 intracellular anatomical structure; GO:0005634 nucleus; GO:0005730 nucleolus; GO:0005737 cytoplasm; GO:0005773 vacuole; GO:0005774 vacuolar membrane; GO:0005794 Golgi apparatus; GO:0005829 cytosol; GO:0005886 plasma membrane; GO:0009507 chloroplast; GO:0009532 plastid stroma; GO:0009536 plastid; GO:0009570 chloroplast stroma; GO:00…	GO:0003824 catalytic activity; GO:0016462 pyrophosphatase activity; GO:0016787 hydrolase activity; GO:0016817 hydrolase activity, acting on acid anhydrides; GO:0016818 hydrolase activity, acting on acid anhydrides, in phosphorus-containing anhydrides; GO:0016887 ATP hydrolysis activity; GO:0017111 ribonucleoside triphosphate phosphatase activity;	PF13589	PF13589 Histidine kinase-, DNA gyrase B-, and HSP90-like ATPase	O	KOG0019	Molecular chaperone (HSP90 family)
A0A3Q7GRM6	Tubulin beta chain OS=Solanum lycopersicum OX=4081 GN=101265829 PE=3 SV=1	101265829	50.2	873	43	4	14	19	462000000	nucleus	K07375	TUBB; tubulin beta	map04145 Phagosome; map04814 Motor proteins				PF00091; PF03953	PF00091 Tubulin/FtsZ family, GTPase domain; PF03953 Tubulin C-terminal domain	Z	KOG1375	Beta tubulin
A0A3Q7HSX1	Pectin acetylesterase OS=Solanum lycopersicum OX=4081 PE=3 SV=1	--	38.7	50	3	1	1	1	459000000	cytoplasm	K19882	NOTUM; O-palmitoleoyl-L-serine hydrolase [EC:3.1.1.98]							M	KOG4287	Pectin acetylesterase and similar proteins
P26300	Enolase OS=Solanum lycopersicum OX=4081 GN=PGH1 PE=1 SV=1	PGH1	47.8	800	38	10	10	15	429000000	cytoplasm	K01689	ENO1_2_3, eno; enolase 1/2/3 [EC:4.2.1.11]	map00010 Glycolysis / Gluconeogenesis; map01100 Metabolic pathways; map01110 Biosynthesis of secondary metabolites; map01200 Carbon metabolism; map01230 Biosynthesis of amino acids; map03018 RNA degradation; map04820 Cytoskeleton in muscle cells	GO:0001101 response to acid chemical; GO:0006950 response to stress; GO:0006970 response to osmotic stress; GO:0009266 response to temperature stimulus; GO:0009314 response to radiation; GO:0009409 response to cold; GO:0009416 response to light stimulus; GO:0009628 response to abiotic stimulus; GO:0009651 response to salt stress; GO:0009719 response to endogenous stimulus; GO:0009725 response to …	GO:0005576 extracellular region; GO:0005622 intracellular anatomical structure; GO:0005634 nucleus; GO:0005737 cytoplasm; GO:0005739 mitochondrion; GO:0005740 mitochondrial envelope; GO:0005829 cytosol; GO:0005886 plasma membrane; GO:0005911 cell-cell junction; GO:0009506 plasmodesma; GO:0009507 chloroplast; GO:0009536 plastid; GO:0016020 membrane; GO:0030054 cell junction; GO:0031967 organelle e…	GO:0003676 nucleic acid binding; GO:0003677 DNA binding; GO:0003824 catalytic activity; GO:0004634 phosphopyruvate hydratase activity; GO:0005488 binding; GO:0005507 copper ion binding; GO:0016829 lyase activity; GO:0016835 carbon-oxygen lyase activity; GO:0016836 hydro-lyase activity; GO:0043167 ion binding; GO:0043169 cation binding; GO:0046872 metal ion binding; GO:0046914 transition metal ion…	PF03952; PF00113	PF03952 Enolase, N-terminal domain; PF00113 Enolase, C-terminal TIM barrel domain	G	KOG2670	Enolase
A0A3Q7HW81	Large ribosomal subunit protein uL4 C-terminal domain-containing protein OS=Solanum lycopersicum OX=4081 GN=101259570 PE=1 SV=1	101259570	44.8	433	31	5	8	10	425000000	cytoplasm	K02930	RP-L4e, RPL4; large subunit ribosomal protein L4e	map03010 Ribosome	GO:0002181 cytoplasmic translation; GO:0006412 translation; GO:0006518 peptide metabolic process; GO:0008152 metabolic process; GO:0009058 biosynthetic process; GO:0009059 macromolecule biosynthetic process; GO:0009719 response to endogenous stimulus; GO:0009725 response to hormone; GO:0009735 response to cytokinin; GO:0009987 cellular process; GO:0010467 gene expression; GO:0019538 protein metab…	GO:0005618 cell wall; GO:0005622 intracellular anatomical structure; GO:0005634 nucleus; GO:0005730 nucleolus; GO:0005737 cytoplasm; GO:0005773 vacuole; GO:0005774 vacuolar membrane; GO:0005829 cytosol; GO:0005840 ribosome; GO:0005886 plasma membrane; GO:0005911 cell-cell junction; GO:0009506 plasmodesma; GO:0009507 chloroplast; GO:0009536 plastid; GO:0015934 large ribosomal subunit; GO:0016020 m…	GO:0003676 nucleic acid binding; GO:0003723 RNA binding; GO:0003729 mRNA binding; GO:0003735 structural constituent of ribosome; GO:0005198 structural molecule activity; GO:0005488 binding; GO:0097159 organic cyclic compound binding; GO:1901363 heterocyclic compound binding;	PF14374	PF14374 60S ribosomal protein L4 C-terminal domain	A	KOG1475	Ribosomal protein RPL1/RPL2/RL4L4
A0A3Q7FWE8	Glyceraldehyde-3-phosphate dehydrogenase OS=Solanum lycopersicum OX=4081 GN=101266713 PE=3 SV=1	101266713	42.7	335	23	2	8	8	424000000	cytoplasm	K05298	GAPA; glyceraldehyde-3-phosphate dehydrogenase (NADP+) (phosphorylating) [EC:1.2.1.13]	map00710 Carbon fixation by Calvin cycle; map01100 Metabolic pathways; map01200 Carbon metabolism	GO:0009314 response to radiation; GO:0009416 response to light stimulus; GO:0009628 response to abiotic stimulus; GO:0050896 response to stimulus;			PF00044; PF02800	PF00044 Glyceraldehyde 3-phosphate dehydrogenase, NAD binding domain; PF02800 Glyceraldehyde 3-phosphate dehydrogenase, C-terminal domain	G	KOG0657	Glyceraldehyde 3-phosphate dehydrogenase
A0A3Q7GZX3	Large ribosomal subunit protein uL6 alpha-beta domain-containing protein OS=Solanum lycopersicum OX=4081 GN=101251592 PE=3 SV=1	101251592	21.9	406	46	3	7	8	423000000	cytoplasm	K02940	RP-L9e, RPL9; large subunit ribosomal protein L9e	map03010 Ribosome	GO:0002181 cytoplasmic translation; GO:0003002 regionalization; GO:0006412 translation; GO:0006518 peptide metabolic process; GO:0007275 multicellular organism development; GO:0007389 pattern specification process; GO:0008152 metabolic process; GO:0009058 biosynthetic process; GO:0009059 macromolecule biosynthetic process; GO:0009955 adaxial/abaxial pattern specification; GO:0009987 cellular proc…	GO:0005622 intracellular anatomical structure; GO:0005634 nucleus; GO:0005730 nucleolus; GO:0005737 cytoplasm; GO:0005773 vacuole; GO:0005774 vacuolar membrane; GO:0005829 cytosol; GO:0005840 ribosome; GO:0005886 plasma membrane; GO:0005911 cell-cell junction; GO:0009506 plasmodesma; GO:0009507 chloroplast; GO:0009526 plastid envelope; GO:0009536 plastid; GO:0009941 chloroplast envelope; GO:00159…	GO:0003676 nucleic acid binding; GO:0003723 RNA binding; GO:0003735 structural constituent of ribosome; GO:0005198 structural molecule activity; GO:0005488 binding; GO:0097159 organic cyclic compound binding; GO:1901363 heterocyclic compound binding;	PF00347	PF00347 Ribosomal protein L6	J	KOG3255	60S ribosomal protein L9
A0A3Q7FJI3	Fe2OG dioxygenase domain-containing protein OS=Solanum lycopersicum OX=4081 GN=104644281 PE=3 SV=1	104644281	36.5	380	20	5	5	8	411000000	cytoplasm							PF03171	PF03171 2OG-Fe(II) oxygenase superfamily	QR	KOG0143	Iron/ascorbate family oxidoreductases
K4D2A4	Small ribosomal subunit protein uS7 domain-containing protein OS=Solanum lycopersicum OX=4081 GN=101248251 PE=3 SV=1	101248251	23.7	319	39	6	6	6	369000000	cytoplasm	K02989	RP-S5e, RPS5; small subunit ribosomal protein S5e	map03010 Ribosome				PF00177	PF00177 Ribosomal protein S7p/S5e	J	KOG3291	Ribosomal protein S7
A0A3Q7G5P1	S5 DRBM domain-containing protein OS=Solanum lycopersicum OX=4081 GN=101254082 PE=3 SV=1	101254082	30.6	461	29	8	8	9	359000000	cytoplasm	K02981	RP-S2e, RPS2; small subunit ribosomal protein S2e	map03010 Ribosome	GO:0006412 translation; GO:0006518 peptide metabolic process; GO:0008152 metabolic process; GO:0009058 biosynthetic process; GO:0009059 macromolecule biosynthetic process; GO:0009987 cellular process; GO:0010467 gene expression; GO:0019538 protein metabolic process; GO:0043043 peptide biosynthetic process; GO:0043170 macromolecule metabolic process; GO:0043603 amide metabolic process; GO:0043604 …	GO:0005618 cell wall; GO:0005622 intracellular anatomical structure; GO:0005634 nucleus; GO:0005730 nucleolus; GO:0005737 cytoplasm; GO:0005829 cytosol; GO:0005840 ribosome; GO:0005886 plasma membrane; GO:0005911 cell-cell junction; GO:0009506 plasmodesma; GO:0009507 chloroplast; GO:0009536 plastid; GO:0015935 small ribosomal subunit; GO:0016020 membrane; GO:0022626 cytosolic ribosome; GO:0022627…	GO:0003676 nucleic acid binding; GO:0003723 RNA binding; GO:0003729 mRNA binding; GO:0003735 structural constituent of ribosome; GO:0005198 structural molecule activity; GO:0005488 binding; GO:0097159 organic cyclic compound binding; GO:1901363 heterocyclic compound binding;	PF00333; PF03719	PF00333 Ribosomal protein S5, N-terminal domain; PF03719 Ribosomal protein S5, C-terminal domain	J	KOG0877	40S ribosomal protein S2/30S ribosomal protein S5
A0A3Q7JMX3	Leucine-rich repeat-containing N-terminal plant-type domain-containing protein OS=Solanum lycopersicum OX=4081 PE=4 SV=1	--	39.9	332	28	8	8	9	351000000	chloroplast					GO:0005622 intracellular anatomical structure; GO:0005737 cytoplasm; GO:0009507 chloroplast; GO:0009536 plastid; GO:0043226 organelle; GO:0043227 membrane-bounded organelle; GO:0043229 intracellular organelle; GO:0043231 intracellular membrane-bounded organelle;	GO:0000166 nucleotide binding; GO:0005488 binding; GO:0036094 small molecule binding; GO:0097159 organic cyclic compound binding; GO:1901265 nucleoside phosphate binding; GO:1901363 heterocyclic compound binding;			R	KOG0619	FOG: Leucine rich repeat
A0A3Q7GQM4	Elongation factor 1-gamma(predicted) OS=Solanum lycopersicum OX=4081 GN=101248107 PE=4 SV=1	101248107	47	418	30	9	9	10	336000000	chloroplast	K03233	EEF1G; elongation factor 1-gamma		GO:0006412 translation; GO:0006414 translational elongation; GO:0006518 peptide metabolic process; GO:0006575 cellular modified amino acid metabolic process; GO:0006749 glutathione metabolic process; GO:0006790 sulfur compound metabolic process; GO:0008152 metabolic process; GO:0009058 biosynthetic process; GO:0009059 macromolecule biosynthetic process; GO:0009987 cellular process; GO:0010038 res…	GO:0005618 cell wall; GO:0005622 intracellular anatomical structure; GO:0005634 nucleus; GO:0005737 cytoplasm; GO:0005773 vacuole; GO:0005829 cytosol; GO:0005886 plasma membrane; GO:0005911 cell-cell junction; GO:0009506 plasmodesma; GO:0016020 membrane; GO:0030054 cell junction; GO:0030312 external encapsulating structure; GO:0043226 organelle; GO:0043227 membrane-bounded organelle; GO:0043229 i…	GO:0003676 nucleic acid binding; GO:0003723 RNA binding; GO:0003746 translation elongation factor activity; GO:0003824 catalytic activity; GO:0004364 glutathione transferase activity; GO:0005488 binding; GO:0005507 copper ion binding; GO:0008135 translation factor activity, RNA binding; GO:0016740 transferase activity; GO:0016765 transferase activity, transferring alkyl or aryl (other than methyl…	PF02798; PF00043; PF00647	PF02798 Glutathione S-transferase, N-terminal domain; PF00043 Glutathione S-transferase, C-terminal domain; PF00647 Elongation factor 1 gamma, conserved domain	J	KOG1627	Translation elongation factor EF-1 gamma
A0A3Q7EQU5	Actin OS=Solanum lycopersicum OX=4081 GN=101250165 PE=3 SV=1	101250165	41.6	580	34	2	9	14	334000000	cytoskeleton	K10355	ACTF; actin, other eukaryote	map04814 Motor proteins						Z	KOG0676	Actin and related proteins
Q2MIB5	ATP synthase subunit alpha, chloroplastic OS=Solanum lycopersicum OX=4081 GN=atpA PE=3 SV=1	atpA	55.4	403	18	7	7	7	308000000	cytoplasm	K02111	ATPF1A, atpA; F-type H+/Na+-transporting ATPase subunit alpha [EC:7.1.2.2 7.2.2.1]	map00190 Oxidative phosphorylation; map00195 Photosynthesis; map01100 Metabolic pathways				PF02874; PF00006; PF00306	PF02874 ATP synthase alpha/beta family, beta-barrel domain; PF00006 ATP synthase alpha/beta family, nucleotide-binding domain; PF00306 ATP synthase alpha/beta chain, C terminal domain	C	KOG1353	F0F1-type ATP synthase, alpha subunit
A0A3Q7EHY3	pyruvate, phosphate dikinase OS=Solanum lycopersicum OX=4081 GN=101267346 PE=3 SV=1	101267346	105.8	626	25	14	14	15	303000000	chloroplast	K01006	ppdK; pyruvate, orthophosphate dikinase [EC:2.7.9.1]	map00010 Glycolysis / Gluconeogenesis; map00620 Pyruvate metabolism; map00710 Carbon fixation by Calvin cycle; map01100 Metabolic pathways; map01110 Biosynthesis of secondary metabolites; map01200 Carbon metabolism		GO:0005622 intracellular anatomical structure; GO:0005634 nucleus; GO:0005737 cytoplasm; GO:0005829 cytosol; GO:0009507 chloroplast; GO:0009532 plastid stroma; GO:0009536 plastid; GO:0009570 chloroplast stroma; GO:0043226 organelle; GO:0043227 membrane-bounded organelle; GO:0043229 intracellular organelle; GO:0043231 intracellular membrane-bounded organelle;		PF00391; PF02896	PF00391 PEP-utilising enzyme, mobile domain; PF02896 PEP-utilising enzyme, PEP-binding domain
P30221	17.8 kDa class I heat shock protein OS=Solanum lycopersicum OX=4081 PE=2 SV=1	--	17.8	999	48	2	8	19	295000000	cytoplasm	K13993	HSP20; HSP20 family protein	map04141 Protein processing in endoplasmic reticulum		GO:0005622 intracellular anatomical structure; GO:0005737 cytoplasm;		PF00011	PF00011 Hsp20/alpha crystallin family	O	KOG0710	Molecular chaperone (small heat-shock protein Hsp26/Hsp42)
A0A3Q7HZL2	SHSP domain-containing protein OS=Solanum lycopersicum OX=4081 PE=3 SV=1	--	17.8	308	37	4	4	5	294000000	cytoplasm	K13993	HSP20; HSP20 family protein	map04141 Protein processing in endoplasmic reticulum				PF00011	PF00011 Hsp20/alpha crystallin family	O	KOG0710	Molecular chaperone (small heat-shock protein Hsp26/Hsp42)
A0A3Q7GYB4	Tr-type G domain-containing protein OS=Solanum lycopersicum OX=4081 PE=3 SV=1	--	53.2	321	14	4	5	6	293000000	chloroplast	K02358	tuf, TUFM; elongation factor Tu	map04626 Plant-pathogen interaction		GO:0005576 extracellular region; GO:0005622 intracellular anatomical structure; GO:0005634 nucleus; GO:0005730 nucleolus; GO:0005737 cytoplasm; GO:0009295 nucleoid; GO:0009507 chloroplast; GO:0009526 plastid envelope; GO:0009532 plastid stroma; GO:0009534 chloroplast thylakoid; GO:0009535 chloroplast thylakoid membrane; GO:0009536 plastid; GO:0009570 chloroplast stroma; GO:0009579 thylakoid; GO:0…		PF00009; PF03144; PF03143	PF00009 Elongation factor Tu GTP binding domain; PF03144 Elongation factor Tu domain 2; PF03143 Elongation factor Tu C-terminal domain	J	KOG0460	Mitochondrial translation elongation factor Tu
A0A3Q7HJC7	Alcohol acyltransferase 2(predicted) OS=Solanum lycopersicum OX=4081 PE=3 SV=1	--	97.4	519	17	11	11	13	287000000	cytoplasm
A0A3Q7F9P0	Heat-shock protein(predicted) OS=Solanum lycopersicum OX=4081 GN=101254946 PE=3 SV=1	101254946	21.6	337	20	4	4	7	280000000	vacuolar membrane	K13993	HSP20; HSP20 family protein	map04141 Protein processing in endoplasmic reticulum				PF00011	PF00011 Hsp20/alpha crystallin family	O	KOG0710	Molecular chaperone (small heat-shock protein Hsp26/Hsp42)
A0A3Q7IM99	60S ribosomal protein L13 OS=Solanum lycopersicum OX=4081 GN=101264241 PE=3 SV=1	101264241	23.6	402	23	4	4	6	267000000	chloroplast	K02873	RP-L13e, RPL13; large subunit ribosomal protein L13e	map03010 Ribosome	GO:0006412 translation; GO:0006518 peptide metabolic process; GO:0008152 metabolic process; GO:0009058 biosynthetic process; GO:0009059 macromolecule biosynthetic process; GO:0009719 response to endogenous stimulus; GO:0009725 response to hormone; GO:0009735 response to cytokinin; GO:0009987 cellular process; GO:0010467 gene expression; GO:0019538 protein metabolic process; GO:0042221 response to…	GO:0005618 cell wall; GO:0005622 intracellular anatomical structure; GO:0005634 nucleus; GO:0005730 nucleolus; GO:0005737 cytoplasm; GO:0005773 vacuole; GO:0005774 vacuolar membrane; GO:0005829 cytosol; GO:0005840 ribosome; GO:0005886 plasma membrane; GO:0005911 cell-cell junction; GO:0009506 plasmodesma; GO:0015934 large ribosomal subunit; GO:0016020 membrane; GO:0022625 cytosolic large ribosoma…	GO:0003676 nucleic acid binding; GO:0003723 RNA binding; GO:0003729 mRNA binding; GO:0003735 structural constituent of ribosome; GO:0005198 structural molecule activity; GO:0005488 binding; GO:0097159 organic cyclic compound binding; GO:1901363 heterocyclic compound binding;			J	KOG3295	60S Ribosomal protein L13
A0A3Q7GYC4	V-type proton ATPase catalytic subunit A OS=Solanum lycopersicum OX=4081 GN=543862 PE=3 SV=1	543862	68.6	551	24	1	9	13	265000000	cytoplasm	K02145	ATPeV1A, ATP6A; V-type H+-transporting ATPase subunit A [EC:7.1.2.2]	map00190 Oxidative phosphorylation; map01100 Metabolic pathways; map04145 Phagosome	GO:0006810 transport; GO:0006811 monoatomic ion transport; GO:0006812 monoatomic cation transport; GO:0006950 response to stress; GO:0006970 response to osmotic stress; GO:0006996 organelle organization; GO:0007030 Golgi organization; GO:0007275 multicellular organism development; GO:0009555 pollen development; GO:0009628 response to abiotic stimulus; GO:0009651 response to salt stress; GO:000998…	GO:0000325 plant-type vacuole; GO:0005576 extracellular region; GO:0005618 cell wall; GO:0005622 intracellular anatomical structure; GO:0005737 cytoplasm; GO:0005773 vacuole; GO:0005774 vacuolar membrane; GO:0005794 Golgi apparatus; GO:0005886 plasma membrane; GO:0005911 cell-cell junction; GO:0009506 plasmodesma; GO:0009507 chloroplast; GO:0009526 plastid envelope; GO:0009536 plastid; GO:0009941…	GO:0002020 protease binding; GO:0003824 catalytic activity; GO:0005215 transporter activity; GO:0005488 binding; GO:0005515 protein binding; GO:0008324 monoatomic cation transmembrane transporter activity; GO:0015075 monoatomic ion transmembrane transporter activity; GO:0015078 proton transmembrane transporter activity; GO:0015318 inorganic molecular entity transmembrane transporter activity; GO:…	PF02874; PF00006; PF22919	PF02874 ATP synthase alpha/beta family, beta-barrel domain; PF00006 ATP synthase alpha/beta family, nucleotide-binding domain; PF22919 C-terminal domain of V and A type ATP synthase	C	KOG1352	Vacuolar H+-ATPase V1 sector, subunit A
A0A3Q7FEB3	Small ribosomal subunit protein uS2 OS=Solanum lycopersicum OX=4081 PE=3 SV=1	--	29.6	189	12	2	2	3	265000000	cytoplasm	K02998	RP-SAe, RPSA; small subunit ribosomal protein SAe	map03010 Ribosome	GO:0000028 ribosomal small subunit assembly; GO:0000447 endonucleolytic cleavage in ITS1 to separate SSU-rRNA from 5.8S rRNA and LSU-rRNA from tricistronic rRNA transcript (SSU-rRNA, 5.8S rRNA, LSU-rRNA); GO:0000460 maturation of 5.8S rRNA; GO:0000461 endonucleolytic cleavage to generate mature 3'-end of SSU-rRNA from (SSU-rRNA, 5.8S rRNA, LSU-rRNA); GO:0000462 maturation of SSU-rRNA from tricist…	GO:0005622 intracellular anatomical structure; GO:0005634 nucleus; GO:0005737 cytoplasm; GO:0005829 cytosol; GO:0005840 ribosome; GO:0005886 plasma membrane; GO:0005911 cell-cell junction; GO:0009506 plasmodesma; GO:0009507 chloroplast; GO:0009536 plastid; GO:0015935 small ribosomal subunit; GO:0016020 membrane; GO:0022626 cytosolic ribosome; GO:0022627 cytosolic small ribosomal subunit; GO:00300…	GO:0003676 nucleic acid binding; GO:0003723 RNA binding; GO:0003729 mRNA binding; GO:0003735 structural constituent of ribosome; GO:0005198 structural molecule activity; GO:0005488 binding; GO:0097159 organic cyclic compound binding; GO:1901363 heterocyclic compound binding;			J	KOG0830	40S ribosomal protein SA (P40)/Laminin receptor 1
A0A3Q7HPM9	30S ribosomal protein S3, chloroplastic OS=Solanum lycopersicum OX=4081 GN=101244892 PE=3 SV=1	101244892	26.5	374	32	2	7	8	252000000	cytoplasm	K02985	RP-S3e, RPS3; small subunit ribosomal protein S3e	map03010 Ribosome	GO:0002181 cytoplasmic translation; GO:0006139 nucleobase-containing compound metabolic process; GO:0006259 DNA metabolic process; GO:0006281 DNA repair; GO:0006412 translation; GO:0006518 peptide metabolic process; GO:0006950 response to stress; GO:0006970 response to osmotic stress; GO:0006974 DNA damage response; GO:0008152 metabolic process; GO:0009058 biosynthetic process; GO:0009059 macromo…	GO:0005622 intracellular anatomical structure; GO:0005634 nucleus; GO:0005730 nucleolus; GO:0005737 cytoplasm; GO:0005829 cytosol; GO:0005840 ribosome; GO:0005911 cell-cell junction; GO:0009506 plasmodesma; GO:0015935 small ribosomal subunit; GO:0016020 membrane; GO:0022626 cytosolic ribosome; GO:0022627 cytosolic small ribosomal subunit; GO:0030054 cell junction; GO:0031974 membrane-enclosed lum…	GO:0000702 oxidized base lesion DNA N-glycosylase activity; GO:0003676 nucleic acid binding; GO:0003677 DNA binding; GO:0003684 damaged DNA binding; GO:0003735 structural constituent of ribosome; GO:0003824 catalytic activity; GO:0005198 structural molecule activity; GO:0005488 binding; GO:0008534 oxidized purine nucleobase lesion DNA N-glycosylase activity; GO:0016787 hydrolase activity; GO:0016…	PF07650; PF00189	PF07650 KH domain; PF00189 Ribosomal protein S3, C-terminal domain	J	KOG3181	40S ribosomal protein S3
A0A3Q7HJ62	Water stress and hypersensitive response domain-containing protein OS=Solanum lycopersicum OX=4081 PE=3 SV=1	--	38.6	271	22	6	6	6	232000000	cytoplasm							PF03168	PF03168 Late embryogenesis abundant protein
A0A3Q7JLN4	ATP synthase subunit alpha, mitochondrial OS=Solanum lycopersicum OX=4081 PE=3 SV=1	--	35.9	294	23	5	5	5	225000000	cytoplasm	K02132	ATPeF1A, ATP5A1, ATP1; F-type H+-transporting ATPase subunit alpha	map00190 Oxidative phosphorylation; map01100 Metabolic pathways				PF02874; PF00006	PF02874 ATP synthase alpha/beta family, beta-barrel domain; PF00006 ATP synthase alpha/beta family, nucleotide-binding domain	C	KOG1353	F0F1-type ATP synthase, alpha subunit
A0A3Q7E8I1	Isocitrate dehydrogenase [NADP] OS=Solanum lycopersicum OX=4081 GN=101268602 PE=3 SV=1	101268602	46.7	527	31	9	9	11	216000000	cytoplasm	K00031	IDH1, IDH2, icd; isocitrate dehydrogenase [EC:1.1.1.42]	map00020 Citrate cycle (TCA cycle); map00480 Glutathione metabolism; map01100 Metabolic pathways; map01110 Biosynthesis of secondary metabolites; map01200 Carbon metabolism; map01210 2-Oxocarboxylic acid metabolism; map01230 Biosynthesis of amino acids; map04146 Peroxisome	GO:0006082 organic acid metabolic process; GO:0006102 isocitrate metabolic process; GO:0006139 nucleobase-containing compound metabolic process; GO:0006739 NADP metabolic process; GO:0006753 nucleoside phosphate metabolic process; GO:0006793 phosphorus metabolic process; GO:0006796 phosphate-containing compound metabolic process; GO:0006950 response to stress; GO:0006952 defense response; GO:0006…	GO:0005576 extracellular region; GO:0005622 intracellular anatomical structure; GO:0005737 cytoplasm; GO:0005829 cytosol; GO:0005886 plasma membrane; GO:0005911 cell-cell junction; GO:0009506 plasmodesma; GO:0009507 chloroplast; GO:0009532 plastid stroma; GO:0009536 plastid; GO:0009570 chloroplast stroma; GO:0016020 membrane; GO:0030054 cell junction; GO:0043226 organelle; GO:0043227 membrane-bou…	GO:0003824 catalytic activity; GO:0004448 isocitrate dehydrogenase [NAD(P)+] activity; GO:0004450 isocitrate dehydrogenase (NADP+) activity; GO:0005488 binding; GO:0005507 copper ion binding; GO:0016491 oxidoreductase activity; GO:0016614 oxidoreductase activity, acting on CH-OH group of donors; GO:0016616 oxidoreductase activity, acting on the CH-OH group of donors, NAD or NADP as acceptor; GO:0…	PF00180	PF00180 Isocitrate/isopropylmalate dehydrogenase	C	KOG1526	NADP-dependent isocitrate dehydrogenase
K4ATQ2	40S ribosomal protein S9, putative(predicted) OS=Solanum lycopersicum OX=4081 GN=101253011 PE=1 SV=1	101253011	23	153	32	4	4	4	212000000	cytoplasm	K02997	RP-S9e, RPS9; small subunit ribosomal protein S9e	map03010 Ribosome				PF01479	PF01479 S4 domain	J	KOG3301	Ribosomal protein S4
A0A3Q7F0F8	40S ribosomal protein S16 OS=Solanum lycopersicum OX=4081 GN=101253316 PE=3 SV=1	101253316	17.1	194	36	3	5	5	206000000	cytoplasm	K02960	RP-S16e, RPS16; small subunit ribosomal protein S16e	map03010 Ribosome	GO:0000462 maturation of SSU-rRNA from tricistronic rRNA transcript (SSU-rRNA, 5.8S rRNA, LSU-rRNA); GO:0006139 nucleobase-containing compound metabolic process; GO:0006364 rRNA processing; GO:0006396 RNA processing; GO:0006412 translation; GO:0006518 peptide metabolic process; GO:0008152 metabolic process; GO:0009058 biosynthetic process; GO:0009059 macromolecule biosynthetic process; GO:0009987…	GO:0005618 cell wall; GO:0005622 intracellular anatomical structure; GO:0005634 nucleus; GO:0005730 nucleolus; GO:0005737 cytoplasm; GO:0005829 cytosol; GO:0005840 ribosome; GO:0005911 cell-cell junction; GO:0009506 plasmodesma; GO:0009507 chloroplast; GO:0009536 plastid; GO:0015935 small ribosomal subunit; GO:0016020 membrane; GO:0022626 cytosolic ribosome; GO:0022627 cytosolic small ribosomal s…	GO:0003676 nucleic acid binding; GO:0003723 RNA binding; GO:0003729 mRNA binding; GO:0003735 structural constituent of ribosome; GO:0005198 structural molecule activity; GO:0005488 binding; GO:0097159 organic cyclic compound binding; GO:1901363 heterocyclic compound binding;			J	KOG1753	40S ribosomal protein S16
A0A3Q7F8Z7	ADP-ribosylation factor OS=Solanum lycopersicum OX=4081 PE=3 SV=1	--	40.4	332	45	6	6	6	203000000	cytoplasm	K07937	ARF1_2; ADP-ribosylation factor 1/2	map04144 Endocytosis	GO:0006810 transport; GO:0006886 intracellular protein transport; GO:0008104 protein localization; GO:0008152 metabolic process; GO:0009987 cellular process; GO:0015031 protein transport; GO:0015833 peptide transport; GO:0016192 vesicle-mediated transport; GO:0019538 protein metabolic process; GO:0033036 macromolecule localization; GO:0036211 protein modification process; GO:0042886 amide transpo…	GO:0005622 intracellular anatomical structure; GO:0005737 cytoplasm; GO:0005794 Golgi apparatus; GO:0012505 endomembrane system; GO:0043226 organelle; GO:0043227 membrane-bounded organelle; GO:0043229 intracellular organelle; GO:0043231 intracellular membrane-bounded organelle;		PF00025	PF00025 ADP-ribosylation factor family	U	KOG0070	GTP-binding ADP-ribosylation factor Arf1
A0A3Q7J977	Small ribosomal subunit protein uS17 N-terminal domain-containing protein OS=Solanum lycopersicum OX=4081 GN=101249995 PE=3 SV=1	101249995	17.6	156	34	4	4	4	203000000	cytoplasm	K02949	RP-S11e, RPS11; small subunit ribosomal protein S11e	map03010 Ribosome	GO:0006412 translation; GO:0006518 peptide metabolic process; GO:0008152 metabolic process; GO:0009058 biosynthetic process; GO:0009059 macromolecule biosynthetic process; GO:0009987 cellular process; GO:0010467 gene expression; GO:0019538 protein metabolic process; GO:0043043 peptide biosynthetic process; GO:0043170 macromolecule metabolic process; GO:0043603 amide metabolic process; GO:0043604 …	GO:0005618 cell wall; GO:0005622 intracellular anatomical structure; GO:0005737 cytoplasm; GO:0005829 cytosol; GO:0005840 ribosome; GO:0005911 cell-cell junction; GO:0009506 plasmodesma; GO:0015935 small ribosomal subunit; GO:0016020 membrane; GO:0022626 cytosolic ribosome; GO:0022627 cytosolic small ribosomal subunit; GO:0030054 cell junction; GO:0030312 external encapsulating structure; GO:0032…	GO:0003676 nucleic acid binding; GO:0003723 RNA binding; GO:0003729 mRNA binding; GO:0003735 structural constituent of ribosome; GO:0005198 structural molecule activity; GO:0005488 binding; GO:0097159 organic cyclic compound binding; GO:1901363 heterocyclic compound binding;	PF00366	PF00366 Ribosomal protein S17	J	KOG1728	40S ribosomal protein S11
P05116	1-aminocyclopropane-1-carboxylate oxidase 1 OS=Solanum lycopersicum OX=4081 GN=ACO1 PE=2 SV=2	ACO1	35.8	512	32	6	6	10	198000000	cytoplasm	K05933	E1.14.17.4; aminocyclopropanecarboxylate oxidase [EC:1.14.17.4]	map00270 Cysteine and methionine metabolism; map01100 Metabolic pathways; map01110 Biosynthesis of secondary metabolites	GO:0000302 response to reactive oxygen species; GO:0001101 response to acid chemical; GO:0006950 response to stress; GO:0006970 response to osmotic stress; GO:0006979 response to oxidative stress; GO:0008152 metabolic process; GO:0009058 biosynthetic process; GO:0009593 detection of chemical stimulus; GO:0009605 response to external stimulus; GO:0009607 response to biotic stimulus; GO:0009620 res…	GO:0005618 cell wall; GO:0005622 intracellular anatomical structure; GO:0005737 cytoplasm; GO:0005783 endoplasmic reticulum; GO:0005794 Golgi apparatus; GO:0005829 cytosol; GO:0005886 plasma membrane; GO:0005911 cell-cell junction; GO:0009506 plasmodesma; GO:0012505 endomembrane system; GO:0016020 membrane; GO:0030054 cell junction; GO:0030312 external encapsulating structure; GO:0043226 organell…	GO:0003824 catalytic activity; GO:0005488 binding; GO:0005507 copper ion binding; GO:0009815 1-aminocyclopropane-1-carboxylate oxidase activity; GO:0016491 oxidoreductase activity; GO:0016638 oxidoreductase activity, acting on the CH-NH2 group of donors; GO:0016641 oxidoreductase activity, acting on the CH-NH2 group of donors, oxygen as acceptor; GO:0043167 ion binding; GO:0043169 cation binding;…	PF03171	PF03171 2OG-Fe(II) oxygenase superfamily	QR	KOG0143	Iron/ascorbate family oxidoreductases
A0A3Q7IN43	Ribulose bisphosphate carboxylase/oxygenase activase, chloroplastic OS=Solanum lycopersicum OX=4081 PE=3 SV=1	--	47.7	300	16	5	5	5	198000000	chloroplast				GO:0001101 response to acid chemical; GO:0006950 response to stress; GO:0006952 defense response; GO:0007275 multicellular organism development; GO:0009266 response to temperature stimulus; GO:0009314 response to radiation; GO:0009409 response to cold; GO:0009416 response to light stimulus; GO:0009605 response to external stimulus; GO:0009607 response to biotic stimulus; GO:0009617 response to ba…	GO:0005576 extracellular region; GO:0005618 cell wall; GO:0005622 intracellular anatomical structure; GO:0005634 nucleus; GO:0005737 cytoplasm; GO:0009507 chloroplast; GO:0009526 plastid envelope; GO:0009532 plastid stroma; GO:0009534 chloroplast thylakoid; GO:0009535 chloroplast thylakoid membrane; GO:0009536 plastid; GO:0009570 chloroplast stroma; GO:0009579 thylakoid; GO:0009941 chloroplast en…	GO:0000166 nucleotide binding; GO:0005488 binding; GO:0005524 ATP binding; GO:0008047 enzyme activator activity; GO:0017076 purine nucleotide binding; GO:0030234 enzyme regulator activity; GO:0030554 adenyl nucleotide binding; GO:0032553 ribonucleotide binding; GO:0032555 purine ribonucleotide binding; GO:0032559 adenyl ribonucleotide binding; GO:0035639 purine ribonucleoside triphosphate binding…	PF00004; PF21228	PF00004 ATPase family associated with various cellular activities (AAA); PF21228 Ribulose bisphosphate carboxylase/oxygenase activase, AAA, helical	O	KOG0651	26S proteasome regulatory complex, ATPase RPT4
A0A3Q7G0C7	DUF642 domain-containing protein OS=Solanum lycopersicum OX=4081 GN=101245049 PE=4 SV=1	101245049	40.3	217	17	4	4	5	194000000	chloroplast							PF04862	PF04862 Protein of unknown function (DUF642)
A0A3Q7F2V6	DUF642 domain-containing protein OS=Solanum lycopersicum OX=4081 PE=4 SV=1	--	43.7	225	16	5	5	6	189000000	chloroplast							PF04862	PF04862 Protein of unknown function (DUF642)
A0A3Q7EUR6	Protein kinase domain-containing protein OS=Solanum lycopersicum OX=4081 PE=3 SV=1	--	144.6	449	11	10	10	10	183000000	chloroplast	K17267	COPG; coatomer subunit gamma			GO:0005622 intracellular anatomical structure; GO:0005737 cytoplasm; GO:0005829 cytosol; GO:0005886 plasma membrane; GO:0005911 cell-cell junction; GO:0009506 plasmodesma; GO:0009507 chloroplast; GO:0009536 plastid; GO:0016020 membrane; GO:0030054 cell junction; GO:0043226 organelle; GO:0043227 membrane-bounded organelle; GO:0043229 intracellular organelle; GO:0043231 intracellular membrane-bound…		PF07714; PF08752; PF16381	PF07714 Protein tyrosine and serine/threonine kinase; PF08752 Coatomer gamma subunit appendage platform subdomain; PF16381 Coatomer subunit gamma-1 C-terminal appendage platform	U	KOG1078	Vesicle coat complex COPI, gamma subunit
A0A3Q7FZ65	Bet v I/Major latex protein domain-containing protein OS=Solanum lycopersicum OX=4081 GN=101264312 PE=4 SV=1	101264312	16.6	292	37	5	5	6	182000000	cytoplasm					GO:0005622 intracellular anatomical structure; GO:0005737 cytoplasm; GO:0009507 chloroplast; GO:0009536 plastid; GO:0043226 organelle; GO:0043227 membrane-bounded organelle; GO:0043229 intracellular organelle; GO:0043231 intracellular membrane-bounded organelle;		PF00407	PF00407 Pathogenesis-related protein Bet v 1 family
A0A3Q7H256	Small ribosomal subunit protein eS1 OS=Solanum lycopersicum OX=4081 GN=101268112 PE=3 SV=1	101268112	29.7	211	32	6	6	6	177000000	cytoplasm	K02984	RP-S3Ae, RPS3A; small subunit ribosomal protein S3Ae	map03010 Ribosome	GO:0002181 cytoplasmic translation; GO:0006412 translation; GO:0006518 peptide metabolic process; GO:0008152 metabolic process; GO:0009058 biosynthetic process; GO:0009059 macromolecule biosynthetic process; GO:0009987 cellular process; GO:0010467 gene expression; GO:0019538 protein metabolic process; GO:0043043 peptide biosynthetic process; GO:0043170 macromolecule metabolic process; GO:0043603 …	GO:0005618 cell wall; GO:0005622 intracellular anatomical structure; GO:0005634 nucleus; GO:0005730 nucleolus; GO:0005737 cytoplasm; GO:0005829 cytosol; GO:0005840 ribosome; GO:0005886 plasma membrane; GO:0005911 cell-cell junction; GO:0009506 plasmodesma; GO:0009507 chloroplast; GO:0009536 plastid; GO:0015935 small ribosomal subunit; GO:0016020 membrane; GO:0022626 cytosolic ribosome; GO:0022627…	GO:0003676 nucleic acid binding; GO:0003723 RNA binding; GO:0003729 mRNA binding; GO:0003735 structural constituent of ribosome; GO:0005198 structural molecule activity; GO:0005488 binding; GO:0097159 organic cyclic compound binding; GO:1901363 heterocyclic compound binding;			J	KOG1628	40S ribosomal protein S3A
A0A3Q7GMM2	Large ribosomal subunit protein uL18 C-terminal eukaryotes domain-containing protein OS=Solanum lycopersicum OX=4081 PE=3 SV=1	--	38	252	17	3	4	5	175000000	chloroplast	K02932	RP-L5e, RPL5; large subunit ribosomal protein L5e	map03010 Ribosome	GO:0000027 ribosomal large subunit assembly; GO:0003002 regionalization; GO:0006412 translation; GO:0006518 peptide metabolic process; GO:0006810 transport; GO:0006913 nucleocytoplasmic transport; GO:0006996 organelle organization; GO:0007275 multicellular organism development; GO:0007389 pattern specification process; GO:0008152 metabolic process; GO:0008283 cell population proliferation; GO:000…	GO:0005622 intracellular anatomical structure; GO:0005634 nucleus; GO:0005730 nucleolus; GO:0005737 cytoplasm; GO:0005773 vacuole; GO:0005829 cytosol; GO:0005840 ribosome; GO:0005886 plasma membrane; GO:0009507 chloroplast; GO:0009536 plastid; GO:0015934 large ribosomal subunit; GO:0016020 membrane; GO:0022625 cytosolic large ribosomal subunit; GO:0022626 cytosolic ribosome; GO:0031974 membrane-e…	GO:0003676 nucleic acid binding; GO:0003723 RNA binding; GO:0003735 structural constituent of ribosome; GO:0005198 structural molecule activity; GO:0005488 binding; GO:0008097 5S rRNA binding; GO:0019843 rRNA binding; GO:0097159 organic cyclic compound binding; GO:1901363 heterocyclic compound binding;	PF14204	PF14204 Ribosomal L18 C-terminal region	J	KOG0875	60S ribosomal protein L5
A0A3Q7HDP5	Aspartic proteinase OS=Solanum lycopersicum OX=4081 GN=101258673 PE=3 SV=1	101258673	55.1	224	18	6	6	6	172000000	vacuolar membrane	K08245	E3.4.23.40; phytepsin [EC:3.4.23.40]		GO:0006508 proteolysis; GO:0008152 metabolic process; GO:0009056 catabolic process; GO:0009057 macromolecule catabolic process; GO:0019538 protein metabolic process; GO:0030163 protein catabolic process; GO:0043170 macromolecule metabolic process; GO:0044238 primary metabolic process;		GO:0003824 catalytic activity; GO:0004175 endopeptidase activity; GO:0004190 aspartic-type endopeptidase activity; GO:0008233 peptidase activity; GO:0016787 hydrolase activity; GO:0070001 aspartic-type peptidase activity; GO:0140096 catalytic activity, acting on a protein;	PF05184	PF05184 Saposin-like type B, region 1	O	KOG1339	Aspartyl protease
A0A3Q7G067	Methyltransferase type 11 domain-containing protein OS=Solanum lycopersicum OX=4081 GN=101256176 PE=4 SV=1	101256176	29.9	310	26	5	5	6	166000000	chloroplast				GO:0008152 metabolic process; GO:0032259 methylation;	GO:0005622 intracellular anatomical structure; GO:0005737 cytoplasm;	GO:0003824 catalytic activity; GO:0008168 methyltransferase activity; GO:0008757 S-adenosylmethionine-dependent methyltransferase activity; GO:0016740 transferase activity; GO:0016741 transferase activity, transferring one-carbon groups;	PF08241	PF08241 Methyltransferase domain	R	KOG3010	Methyltransferase
K4BVH7	Coatomer subunit alpha OS=Solanum lycopersicum OX=4081 GN=101251283 PE=4 SV=1	101251283	137.1	461	14	7	11	12	162000000	nucleus	K05236	COPA, RET1; coatomer subunit alpha		GO:0006810 transport; GO:0006886 intracellular protein transport; GO:0006888 endoplasmic reticulum to Golgi vesicle-mediated transport; GO:0006890 retrograde vesicle-mediated transport, Golgi to endoplasmic reticulum; GO:0006891 intra-Golgi vesicle-mediated transport; GO:0008104 protein localization; GO:0015031 protein transport; GO:0015833 peptide transport; GO:0016192 vesicle-mediated transport…	GO:0005622 intracellular anatomical structure; GO:0005737 cytoplasm; GO:0005794 Golgi apparatus; GO:0005798 Golgi-associated vesicle; GO:0012505 endomembrane system; GO:0012506 vesicle membrane; GO:0016020 membrane; GO:0030117 membrane coat; GO:0030120 vesicle coat; GO:0030126 COPI vesicle coat; GO:0030135 coated vesicle; GO:0030137 COPI-coated vesicle; GO:0030659 cytoplasmic vesicle membrane; GO…				U	KOG0292	Vesicle coat complex COPI, alpha subunit
Q6SKP4	Ribosomal protein L3 OS=Solanum lycopersicum OX=4081 GN=RPL3 PE=1 SV=1	RPL3	44.4	182	9	4	4	5	159000000	cytoplasm	K02925	RP-L3e, RPL3; large subunit ribosomal protein L3e	map03010 Ribosome	GO:0000027 ribosomal large subunit assembly; GO:0006412 translation; GO:0006518 peptide metabolic process; GO:0006996 organelle organization; GO:0008152 metabolic process; GO:0009058 biosynthetic process; GO:0009059 macromolecule biosynthetic process; GO:0009987 cellular process; GO:0010467 gene expression; GO:0016043 cellular component organization; GO:0019538 protein metabolic process; GO:00226…	GO:0005618 cell wall; GO:0005622 intracellular anatomical structure; GO:0005634 nucleus; GO:0005730 nucleolus; GO:0005737 cytoplasm; GO:0005773 vacuole; GO:0005774 vacuolar membrane; GO:0005829 cytosol; GO:0005840 ribosome; GO:0005886 plasma membrane; GO:0005911 cell-cell junction; GO:0009506 plasmodesma; GO:0015934 large ribosomal subunit; GO:0016020 membrane; GO:0022625 cytosolic large ribosoma…	GO:0003676 nucleic acid binding; GO:0003723 RNA binding; GO:0003729 mRNA binding; GO:0003735 structural constituent of ribosome; GO:0005198 structural molecule activity; GO:0005488 binding; GO:0097159 organic cyclic compound binding; GO:1901363 heterocyclic compound binding;			J	KOG0746	60S ribosomal protein L3 and related proteins
A0A3Q7I9U4	Adenosylhomocysteinase OS=Solanum lycopersicum OX=4081 GN=544304 PE=3 SV=1	544304	53.1	285	24	8	8	8	157000000	cytoplasm	K01251	AHCY, ahcY; adenosylhomocysteinase [EC:3.13.2.1]	map00270 Cysteine and methionine metabolism; map00670 One carbon pool by folate; map01100 Metabolic pathways	GO:0000096 sulfur amino acid metabolic process; GO:0006082 organic acid metabolic process; GO:0006139 nucleobase-containing compound metabolic process; GO:0006520 amino acid metabolic process; GO:0006534 cysteine metabolic process; GO:0006555 methionine metabolic process; GO:0006575 cellular modified amino acid metabolic process; GO:0006790 sulfur compound metabolic process; GO:0008152 metabolic …	GO:0005622 intracellular anatomical structure; GO:0005737 cytoplasm; GO:0005829 cytosol;	GO:0003824 catalytic activity; GO:0004013 adenosylhomocysteinase activity; GO:0016787 hydrolase activity; GO:0016801 hydrolase activity, acting on ether bonds; GO:0016802 trialkylsulfonium hydrolase activity;	PF05221; PF00670	PF05221 S-adenosyl-L-homocysteine hydrolase; PF00670 S-adenosyl-L-homocysteine hydrolase, NAD binding domain	H	KOG1370	S-adenosylhomocysteine hydrolase
A0A3Q7IMV7	Pyruvate kinase OS=Solanum lycopersicum OX=4081 PE=3 SV=1	--	113.3	301	5	3	3	4	154000000	endoplasmic reticulum	K00873	PK, pyk; pyruvate kinase [EC:2.7.1.40]	map00010 Glycolysis / Gluconeogenesis; map00620 Pyruvate metabolism; map01100 Metabolic pathways; map01110 Biosynthesis of secondary metabolites; map01200 Carbon metabolism; map01230 Biosynthesis of amino acids	GO:0005975 carbohydrate metabolic process; GO:0006082 organic acid metabolic process; GO:0006090 pyruvate metabolic process; GO:0006091 generation of precursor metabolites and energy; GO:0006096 glycolytic process; GO:0006139 nucleobase-containing compound metabolic process; GO:0006163 purine nucleotide metabolic process; GO:0006164 purine nucleotide biosynthetic process; GO:0006753 nucleoside ph…	GO:0005622 intracellular anatomical structure; GO:0005737 cytoplasm; GO:0005829 cytosol;	GO:0003824 catalytic activity; GO:0004743 pyruvate kinase activity; GO:0016740 transferase activity; GO:0016772 transferase activity, transferring phosphorus-containing groups; GO:0016773 phosphotransferase activity, alcohol group as acceptor;	PF04413; PF00224; PF02887	PF04413 3-Deoxy-D-manno-octulosonic-acid transferase (kdotransferase); PF00224 Pyruvate kinase, barrel domain; PF02887 Pyruvate kinase, alpha/beta domain	G	KOG2323	Pyruvate kinase
A0A3Q7I6B5	Elongation factor Tu OS=Solanum lycopersicum OX=4081 GN=101268512 PE=3 SV=1	101268512	49	190	7	1	2	4	154000000	mitochondria	K02358	tuf, TUFM; elongation factor Tu	map04626 Plant-pathogen interaction	GO:0010038 response to metal ion; GO:0042221 response to chemical; GO:0046686 response to cadmium ion; GO:0050896 response to stimulus;	GO:0005618 cell wall; GO:0005622 intracellular anatomical structure; GO:0005737 cytoplasm; GO:0005739 mitochondrion; GO:0030312 external encapsulating structure; GO:0043226 organelle; GO:0043227 membrane-bounded organelle; GO:0043229 intracellular organelle; GO:0043231 intracellular membrane-bounded organelle; GO:0071944 cell periphery;	GO:0000166 nucleotide binding; GO:0005488 binding; GO:0005524 ATP binding; GO:0008270 zinc ion binding; GO:0017076 purine nucleotide binding; GO:0030554 adenyl nucleotide binding; GO:0032553 ribonucleotide binding; GO:0032555 purine ribonucleotide binding; GO:0032559 adenyl ribonucleotide binding; GO:0035639 purine ribonucleoside triphosphate binding; GO:0036094 small molecule binding; GO:0043167…	PF00009; PF03144; PF03143	PF00009 Elongation factor Tu GTP binding domain; PF03144 Elongation factor Tu domain 2; PF03143 Elongation factor Tu C-terminal domain	J	KOG0460	Mitochondrial translation elongation factor Tu
A0A3Q7ENE9	PUA domain-containing protein OS=Solanum lycopersicum OX=4081 PE=3 SV=1	--	42.7	188	15	4	4	4	149000000	cytoplasm	K02883	RP-L18e, RPL18; large subunit ribosomal protein L18e	map03010 Ribosome	GO:0006412 translation; GO:0006518 peptide metabolic process; GO:0008152 metabolic process; GO:0009058 biosynthetic process; GO:0009059 macromolecule biosynthetic process; GO:0009987 cellular process; GO:0010467 gene expression; GO:0019538 protein metabolic process; GO:0043043 peptide biosynthetic process; GO:0043170 macromolecule metabolic process; GO:0043603 amide metabolic process; GO:0043604 …	GO:0005622 intracellular anatomical structure; GO:0005737 cytoplasm; GO:0005773 vacuole; GO:0005774 vacuolar membrane; GO:0005829 cytosol; GO:0005840 ribosome; GO:0005886 plasma membrane; GO:0005911 cell-cell junction; GO:0009506 plasmodesma; GO:0009507 chloroplast; GO:0009536 plastid; GO:0015934 large ribosomal subunit; GO:0016020 membrane; GO:0022625 cytosolic large ribosomal subunit; GO:002262…	GO:0003676 nucleic acid binding; GO:0003723 RNA binding; GO:0003729 mRNA binding; GO:0003735 structural constituent of ribosome; GO:0005198 structural molecule activity; GO:0005488 binding; GO:0097159 organic cyclic compound binding; GO:1901363 heterocyclic compound binding;	PF17832	PF17832 Pre-PUA-like domain	J	KOG2523	Predicted RNA-binding protein with PUA domain
A0A3Q7FW96	Pyruvate kinase OS=Solanum lycopersicum OX=4081 GN=101250010 PE=3 SV=1	101250010	55.2	274	22	7	7	7	147000000	cytoplasm	K00873	PK, pyk; pyruvate kinase [EC:2.7.1.40]	map00010 Glycolysis / Gluconeogenesis; map00620 Pyruvate metabolism; map01100 Metabolic pathways; map01110 Biosynthesis of secondary metabolites; map01200 Carbon metabolism; map01230 Biosynthesis of amino acids	GO:0005975 carbohydrate metabolic process; GO:0006082 organic acid metabolic process; GO:0006090 pyruvate metabolic process; GO:0006091 generation of precursor metabolites and energy; GO:0006096 glycolytic process; GO:0006139 nucleobase-containing compound metabolic process; GO:0006163 purine nucleotide metabolic process; GO:0006164 purine nucleotide biosynthetic process; GO:0006753 nucleoside ph…	GO:0005622 intracellular anatomical structure; GO:0005737 cytoplasm;	GO:0003824 catalytic activity; GO:0004743 pyruvate kinase activity; GO:0016740 transferase activity; GO:0016772 transferase activity, transferring phosphorus-containing groups; GO:0016773 phosphotransferase activity, alcohol group as acceptor;	PF00224; PF02887	PF00224 Pyruvate kinase, barrel domain; PF02887 Pyruvate kinase, alpha/beta domain	G	KOG2323	Pyruvate kinase
A0A3Q7IJX7	Histidine decarboxylase OS=Solanum lycopersicum OX=4081 GN=101248029 PE=3 SV=1	101248029	50.8	338	16	5	5	6	144000000	nucleus	K22427	AADC; phenylalanine decarboxylase [EC:4.1.1.53]	map00360 Phenylalanine metabolism; map01100 Metabolic pathways				PF00282	PF00282 Pyridoxal-dependent decarboxylase conserved domain	E	KOG0629	Glutamate decarboxylase and related proteins
A0A3Q7HGQ5	glutathione transferase OS=Solanum lycopersicum OX=4081 PE=4 SV=1	--	72.2	302	13	6	6	6	142000000	cytoplasm	K00799	GST, gst; glutathione S-transferase [EC:2.5.1.18]	map00480 Glutathione metabolism; map01100 Metabolic pathways				PF02798; PF00043; PF13410	PF02798 Glutathione S-transferase, N-terminal domain; PF00043 Glutathione S-transferase, C-terminal domain; PF13410 Glutathione S-transferase, C-terminal domain	O	KOG0406	Glutathione S-transferase
A0A3Q7I8V2	26S proteasome non-ATPase regulatory subunit 2 homolog OS=Solanum lycopersicum OX=4081 PE=3 SV=1	--	105.2	480	18	10	10	11	138000000	plasma membrane	K03028	PSMD2, RPN1; 26S proteasome regulatory subunit N1	map03050 Proteasome	GO:0001101 response to acid chemical; GO:0002376 immune system process; GO:0006508 proteolysis; GO:0006511 ubiquitin-dependent protein catabolic process; GO:0006950 response to stress; GO:0006952 defense response; GO:0006955 immune response; GO:0008152 metabolic process; GO:0009056 catabolic process; GO:0009057 macromolecule catabolic process; GO:0009719 response to endogenous stimulus; GO:000972…	GO:0000502 proteasome complex; GO:0005622 intracellular anatomical structure; GO:0005634 nucleus; GO:0005737 cytoplasm; GO:0005829 cytosol; GO:0005838 proteasome regulatory particle; GO:0005886 plasma membrane; GO:0005911 cell-cell junction; GO:0008540 proteasome regulatory particle, base subcomplex; GO:0009506 plasmodesma; GO:0016020 membrane; GO:0022624 proteasome accessory complex; GO:0030054 …	GO:0005488 binding; GO:0005515 protein binding; GO:0032182 ubiquitin-like protein binding; GO:0043130 ubiquitin binding;	PF17781; PF18051	PF17781 RPN1 N-terminal domain; PF18051 26S proteasome non-ATPase regulatory subunit RPN1 C-terminal	O	KOG2005	26S proteasome regulatory complex, subunit RPN1/PSMD2
A0A3Q7JN23	ADP/ATP translocase OS=Solanum lycopersicum OX=4081 PE=3 SV=1	--	42	229	11	3	3	5	131000000	chloroplast	K05863	SLC25A4S, ANT; solute carrier family 25 (mitochondrial adenine nucleotide translocator), member 4/5/6/31			GO:0005622 intracellular anatomical structure; GO:0005737 cytoplasm; GO:0005739 mitochondrion; GO:0005740 mitochondrial envelope; GO:0005743 mitochondrial inner membrane; GO:0016020 membrane; GO:0019866 organelle inner membrane; GO:0031090 organelle membrane; GO:0031966 mitochondrial membrane; GO:0031967 organelle envelope; GO:0043226 organelle; GO:0043227 membrane-bounded organelle; GO:0043229 i…				C	KOG0749	Mitochondrial ADP/ATP carrier proteins
A0A3Q7ENP1	60S ribosomal protein L22 OS=Solanum lycopersicum OX=4081 GN=101258008 PE=3 SV=1	101258008	14	96	18	2	2	2	131000000	nucleus	K02891	RP-L22e, RPL22; large subunit ribosomal protein L22e	map03010 Ribosome						J	KOG3434	60S ribosomal protein L22
A0A3Q7EM11	Peptidase A1 domain-containing protein OS=Solanum lycopersicum OX=4081 PE=3 SV=1	--	40.1	218	14	4	4	4	130000000	chloroplast							PF14543; PF14541	PF14543 Xylanase inhibitor N-terminal; PF14541 Xylanase inhibitor C-terminal	O	KOG1339	Aspartyl protease
A0A3Q7IZ03	Heat shock protein 70-3(predicted) OS=Solanum lycopersicum OX=4081 PE=3 SV=1	--	71.1	347	15	7	7	8	129000000	cytoplasm	K03283	HSPA1_6_8; heat shock 70kDa protein 1/6/8	map03040 Spliceosome; map04141 Protein processing in endoplasmic reticulum; map04144 Endocytosis						O	KOG0101	Molecular chaperones HSP70/HSC70, HSP70 superfamily
A0A3Q7H4F2	AAA+ ATPase domain-containing protein OS=Solanum lycopersicum OX=4081 PE=3 SV=1	--	46.3	218	11	3	3	4	129000000	cytoplasm	K03063	PSMC4, RPT3; 26S proteasome regulatory subunit T3	map03050 Proteasome				PF16450; PF00004; PF17862	PF16450 Proteasomal ATPase OB C-terminal domain; PF00004 ATPase family associated with various cellular activities (AAA); PF17862 AAA+ lid domain	O	KOG0727	26S proteasome regulatory complex, ATPase RPT3
A0A3Q7F1W7	40S ribosomal protein S4 OS=Solanum lycopersicum OX=4081 PE=1 SV=1	--	136.6	191	20	4	4	5	126000000	cytoplasm	K02987	RP-S4e, RPS4; small subunit ribosomal protein S4e	map03010 Ribosome				PF08071	PF08071 RS4NT (NUC023) domain	J	KOG0378	40S ribosomal protein S4
A0A3Q7FPN1	Pectate lyase OS=Solanum lycopersicum OX=4081 PE=3 SV=1	--	43.5	172	9	2	2	3	124000000	cytoplasm	K01728	pel; pectate lyase [EC:4.2.2.2]	map00040 Pentose and glucuronate interconversions; map01100 Metabolic pathways
A0A3Q7HLX5	Histidine kinase/HSP90-like ATPase domain-containing protein OS=Solanum lycopersicum OX=4081 PE=3 SV=1	--	81	405	15	4	9	10	121000000	cytoplasm	K04079	HSP90A, htpG; molecular chaperone HtpG	map04141 Protein processing in endoplasmic reticulum; map04626 Plant-pathogen interaction				PF13589	PF13589 Histidine kinase-, DNA gyrase B-, and HSP90-like ATPase	O	KOG0019	Molecular chaperone (HSP90 family)
K4CG62	60S ribosomal protein L11 OS=Solanum lycopersicum OX=4081 GN=101259713 PE=1 SV=1	101259713	20.8	80	15	2	2	2	121000000	cytoplasm	K02868	RP-L11e, RPL11; large subunit ribosomal protein L11e	map03010 Ribosome	GO:0000027 ribosomal large subunit assembly; GO:0006412 translation; GO:0006518 peptide metabolic process; GO:0006996 organelle organization; GO:0008152 metabolic process; GO:0009058 biosynthetic process; GO:0009059 macromolecule biosynthetic process; GO:0009987 cellular process; GO:0010467 gene expression; GO:0016043 cellular component organization; GO:0019538 protein metabolic process; GO:00226…	GO:0005622 intracellular anatomical structure; GO:0005634 nucleus; GO:0005730 nucleolus; GO:0005737 cytoplasm; GO:0005773 vacuole; GO:0005829 cytosol; GO:0005840 ribosome; GO:0005911 cell-cell junction; GO:0009506 plasmodesma; GO:0009507 chloroplast; GO:0009536 plastid; GO:0015934 large ribosomal subunit; GO:0016020 membrane; GO:0022625 cytosolic large ribosomal subunit; GO:0022626 cytosolic ribo…	GO:0003676 nucleic acid binding; GO:0003723 RNA binding; GO:0003729 mRNA binding; GO:0003735 structural constituent of ribosome; GO:0005198 structural molecule activity; GO:0005488 binding; GO:0097159 organic cyclic compound binding; GO:1901363 heterocyclic compound binding;	PF00281; PF00673	PF00281 Ribosomal protein L5; PF00673 ribosomal L5P family C-terminus	J	KOG0397	60S ribosomal protein L11
A0A3Q7H233	Ribosomal_L16 domain-containing protein(predicted) OS=Solanum lycopersicum OX=4081 PE=3 SV=1	--	24.8	83	5	1	1	1	120000000	mitochondria	K02866	RP-L10e, RPL10; large subunit ribosomal protein L10e	map03010 Ribosome	GO:0000027 ribosomal large subunit assembly; GO:0002252 immune effector process; GO:0002376 immune system process; GO:0006412 translation; GO:0006518 peptide metabolic process; GO:0006950 response to stress; GO:0006952 defense response; GO:0006996 organelle organization; GO:0008152 metabolic process; GO:0009058 biosynthetic process; GO:0009059 macromolecule biosynthetic process; GO:0009314 respon…	GO:0005622 intracellular anatomical structure; GO:0005634 nucleus; GO:0005730 nucleolus; GO:0005737 cytoplasm; GO:0005773 vacuole; GO:0005774 vacuolar membrane; GO:0005829 cytosol; GO:0005840 ribosome; GO:0009507 chloroplast; GO:0009526 plastid envelope; GO:0009536 plastid; GO:0009941 chloroplast envelope; GO:0015934 large ribosomal subunit; GO:0016020 membrane; GO:0022625 cytosolic large ribosom…	GO:0003676 nucleic acid binding; GO:0003723 RNA binding; GO:0003729 mRNA binding; GO:0003735 structural constituent of ribosome; GO:0005198 structural molecule activity; GO:0005488 binding; GO:0097159 organic cyclic compound binding; GO:1901363 heterocyclic compound binding;	PF00252	PF00252 Ribosomal protein L16p/L10e	J	KOG0857	60s ribosomal protein L10
A0A3Q7JHJ2	40S ribosomal protein S18 OS=Solanum lycopersicum OX=4081 GN=101268633 PE=3 SV=1	101268633	17.5	138	22	2	3	3	118000000	cytoplasm	K02964	RP-S18e, RPS18; small subunit ribosomal protein S18e	map03010 Ribosome	GO:0006412 translation; GO:0006413 translational initiation; GO:0006518 peptide metabolic process; GO:0008152 metabolic process; GO:0009058 biosynthetic process; GO:0009059 macromolecule biosynthetic process; GO:0009987 cellular process; GO:0010467 gene expression; GO:0019538 protein metabolic process; GO:0022613 ribonucleoprotein complex biogenesis; GO:0042254 ribosome biogenesis; GO:0043043 pep…	GO:0005618 cell wall; GO:0005622 intracellular anatomical structure; GO:0005634 nucleus; GO:0005730 nucleolus; GO:0005737 cytoplasm; GO:0005773 vacuole; GO:0005774 vacuolar membrane; GO:0005829 cytosol; GO:0005840 ribosome; GO:0005886 plasma membrane; GO:0005911 cell-cell junction; GO:0009506 plasmodesma; GO:0015935 small ribosomal subunit; GO:0016020 membrane; GO:0022626 cytosolic ribosome; GO:0…	GO:0003676 nucleic acid binding; GO:0003723 RNA binding; GO:0003729 mRNA binding; GO:0003735 structural constituent of ribosome; GO:0005198 structural molecule activity; GO:0005488 binding; GO:0097159 organic cyclic compound binding; GO:1901363 heterocyclic compound binding;			J	KOG3311	Ribosomal protein S18
A0A3Q7HWV2	Putative ras-related protein RABC2a-like(predicted) OS=Solanum lycopersicum OX=4081 GN=101255914 PE=3 SV=1	101255914	23.6	50	5	1	1	1	113000000	chloroplast	K07910	RAB18; Ras-related protein Rab-18			GO:0005622 intracellular anatomical structure; GO:0005737 cytoplasm; GO:0005777 peroxisome; GO:0005794 Golgi apparatus; GO:0012505 endomembrane system; GO:0042579 microbody; GO:0043226 organelle; GO:0043227 membrane-bounded organelle; GO:0043229 intracellular organelle; GO:0043231 intracellular membrane-bounded organelle;	GO:0005488 binding; GO:0005515 protein binding; GO:0008092 cytoskeletal protein binding; GO:0017022 myosin binding; GO:0030742 GTP-dependent protein binding; GO:0032029 myosin tail binding; GO:0032036 myosin heavy chain binding; GO:0080115 myosin XI tail binding;	PF00071	PF00071 Ras family	R	KOG0080	GTPase Rab18, small G protein superfamily
A0A3Q7ESN2	Alpha/beta hydrolase fold-3 domain-containing protein OS=Solanum lycopersicum OX=4081 PE=3 SV=1	--	265.3	148	5	4	4	4	109000000	cytoplasm							PF07859	PF07859 alpha/beta hydrolase fold	V	KOG1515	Arylacetamide deacetylase
A0A3Q7FSI4	Chitin-binding type-1 domain-containing protein OS=Solanum lycopersicum OX=4081 PE=4 SV=1	--	23	137	19	3	3	3	109000000	extracellular	K20547	CHIB; basic endochitinase B [EC:3.2.1.14]	map00520 Amino sugar and nucleotide sugar metabolism; map01100 Metabolic pathways; map04016 MAPK signaling pathway - plant				PF00187	PF00187 Chitin recognition protein
A0A3Q7HI00	Large ribosomal subunit protein uL2 C-terminal domain-containing protein OS=Solanum lycopersicum OX=4081 GN=101264138 PE=3 SV=1	101264138	28.2	94	9	2	2	2	109000000	cytoplasm	K02938	RP-L8e, RPL8; large subunit ribosomal protein L8e	map03010 Ribosome	GO:0002181 cytoplasmic translation; GO:0006412 translation; GO:0006518 peptide metabolic process; GO:0008152 metabolic process; GO:0009058 biosynthetic process; GO:0009059 macromolecule biosynthetic process; GO:0009987 cellular process; GO:0010467 gene expression; GO:0019538 protein metabolic process; GO:0043043 peptide biosynthetic process; GO:0043170 macromolecule metabolic process; GO:0043603 …	GO:0005622 intracellular anatomical structure; GO:0005737 cytoplasm; GO:0005829 cytosol; GO:0005840 ribosome; GO:0015934 large ribosomal subunit; GO:0022625 cytosolic large ribosomal subunit; GO:0022626 cytosolic ribosome; GO:0032991 protein-containing complex; GO:0043226 organelle; GO:0043228 non-membrane-bounded organelle; GO:0043229 intracellular organelle; GO:0043232 intracellular non-membran…	GO:0003676 nucleic acid binding; GO:0003723 RNA binding; GO:0003735 structural constituent of ribosome; GO:0005198 structural molecule activity; GO:0005488 binding; GO:0097159 organic cyclic compound binding; GO:1901363 heterocyclic compound binding;	PF00181; PF03947	PF00181 Ribosomal Proteins L2, RNA binding domain; PF03947 Ribosomal Proteins L2, C-terminal domain	J	KOG2309	60s ribosomal protein L2/L8
A0A3Q7IMU3	Large ribosomal subunit protein uL4 C-terminal domain-containing protein OS=Solanum lycopersicum OX=4081 PE=3 SV=1	--	47.8	375	21	2	7	9	108000000	nucleus	K02930	RP-L4e, RPL4; large subunit ribosomal protein L4e	map03010 Ribosome	GO:0002181 cytoplasmic translation; GO:0006412 translation; GO:0006518 peptide metabolic process; GO:0008152 metabolic process; GO:0009058 biosynthetic process; GO:0009059 macromolecule biosynthetic process; GO:0009719 response to endogenous stimulus; GO:0009725 response to hormone; GO:0009735 response to cytokinin; GO:0009987 cellular process; GO:0010467 gene expression; GO:0019538 protein metab…	GO:0005618 cell wall; GO:0005622 intracellular anatomical structure; GO:0005634 nucleus; GO:0005730 nucleolus; GO:0005737 cytoplasm; GO:0005773 vacuole; GO:0005774 vacuolar membrane; GO:0005829 cytosol; GO:0005840 ribosome; GO:0005886 plasma membrane; GO:0005911 cell-cell junction; GO:0009506 plasmodesma; GO:0009507 chloroplast; GO:0009536 plastid; GO:0015934 large ribosomal subunit; GO:0016020 m…	GO:0003676 nucleic acid binding; GO:0003723 RNA binding; GO:0003729 mRNA binding; GO:0003735 structural constituent of ribosome; GO:0005198 structural molecule activity; GO:0005488 binding; GO:0097159 organic cyclic compound binding; GO:1901363 heterocyclic compound binding;	PF14374	PF14374 60S ribosomal protein L4 C-terminal domain	A	KOG1475	Ribosomal protein RPL1/RPL2/RL4L4
A0A3Q7FQU3	Clp R domain-containing protein OS=Solanum lycopersicum OX=4081 GN=101254583 PE=3 SV=1	101254583	101.1	325	13	8	8	8	105000000	cytoplasm	K03695	clpB; ATP-dependent Clp protease ATP-binding subunit ClpB		GO:0000302 response to reactive oxygen species; GO:0006417 regulation of translation; GO:0006950 response to stress; GO:0006979 response to oxidative stress; GO:0009266 response to temperature stimulus; GO:0009314 response to radiation; GO:0009408 response to heat; GO:0009416 response to light stimulus; GO:0009628 response to abiotic stimulus; GO:0009636 response to toxic substance; GO:0009642 re…	GO:0005622 intracellular anatomical structure; GO:0005737 cytoplasm; GO:0009507 chloroplast; GO:0009526 plastid envelope; GO:0009532 plastid stroma; GO:0009536 plastid; GO:0009570 chloroplast stroma; GO:0009941 chloroplast envelope; GO:0031967 organelle envelope; GO:0043226 organelle; GO:0043227 membrane-bounded organelle; GO:0043229 intracellular organelle; GO:0043231 intracellular membrane-boun…		PF00004; PF17871; PF07724; PF10431	PF00004 ATPase family associated with various cellular activities (AAA); PF17871 AAA lid domain; PF07724 AAA domain (Cdc48 subfamily); PF10431 C-terminal, D2-small domain, of ClpB protein	O	KOG1051	Chaperone HSP104 and related ATP-dependent Clp proteases
A0A3Q7HQH0	Ribosomal protein L15 OS=Solanum lycopersicum OX=4081 GN=101259162 PE=1 SV=1	101259162	24.1	160	20	3	3	4	105000000	nucleus	K02877	RP-L15e, RPL15; large subunit ribosomal protein L15e	map03010 Ribosome						J	KOG1678	60s ribosomal protein L15
A0A3Q7IBV7	Peptidase A1 domain-containing protein OS=Solanum lycopersicum OX=4081 GN=101264466 PE=3 SV=1	101264466	49.4	260	15	4	5	6	104000000	chloroplast	K22683	APF2; aspartyl protease family protein [EC:3.4.23.-]		GO:0006508 proteolysis; GO:0008152 metabolic process; GO:0009056 catabolic process; GO:0009057 macromolecule catabolic process; GO:0009628 response to abiotic stimulus; GO:0019538 protein metabolic process; GO:0030163 protein catabolic process; GO:0043170 macromolecule metabolic process; GO:0044238 primary metabolic process; GO:0050896 response to stimulus; GO:0080167 response to karrikin;	GO:0005618 cell wall; GO:0009505 plant-type cell wall; GO:0016020 membrane; GO:0030312 external encapsulating structure; GO:0071944 cell periphery;	GO:0003824 catalytic activity; GO:0004175 endopeptidase activity; GO:0004190 aspartic-type endopeptidase activity; GO:0008233 peptidase activity; GO:0016787 hydrolase activity; GO:0070001 aspartic-type peptidase activity; GO:0140096 catalytic activity, acting on a protein;	PF14543; PF14541	PF14543 Xylanase inhibitor N-terminal; PF14541 Xylanase inhibitor C-terminal	O	KOG1339	Aspartyl protease
A0A3Q7H940	Cysteine proteinase 3 OS=Solanum lycopersicum OX=4081 PE=3 SV=1	--	40.5	195	15	4	4	4	101000000	chloroplast	K01366	CTSH; cathepsin H [EC:3.4.22.16]	map04142 Lysosome	GO:0002376 immune system process; GO:0006508 proteolysis; GO:0006955 immune response; GO:0008152 metabolic process; GO:0009056 catabolic process; GO:0009057 macromolecule catabolic process; GO:0009987 cellular process; GO:0019538 protein metabolic process; GO:0030163 protein catabolic process; GO:0043170 macromolecule metabolic process; GO:0044237 cellular metabolic process; GO:0044238 primary me…	GO:0000323 lytic vacuole; GO:0005576 extracellular region; GO:0005615 extracellular space; GO:0005622 intracellular anatomical structure; GO:0005737 cytoplasm; GO:0005764 lysosome; GO:0005773 vacuole; GO:0043226 organelle; GO:0043227 membrane-bounded organelle; GO:0043229 intracellular organelle; GO:0043231 intracellular membrane-bounded organelle;	GO:0003824 catalytic activity; GO:0004175 endopeptidase activity; GO:0004197 cysteine-type endopeptidase activity; GO:0008233 peptidase activity; GO:0008234 cysteine-type peptidase activity; GO:0016787 hydrolase activity; GO:0140096 catalytic activity, acting on a protein;	PF08246; PF00112	PF08246 Cathepsin propeptide inhibitor domain (I29); PF00112 Papain family cysteine protease	O	KOG1543	Cysteine proteinase Cathepsin L
A0A3Q7GRY0	glutathione transferase OS=Solanum lycopersicum OX=4081 PE=3 SV=1	--	45.7	142	21	3	3	3	101000000	chloroplast	K00799	GST, gst; glutathione S-transferase [EC:2.5.1.18]	map00480 Glutathione metabolism; map01100 Metabolic pathways				PF02798; PF00043	PF02798 Glutathione S-transferase, N-terminal domain; PF00043 Glutathione S-transferase, C-terminal domain	O	KOG0867	Glutathione S-transferase
P38415	Linoleate 9S-lipoxygenase A OS=Solanum lycopersicum OX=4081 GN=LOX1.1 PE=2 SV=1	LOX1.1	96.7	385	15	8	8	11	100000000	cytoplasm	K15718	LOX1_5; linoleate 9S-lipoxygenase [EC:1.13.11.58]	map00591 Linoleic acid metabolism	GO:0008152 metabolic process;	GO:0005622 intracellular anatomical structure; GO:0005737 cytoplasm;	GO:0003824 catalytic activity; GO:0016165 linoleate 13S-lipoxygenase activity; GO:0016491 oxidoreductase activity; GO:0016701 oxidoreductase activity, acting on single donors with incorporation of molecular oxygen; GO:0016702 oxidoreductase activity, acting on single donors with incorporation of molecular oxygen, incorporation of two atoms of oxygen; GO:0051213 dioxygenase activity;	PF01477; PF00305	PF01477 PLAT/LH2 domain; PF00305 Lipoxygenase
A0A3Q7EQQ1	Aspartic proteinase OS=Solanum lycopersicum OX=4081 PE=3 SV=1	--	58.5	214	14	5	5	5	97600000	vacuolar membrane	K08245	E3.4.23.40; phytepsin [EC:3.4.23.40]		GO:0006508 proteolysis; GO:0008152 metabolic process; GO:0009056 catabolic process; GO:0009057 macromolecule catabolic process; GO:0019538 protein metabolic process; GO:0030163 protein catabolic process; GO:0043170 macromolecule metabolic process; GO:0044238 primary metabolic process;		GO:0003824 catalytic activity; GO:0004175 endopeptidase activity; GO:0004190 aspartic-type endopeptidase activity; GO:0008233 peptidase activity; GO:0016787 hydrolase activity; GO:0070001 aspartic-type peptidase activity; GO:0140096 catalytic activity, acting on a protein;	PF05184	PF05184 Saposin-like type B, region 1	O	KOG1339	Aspartyl protease
A0A3Q7GRE5	60S ribosomal protein L7a OS=Solanum lycopersicum OX=4081 GN=101256978 PE=3 SV=1	101256978	29.4	180	13	3	3	4	95800000	cytoplasm	K02936	RP-L7Ae, RPL7A; large subunit ribosomal protein L7Ae	map03010 Ribosome	GO:0000470 maturation of LSU-rRNA; GO:0006139 nucleobase-containing compound metabolic process; GO:0006364 rRNA processing; GO:0006396 RNA processing; GO:0006412 translation; GO:0006518 peptide metabolic process; GO:0008152 metabolic process; GO:0009058 biosynthetic process; GO:0009059 macromolecule biosynthetic process; GO:0009987 cellular process; GO:0010467 gene expression; GO:0016070 RNA meta…	GO:0005622 intracellular anatomical structure; GO:0005634 nucleus; GO:0005730 nucleolus; GO:0005737 cytoplasm; GO:0005773 vacuole; GO:0005774 vacuolar membrane; GO:0005829 cytosol; GO:0005840 ribosome; GO:0005911 cell-cell junction; GO:0009506 plasmodesma; GO:0009507 chloroplast; GO:0009536 plastid; GO:0015934 large ribosomal subunit; GO:0016020 membrane; GO:0022625 cytosolic large ribosomal subu…	GO:0003676 nucleic acid binding; GO:0003723 RNA binding; GO:0003735 structural constituent of ribosome; GO:0005198 structural molecule activity; GO:0005488 binding; GO:0097159 organic cyclic compound binding; GO:1901363 heterocyclic compound binding;	PF01248	PF01248 Ribosomal protein L7Ae/L30e/S12e/Gadd45 family	J	KOG3166	60S ribosomal protein L7A
A0A3Q7EQ24	Ras-related protein RABA2a OS=Solanum lycopersicum OX=4081 GN=101263852 PE=3 SV=1	101263852	23.8	156	18	2	3	3	93700000	chloroplast	K07904	RAB11A; Ras-related protein Rab-11A	map04144 Endocytosis	GO:0000278 mitotic cell cycle; GO:0000281 mitotic cytokinesis; GO:0000910 cytokinesis; GO:0000911 cytokinesis by cell plate formation; GO:0007049 cell cycle; GO:0009987 cellular process; GO:0022402 cell cycle process; GO:0032506 cytokinetic process; GO:0051301 cell division; GO:0061640 cytoskeleton-dependent cytokinesis; GO:1902410 mitotic cytokinetic process; GO:1903047 mitotic cell cycle proces…	GO:0005622 intracellular anatomical structure; GO:0005737 cytoplasm; GO:0005768 endosome; GO:0005829 cytosol; GO:0005886 plasma membrane; GO:0009504 cell plate; GO:0012505 endomembrane system; GO:0016020 membrane; GO:0031410 cytoplasmic vesicle; GO:0031982 vesicle; GO:0043226 organelle; GO:0043227 membrane-bounded organelle; GO:0043229 intracellular organelle; GO:0071944 cell periphery; GO:009770…		PF00071	PF00071 Ras family	U	KOG0087	GTPase Rab11/YPT3, small G protein superfamily
D2Y3F4	S-(hydroxymethyl)glutathione dehydrogenase OS=Solanum lycopersicum OX=4081 GN=ADH3 PE=1 SV=1	ADH3	40.6	340	26	5	5	5	91500000	cytoplasm	K00121	frmA, ADH5, adhC; S-(hydroxymethyl)glutathione dehydrogenase / alcohol dehydrogenase [EC:1.1.1.284 1.1.1.1]	map00010 Glycolysis / Gluconeogenesis; map00071 Fatty acid degradation; map00350 Tyrosine metabolism; map00620 Pyruvate metabolism; map01100 Metabolic pathways; map01110 Biosynthesis of secondary metabolites; map01200 Carbon metabolism				PF08240; PF00107	PF08240 Alcohol dehydrogenase GroES-like domain; PF00107 Zinc-binding dehydrogenase	Q	KOG0022	Alcohol dehydrogenase, class III
A0A3Q7JDJ8	Isopropylmalate dehydrogenase-like domain-containing protein OS=Solanum lycopersicum OX=4081 GN=101251730 PE=3 SV=1	101251730	40.4	180	13	4	4	4	91000000	chloroplast	K00030	IDH3; isocitrate dehydrogenase (NAD+) [EC:1.1.1.41]	map00020 Citrate cycle (TCA cycle); map01100 Metabolic pathways; map01110 Biosynthesis of secondary metabolites; map01200 Carbon metabolism; map01210 2-Oxocarboxylic acid metabolism; map01230 Biosynthesis of amino acids	GO:0006082 organic acid metabolic process; GO:0006091 generation of precursor metabolites and energy; GO:0006099 tricarboxylic acid cycle; GO:0006101 citrate metabolic process; GO:0006102 isocitrate metabolic process; GO:0008152 metabolic process; GO:0009060 aerobic respiration; GO:0009987 cellular process; GO:0015980 energy derivation by oxidation of organic compounds; GO:0016999 antibiotic meta…	GO:0005576 extracellular region; GO:0005622 intracellular anatomical structure; GO:0005737 cytoplasm; GO:0005739 mitochondrion; GO:0043226 organelle; GO:0043227 membrane-bounded organelle; GO:0043229 intracellular organelle; GO:0043231 intracellular membrane-bounded organelle; GO:0048046 apoplast;	GO:0003824 catalytic activity; GO:0004448 isocitrate dehydrogenase [NAD(P)+] activity; GO:0004449 isocitrate dehydrogenase (NAD+) activity; GO:0016491 oxidoreductase activity; GO:0016614 oxidoreductase activity, acting on CH-OH group of donors; GO:0016616 oxidoreductase activity, acting on the CH-OH group of donors, NAD or NADP as acceptor;	PF00180	PF00180 Isocitrate/isopropylmalate dehydrogenase	E	KOG0784	Isocitrate dehydrogenase, gamma subunit
Q95661	Small heat shock protein, chloroplastic OS=Solanum lycopersicum OX=4081 GN=HSP21 PE=2 SV=1	HSP21	26.2	247	25	4	4	4	90300000	chloroplast	K13993	HSP20; HSP20 family protein	map04141 Protein processing in endoplasmic reticulum	GO:0000302 response to reactive oxygen species; GO:0006355 regulation of DNA-templated transcription; GO:0006950 response to stress; GO:0006979 response to oxidative stress; GO:0006996 organelle organization; GO:0009266 response to temperature stimulus; GO:0009314 response to radiation; GO:0009408 response to heat; GO:0009416 response to light stimulus; GO:0009628 response to abiotic stimulus; GO…	GO:0005622 intracellular anatomical structure; GO:0005737 cytoplasm; GO:0009295 nucleoid; GO:0009507 chloroplast; GO:0009532 plastid stroma; GO:0009536 plastid; GO:0009570 chloroplast stroma; GO:0032991 protein-containing complex; GO:0042644 chloroplast nucleoid; GO:0042646 plastid nucleoid; GO:0043226 organelle; GO:0043227 membrane-bounded organelle; GO:0043228 non-membrane-bounded organelle; GO…	GO:0005488 binding; GO:0005515 protein binding;	PF00011	PF00011 Hsp20/alpha crystallin family	O	KOG0710	Molecular chaperone (small heat-shock protein Hsp26/Hsp42)
A0A3Q7H0E8	40S ribosomal protein S7 OS=Solanum lycopersicum OX=4081 GN=101268693 PE=1 SV=1	101268693	22.1	219	45	5	5	5	86500000	cytoplasm	K02993	RP-S7e, RPS7; small subunit ribosomal protein S7e	map03010 Ribosome	GO:0002181 cytoplasmic translation; GO:0006139 nucleobase-containing compound metabolic process; GO:0006364 rRNA processing; GO:0006396 RNA processing; GO:0006412 translation; GO:0006518 peptide metabolic process; GO:0008152 metabolic process; GO:0009058 biosynthetic process; GO:0009059 macromolecule biosynthetic process; GO:0009987 cellular process; GO:0010467 gene expression; GO:0016070 RNA met…	GO:0005618 cell wall; GO:0005622 intracellular anatomical structure; GO:0005737 cytoplasm; GO:0005829 cytosol; GO:0005840 ribosome; GO:0005886 plasma membrane; GO:0009507 chloroplast; GO:0009536 plastid; GO:0015935 small ribosomal subunit; GO:0016020 membrane; GO:0022626 cytosolic ribosome; GO:0022627 cytosolic small ribosomal subunit; GO:0030312 external encapsulating structure; GO:0030684 preri…	GO:0003676 nucleic acid binding; GO:0003723 RNA binding; GO:0003729 mRNA binding; GO:0003735 structural constituent of ribosome; GO:0005198 structural molecule activity; GO:0005488 binding; GO:0097159 organic cyclic compound binding; GO:1901363 heterocyclic compound binding;			J	KOG3320	40S ribosomal protein S7
A0A3Q7ENL9	40S ribosomal protein S24 OS=Solanum lycopersicum OX=4081 GN=101244617 PE=3 SV=1	101244617	15.4	97	20	2	2	2	86200000	nucleus	K02974	RP-S24e, RPS24; small subunit ribosomal protein S24e	map03010 Ribosome	GO:0000462 maturation of SSU-rRNA from tricistronic rRNA transcript (SSU-rRNA, 5.8S rRNA, LSU-rRNA); GO:0006139 nucleobase-containing compound metabolic process; GO:0006364 rRNA processing; GO:0006396 RNA processing; GO:0008152 metabolic process; GO:0009987 cellular process; GO:0010467 gene expression; GO:0016070 RNA metabolic process; GO:0016072 rRNA metabolic process; GO:0022613 ribonucleoprote…	GO:0005618 cell wall; GO:0005622 intracellular anatomical structure; GO:0005634 nucleus; GO:0005730 nucleolus; GO:0005737 cytoplasm; GO:0005773 vacuole; GO:0005774 vacuolar membrane; GO:0005829 cytosol; GO:0005840 ribosome; GO:0005886 plasma membrane; GO:0009507 chloroplast; GO:0009536 plastid; GO:0015935 small ribosomal subunit; GO:0016020 membrane; GO:0022626 cytosolic ribosome; GO:0022627 cyto…	GO:0003676 nucleic acid binding; GO:0003723 RNA binding; GO:0003729 mRNA binding; GO:0003735 structural constituent of ribosome; GO:0005198 structural molecule activity; GO:0005488 binding; GO:0097159 organic cyclic compound binding; GO:1901363 heterocyclic compound binding;			J	KOG3424	40S ribosomal protein S24
Q08451	Probable aquaporin PIP-type pTOM75 OS=Solanum lycopersicum OX=4081 PE=2 SV=1	--	30.7	111	10	2	2	2	83500000	plasma membrane	K09872	PIP; aquaporin PIP		GO:0006810 transport; GO:0006811 monoatomic ion transport; GO:0006833 water transport; GO:0034220 monoatomic ion transmembrane transport; GO:0042044 fluid transport; GO:0051179 localization; GO:0051234 establishment of localization; GO:0055085 transmembrane transport;	GO:0005886 plasma membrane; GO:0016020 membrane; GO:0071944 cell periphery;	GO:0005215 transporter activity; GO:0005372 water transmembrane transporter activity; GO:0015250 water channel activity; GO:0015267 channel activity; GO:0015318 inorganic molecular entity transmembrane transporter activity; GO:0022803 passive transmembrane transporter activity; GO:0022857 transmembrane transporter activity;			G	KOG0223	Aquaporin (major intrinsic protein family)
A0A3Q7IM38	Large ribosomal subunit protein uL4 C-terminal domain-containing protein OS=Solanum lycopersicum OX=4081 PE=3 SV=1	--	45	437	22	2	7	10	83300000	cytoplasm	K02930	RP-L4e, RPL4; large subunit ribosomal protein L4e	map03010 Ribosome	GO:0002181 cytoplasmic translation; GO:0006412 translation; GO:0006518 peptide metabolic process; GO:0008152 metabolic process; GO:0009058 biosynthetic process; GO:0009059 macromolecule biosynthetic process; GO:0009719 response to endogenous stimulus; GO:0009725 response to hormone; GO:0009735 response to cytokinin; GO:0009987 cellular process; GO:0010467 gene expression; GO:0019538 protein metab…	GO:0005618 cell wall; GO:0005622 intracellular anatomical structure; GO:0005634 nucleus; GO:0005730 nucleolus; GO:0005737 cytoplasm; GO:0005773 vacuole; GO:0005774 vacuolar membrane; GO:0005829 cytosol; GO:0005840 ribosome; GO:0005886 plasma membrane; GO:0005911 cell-cell junction; GO:0009506 plasmodesma; GO:0009507 chloroplast; GO:0009536 plastid; GO:0015934 large ribosomal subunit; GO:0016020 m…	GO:0003676 nucleic acid binding; GO:0003723 RNA binding; GO:0003729 mRNA binding; GO:0003735 structural constituent of ribosome; GO:0005198 structural molecule activity; GO:0005488 binding; GO:0097159 organic cyclic compound binding; GO:1901363 heterocyclic compound binding;	PF14374	PF14374 60S ribosomal protein L4 C-terminal domain	A	KOG1475	Ribosomal protein RPL1/RPL2/RL4L4
A0A3Q7H0A0	60S ribosomal protein L12 OS=Solanum lycopersicum OX=4081 GN=101262318 PE=3 SV=1	101262318	17.8	59	14	2	2	2	83100000	cytoplasm	K02870	RP-L12e, RPL12; large subunit ribosomal protein L12e	map03010 Ribosome	GO:0000027 ribosomal large subunit assembly; GO:0006412 translation; GO:0006518 peptide metabolic process; GO:0006950 response to stress; GO:0006996 organelle organization; GO:0008152 metabolic process; GO:0009058 biosynthetic process; GO:0009059 macromolecule biosynthetic process; GO:0009266 response to temperature stimulus; GO:0009409 response to cold; GO:0009628 response to abiotic stimulus; G…	GO:0005622 intracellular anatomical structure; GO:0005634 nucleus; GO:0005730 nucleolus; GO:0005737 cytoplasm; GO:0005773 vacuole; GO:0005829 cytosol; GO:0005840 ribosome; GO:0005911 cell-cell junction; GO:0009506 plasmodesma; GO:0009507 chloroplast; GO:0009536 plastid; GO:0015934 large ribosomal subunit; GO:0016020 membrane; GO:0022625 cytosolic large ribosomal subunit; GO:0022626 cytosolic ribo…	GO:0003676 nucleic acid binding; GO:0003723 RNA binding; GO:0003735 structural constituent of ribosome; GO:0005198 structural molecule activity; GO:0005488 binding; GO:0008270 zinc ion binding; GO:0019843 rRNA binding; GO:0043167 ion binding; GO:0043169 cation binding; GO:0046872 metal ion binding; GO:0046914 transition metal ion binding; GO:0097159 organic cyclic compound binding; GO:1901363 het…	PF03946; PF00298	PF03946 Ribosomal protein L11, N-terminal domain; PF00298 Ribosomal protein L11, RNA binding domain	J	KOG0886	40S ribosomal protein S2
A0A3Q7HSH1	40S ribosomal protein S6 OS=Solanum lycopersicum OX=4081 GN=101249290 PE=1 SV=1	101249290	28.3	169	17	3	3	3	81300000	nucleus	K02991	RP-S6e, RPS6; small subunit ribosomal protein S6e	map03010 Ribosome						J	KOG1646	40S ribosomal protein S6
A0A3Q7HKZ6	V-type proton ATPase subunit E OS=Solanum lycopersicum OX=4081 GN=543663 PE=3 SV=1	543663	27.6	125	15	2	3	3	80700000	cytoplasm	K02150	ATPeV1E, ATP6E; V-type H+-transporting ATPase subunit E	map00190 Oxidative phosphorylation; map01100 Metabolic pathways; map04145 Phagosome						C	KOG1664	Vacuolar H+-ATPase V1 sector, subunit E
A0A3Q7HAN1	Putative ovule protein(predicted) OS=Solanum lycopersicum OX=4081 GN=101255117 PE=4 SV=1	101255117	29.5	300	25	4	4	5	80000000	cytoplasm							PF13561	PF13561 Enoyl-(Acyl carrier protein) reductase	R	KOG0725	Reductases with broad range of substrate specificities
A0A3Q7FRU0	ATP synthase subunit gamma, mitochondrial OS=Solanum lycopersicum OX=4081 PE=3 SV=1	--	36.8	262	17	3	3	4	78000000	mitochondria	K02136	ATPeF1G, ATP5C1, ATP3; F-type H+-transporting ATPase subunit gamma	map00190 Oxidative phosphorylation; map01100 Metabolic pathways		GO:0005618 cell wall; GO:0005622 intracellular anatomical structure; GO:0005634 nucleus; GO:0005730 nucleolus; GO:0005737 cytoplasm; GO:0005739 mitochondrion; GO:0005740 mitochondrial envelope; GO:0005743 mitochondrial inner membrane; GO:0009507 chloroplast; GO:0009536 plastid; GO:0016020 membrane; GO:0016469 proton-transporting two-sector ATPase complex; GO:0019866 organelle inner membrane; GO:0…	GO:0005488 binding; GO:0008270 zinc ion binding; GO:0043167 ion binding; GO:0043169 cation binding; GO:0046872 metal ion binding; GO:0046914 transition metal ion binding;	PF00231	PF00231 ATP synthase	C	KOG1531	F0F1-type ATP synthase, gamma subunit
P49037	Sucrose synthase OS=Solanum lycopersicum OX=4081 PE=2 SV=1	--	92.4	347	15	7	7	7	77300000	cytoplasm	K00695	SUS; sucrose synthase [EC:2.4.1.13]	map00500 Starch and sucrose metabolism; map01100 Metabolic pathways; map01110 Biosynthesis of secondary metabolites	GO:0001101 response to acid chemical; GO:0001666 response to hypoxia; GO:0003006 developmental process involved in reproduction; GO:0006950 response to stress; GO:0006970 response to osmotic stress; GO:0007275 multicellular organism development; GO:0009266 response to temperature stimulus; GO:0009409 response to cold; GO:0009413 response to flooding; GO:0009414 response to water deprivation; GO:0…	GO:0005622 intracellular anatomical structure; GO:0005737 cytoplasm; GO:0005773 vacuole; GO:0005829 cytosol; GO:0005886 plasma membrane; GO:0005911 cell-cell junction; GO:0009506 plasmodesma; GO:0016020 membrane; GO:0030054 cell junction; GO:0043226 organelle; GO:0043227 membrane-bounded organelle; GO:0043229 intracellular organelle; GO:0043231 intracellular membrane-bounded organelle; GO:0055044…	GO:0003824 catalytic activity; GO:0008194 UDP-glycosyltransferase activity; GO:0016157 sucrose synthase activity; GO:0016740 transferase activity; GO:0016757 glycosyltransferase activity; GO:0016758 hexosyltransferase activity; GO:0035251 UDP-glucosyltransferase activity; GO:0046527 glucosyltransferase activity;			M	KOG0853	Glycosyltransferase
A0A3Q7IIS5	Vacuolar proton pump subunit B OS=Solanum lycopersicum OX=4081 PE=3 SV=1	--	54.5	168	9	4	4	4	76500000	cytoplasm	K02147	ATPeV1B, ATP6B; V-type H+-transporting ATPase subunit B	map00190 Oxidative phosphorylation; map01100 Metabolic pathways; map04145 Phagosome	GO:0001678 intracellular glucose homeostasis; GO:0006355 regulation of DNA-templated transcription; GO:0006357 regulation of transcription by RNA polymerase II; GO:0006996 organelle organization; GO:0007010 cytoskeleton organization; GO:0007015 actin filament organization; GO:0007154 cell communication; GO:0007165 signal transduction; GO:0008064 regulation of actin polymerization or depolymerizat…	GO:0005622 intracellular anatomical structure; GO:0005634 nucleus; GO:0005737 cytoplasm; GO:0005773 vacuole; GO:0005774 vacuolar membrane; GO:0005794 Golgi apparatus; GO:0005886 plasma membrane; GO:0005911 cell-cell junction; GO:0009506 plasmodesma; GO:0009507 chloroplast; GO:0009536 plastid; GO:0012505 endomembrane system; GO:0016020 membrane; GO:0030054 cell junction; GO:0031090 organelle membr…	GO:0003779 actin binding; GO:0005488 binding; GO:0005515 protein binding; GO:0008092 cytoskeletal protein binding; GO:0044877 protein-containing complex binding; GO:0051015 actin filament binding;	PF02874; PF00006; PF22919	PF02874 ATP synthase alpha/beta family, beta-barrel domain; PF00006 ATP synthase alpha/beta family, nucleotide-binding domain; PF22919 C-terminal domain of V and A type ATP synthase	C	KOG1351	Vacuolar H+-ATPase V1 sector, subunit B
A0A3Q7FZ63	Actin OS=Solanum lycopersicum OX=4081 GN=101260631 PE=3 SV=1	101260631	41.6	544	39	1	10	13	74000000	cytoskeleton	K10355	ACTF; actin, other eukaryote	map04814 Motor proteins		GO:0005622 intracellular anatomical structure; GO:0005856 cytoskeleton; GO:0043226 organelle; GO:0043228 non-membrane-bounded organelle; GO:0043229 intracellular organelle; GO:0043232 intracellular non-membrane-bounded organelle;				Z	KOG0676	Actin and related proteins
A0A3Q7JQE3	Translation elongation factor EF1B beta/delta subunit guanine nucleotide exchange domain-containing protein OS=Solanum lycopersicum OX=4081 GN=101268350 PE=3 SV=1	101268350	24.5	128	20	3	3	3	72600000	cytoplasm	K03232	EEF1B; elongation factor 1-beta		GO:0006950 response to stress; GO:0006952 defense response; GO:0009605 response to external stimulus; GO:0009607 response to biotic stimulus; GO:0009617 response to bacterium; GO:0042742 defense response to bacterium; GO:0043207 response to external biotic stimulus; GO:0050896 response to stimulus; GO:0051707 response to other organism; GO:0098542 defense response to other organism;	GO:0005576 extracellular region; GO:0005622 intracellular anatomical structure; GO:0005737 cytoplasm; GO:0005773 vacuole; GO:0005829 cytosol; GO:0005911 cell-cell junction; GO:0009506 plasmodesma; GO:0030054 cell junction; GO:0043226 organelle; GO:0043227 membrane-bounded organelle; GO:0043229 intracellular organelle; GO:0043231 intracellular membrane-bounded organelle; GO:0048046 apoplast; GO:00…		PF00736	PF00736 EF-1 guanine nucleotide exchange domain	K	KOG1668	Elongation factor 1 beta/delta chain
A0A3Q7IJ97	Tr-type G domain-containing protein OS=Solanum lycopersicum OX=4081 PE=4 SV=1	--	94.1	284	9	4	4	5	72000000	cytoplasm	K03234	EEF2; elongation factor 2			GO:0005622 intracellular anatomical structure; GO:0005737 cytoplasm;		PF00009; PF03144; PF14492; PF03764; PF00679	PF00009 Elongation factor Tu GTP binding domain; PF03144 Elongation factor Tu domain 2; PF14492 Elongation Factor G, domain III; PF03764 Elongation factor G, domain IV; PF00679 Elongation factor G C-terminus	J	KOG0469	Elongation factor 2
A0A3Q7GU88	40S ribosomal protein S16 OS=Solanum lycopersicum OX=4081 GN=101264114 PE=3 SV=1	101264114	16.6	145	31	2	4	4	71500000	cytoplasm	K02960	RP-S16e, RPS16; small subunit ribosomal protein S16e	map03010 Ribosome	GO:0000462 maturation of SSU-rRNA from tricistronic rRNA transcript (SSU-rRNA, 5.8S rRNA, LSU-rRNA); GO:0006139 nucleobase-containing compound metabolic process; GO:0006364 rRNA processing; GO:0006396 RNA processing; GO:0006412 translation; GO:0006518 peptide metabolic process; GO:0008152 metabolic process; GO:0009058 biosynthetic process; GO:0009059 macromolecule biosynthetic process; GO:0009987…	GO:0005618 cell wall; GO:0005622 intracellular anatomical structure; GO:0005634 nucleus; GO:0005730 nucleolus; GO:0005737 cytoplasm; GO:0005829 cytosol; GO:0005840 ribosome; GO:0005911 cell-cell junction; GO:0009506 plasmodesma; GO:0009507 chloroplast; GO:0009536 plastid; GO:0015935 small ribosomal subunit; GO:0016020 membrane; GO:0022626 cytosolic ribosome; GO:0022627 cytosolic small ribosomal s…	GO:0003676 nucleic acid binding; GO:0003723 RNA binding; GO:0003729 mRNA binding; GO:0003735 structural constituent of ribosome; GO:0005198 structural molecule activity; GO:0005488 binding; GO:0097159 organic cyclic compound binding; GO:1901363 heterocyclic compound binding;			J	KOG1753	40S ribosomal protein S16
A0A3Q7GNI1	GTP-binding protein(predicted) OS=Solanum lycopersicum OX=4081 GN=101252882 PE=3 SV=1	101252882	22.4	235	28	2	3	3	69500000	cytoskeleton	K07874	RAB1A; Ras-related protein Rab-1A					PF00071	PF00071 Ras family	TU	KOG0084	GTPase Rab1/YPT1, small G protein superfamily, and related GTP-binding proteins
A0A3Q7E8A8	MD-2-related lipid-recognition domain-containing protein OS=Solanum lycopersicum OX=4081 GN=101249001 PE=4 SV=1	101249001	17.5	105	9	2	2	3	69300000	extracellular							PF02221	PF02221 ML domain	R	KOG4680	Uncharacterized conserved protein, contains ML domain
K4CKC6	Uncharacterized protein OS=Solanum lycopersicum OX=4081 PE=4 SV=1	--	3.7	53	41	1	1	1	67600000	chloroplast	K02132	ATPeF1A, ATP5A1, ATP1; F-type H+-transporting ATPase subunit alpha	map00190 Oxidative phosphorylation; map01100 Metabolic pathways	GO:0006091 generation of precursor metabolites and energy; GO:0006119 oxidative phosphorylation; GO:0006139 nucleobase-containing compound metabolic process; GO:0006163 purine nucleotide metabolic process; GO:0006164 purine nucleotide biosynthetic process; GO:0006753 nucleoside phosphate metabolic process; GO:0006754 ATP biosynthetic process; GO:0006793 phosphorus metabolic process; GO:0006796 ph…	GO:0005622 intracellular anatomical structure; GO:0005737 cytoplasm; GO:0005739 mitochondrion; GO:0005740 mitochondrial envelope; GO:0005743 mitochondrial inner membrane; GO:0005759 mitochondrial matrix; GO:0009295 nucleoid; GO:0016020 membrane; GO:0016469 proton-transporting two-sector ATPase complex; GO:0019866 organelle inner membrane; GO:0031090 organelle membrane; GO:0031966 mitochondrial me…	GO:0000166 nucleotide binding; GO:0005488 binding; GO:0005524 ATP binding; GO:0017076 purine nucleotide binding; GO:0030554 adenyl nucleotide binding; GO:0032553 ribonucleotide binding; GO:0032555 purine ribonucleotide binding; GO:0032559 adenyl ribonucleotide binding; GO:0035639 purine ribonucleoside triphosphate binding; GO:0036094 small molecule binding; GO:0043167 ion binding; GO:0043168 anio…			C	KOG1353	F0F1-type ATP synthase, alpha subunit
A0A3Q7GW39	Importin N-terminal domain-containing protein OS=Solanum lycopersicum OX=4081 PE=3 SV=1	--	143.2	217	7	3	4	5	67200000	cytoplasm	K14293	KPNB1, IPO1; importin subunit beta-1	map03013 Nucleocytoplasmic transport	GO:0000070 mitotic sister chromatid segregation; GO:0000226 microtubule cytoskeleton organization; GO:0000278 mitotic cell cycle; GO:0000280 nuclear division; GO:0000819 sister chromatid segregation; GO:0006606 protein import into nucleus; GO:0006607 NLS-bearing protein import into nucleus; GO:0006610 ribosomal protein import into nucleus; GO:0006810 transport; GO:0006886 intracellular protein tr…	GO:0005622 intracellular anatomical structure; GO:0005634 nucleus; GO:0005635 nuclear envelope; GO:0005643 nuclear pore; GO:0005654 nucleoplasm; GO:0005737 cytoplasm; GO:0005783 endoplasmic reticulum; GO:0005829 cytosol; GO:0010494 cytoplasmic stress granule; GO:0012505 endomembrane system; GO:0016020 membrane; GO:0031090 organelle membrane; GO:0031965 nuclear membrane; GO:0031967 organelle envel…	GO:0005048 signal sequence binding; GO:0005215 transporter activity; GO:0005488 binding; GO:0005515 protein binding; GO:0008092 cytoskeletal protein binding; GO:0008139 nuclear localization sequence binding; GO:0019894 kinesin binding; GO:0019899 enzyme binding; GO:0019904 protein domain specific binding; GO:0031072 heat shock protein binding; GO:0033218 amide binding; GO:0042277 peptide binding;…	PF13499	PF13499 EF-hand domain pair	YU	KOG1241	Karyopherin (importin) beta 1
A0A3Q7GB74	Cysteine proteinase OS=Solanum lycopersicum OX=4081 PE=3 SV=1	--	41.4	132	14	3	3	3	67200000	extracellular	K01373	CTSF; cathepsin F [EC:3.4.22.41]	map04142 Lysosome; map04626 Plant-pathogen interaction				PF08246; PF00112	PF08246 Cathepsin propeptide inhibitor domain (I29); PF00112 Papain family cysteine protease	O	KOG1542	Cysteine proteinase Cathepsin F
A0A3Q7HGG4	Pectinesterase OS=Solanum lycopersicum OX=4081 PE=1 SV=1	--	46.2	120	8	3	3	3	67100000	chloroplast	K02872	RP-L13Ae, RPL13A; large subunit ribosomal protein L13Ae	map03010 Ribosome
A0A3Q7HZM0	PX domain-containing protein OS=Solanum lycopersicum OX=4081 PE=3 SV=1	--	118.9	149	6	3	3	3	66900000	plasma membrane	K17917	SNX1_2; sorting nexin-1/2	map04144 Endocytosis	GO:0006605 protein targeting; GO:0006623 protein targeting to vacuole; GO:0006810 transport; GO:0006886 intracellular protein transport; GO:0006892 post-Golgi vesicle-mediated transport; GO:0006896 Golgi to vacuole transport; GO:0006897 endocytosis; GO:0006996 organelle organization; GO:0007034 vacuolar transport; GO:0007041 lysosomal transport; GO:0007275 multicellular organism development; GO:0…	GO:0000139 Golgi membrane; GO:0005622 intracellular anatomical structure; GO:0005737 cytoplasm; GO:0005768 endosome; GO:0005770 late endosome; GO:0005771 multivesicular body; GO:0005794 Golgi apparatus; GO:0005802 trans-Golgi network; GO:0005829 cytosol; GO:0010008 endosome membrane; GO:0012505 endomembrane system; GO:0016020 membrane; GO:0019898 extrinsic component of membrane; GO:0030904 retrom…	GO:0005488 binding; GO:0005543 phospholipid binding; GO:0008289 lipid binding; GO:0035091 phosphatidylinositol binding; GO:0043167 ion binding; GO:0043168 anion binding;	PF00787; PF09325	PF00787 PX domain; PF09325 Vps5 C terminal like	U	KOG2273	Membrane coat complex Retromer, subunit VPS5/SNX1, Sorting nexins, and related PX domain-containing proteins
A0A3Q7JDP0	tryptophan synthase OS=Solanum lycopersicum OX=4081 GN=101261400 PE=3 SV=1	101261400	54.1	132	8	2	2	2	66800000	cytoplasm	K06001	trpB; tryptophan synthase beta chain [EC:4.2.1.20]	map00260 Glycine, serine and threonine metabolism; map00400 Phenylalanine, tyrosine and tryptophan biosynthesis; map01100 Metabolic pathways; map01110 Biosynthesis of secondary metabolites; map01230 Biosynthesis of amino acids						E	KOG1395	Tryptophan synthase beta chain
A0A3Q7IDN2	Pectin acetylesterase OS=Solanum lycopersicum OX=4081 GN=101257906 PE=3 SV=1	101257906	45.8	242	16	6	6	6	66700000	vacuolar membrane	K19882	NOTUM; O-palmitoleoyl-L-serine hydrolase [EC:3.1.1.98]		GO:0009987 cellular process; GO:0016043 cellular component organization; GO:0045229 external encapsulating structure organization; GO:0071554 cell wall organization or biogenesis; GO:0071555 cell wall organization; GO:0071840 cellular component organization or biogenesis;	GO:0005618 cell wall; GO:0009505 plant-type cell wall; GO:0030312 external encapsulating structure; GO:0071944 cell periphery;	GO:0003824 catalytic activity; GO:0016787 hydrolase activity; GO:0016788 hydrolase activity, acting on ester bonds; GO:0052689 carboxylic ester hydrolase activity; GO:0052793 pectin acetylesterase activity;			M	KOG4287	Pectin acetylesterase and similar proteins
A0A3Q7ECG0	RuBisCO large subunit-binding protein subunit beta, chloroplastic OS=Solanum lycopersicum OX=4081 GN=101253117 PE=3 SV=1	101253117	63	187	8	3	3	4	62100000	chloroplast	K04077	groEL, HSPD1, HSP60, CPN60; chaperonin GroEL [EC:5.6.1.7]	map03018 RNA degradation	GO:0006457 protein folding; GO:0006458 'de novo' protein folding; GO:0006996 organelle organization; GO:0007005 mitochondrion organization; GO:0009987 cellular process; GO:0016043 cellular component organization; GO:0061077 chaperone-mediated protein folding; GO:0071840 cellular component organization or biogenesis;	GO:0005622 intracellular anatomical structure; GO:0005634 nucleus; GO:0005730 nucleolus; GO:0005737 cytoplasm; GO:0005739 mitochondrion; GO:0005829 cytosol; GO:0005840 ribosome; GO:0009507 chloroplast; GO:0009526 plastid envelope; GO:0009532 plastid stroma; GO:0009536 plastid; GO:0009570 chloroplast stroma; GO:0009941 chloroplast envelope; GO:0016020 membrane; GO:0022626 cytosolic ribosome; GO:00…	GO:0005488 binding; GO:0005515 protein binding; GO:0044183 protein folding chaperone; GO:0051082 unfolded protein binding;			O	KOG0356	Mitochondrial chaperonin, Cpn60/Hsp60p
A0A3Q7EFC3	Importin subunit alpha OS=Solanum lycopersicum OX=4081 GN=101257502 PE=3 SV=1	101257502	58.7	200	12	4	4	5	61300000	nucleus	K15042	KPNA5_6; importin subunit alpha-6/7	map03013 Nucleocytoplasmic transport						U	KOG0166	Karyopherin (importin) alpha
A0A3Q7EK01	T-complex protein 1 subunit alpha OS=Solanum lycopersicum OX=4081 GN=101267060 PE=3 SV=1	101267060	59.2	227	13	4	4	4	59900000	cytoplasm	K09493	CCT1, TCP1; T-complex protein 1 subunit alpha		GO:0006457 protein folding; GO:0006458 'de novo' protein folding; GO:0009987 cellular process; GO:0061077 chaperone-mediated protein folding;	GO:0005622 intracellular anatomical structure; GO:0005737 cytoplasm; GO:0005829 cytosol; GO:0005832 chaperonin-containing T-complex; GO:0032991 protein-containing complex; GO:0101031 protein folding chaperone complex;	GO:0005488 binding; GO:0005515 protein binding; GO:0044183 protein folding chaperone; GO:0051082 unfolded protein binding;			O	KOG0360	Chaperonin complex component, TCP-1 alpha subunit (CCT1)
A0A3Q7J2T1	Aconitate hydratase OS=Solanum lycopersicum OX=4081 GN=101248455 PE=2 SV=1	101248455	107.1	319	8	4	4	5	58200000	chloroplast	K01681	ACO; aconitate hydratase [EC:4.2.1.3]	map00020 Citrate cycle (TCA cycle); map00630 Glyoxylate and dicarboxylate metabolism; map01100 Metabolic pathways; map01110 Biosynthesis of secondary metabolites; map01200 Carbon metabolism; map01210 2-Oxocarboxylic acid metabolism; map01230 Biosynthesis of amino acids	GO:0001101 response to acid chemical; GO:0006082 organic acid metabolic process; GO:0006101 citrate metabolic process; GO:0006102 isocitrate metabolic process; GO:0006950 response to stress; GO:0006970 response to osmotic stress; GO:0006979 response to oxidative stress; GO:0007275 multicellular organism development; GO:0008152 metabolic process; GO:0009605 response to external stimulus; GO:000962…	GO:0005618 cell wall; GO:0005622 intracellular anatomical structure; GO:0005737 cytoplasm; GO:0005739 mitochondrion; GO:0005773 vacuole; GO:0005774 vacuolar membrane; GO:0005829 cytosol; GO:0009507 chloroplast; GO:0009532 plastid stroma; GO:0009536 plastid; GO:0009570 chloroplast stroma; GO:0016020 membrane; GO:0030312 external encapsulating structure; GO:0031090 organelle membrane; GO:0043226 or…	GO:0000166 nucleotide binding; GO:0003824 catalytic activity; GO:0003994 aconitate hydratase activity; GO:0005488 binding; GO:0005507 copper ion binding; GO:0005524 ATP binding; GO:0016829 lyase activity; GO:0016835 carbon-oxygen lyase activity; GO:0016836 hydro-lyase activity; GO:0017076 purine nucleotide binding; GO:0030554 adenyl nucleotide binding; GO:0032553 ribonucleotide binding; GO:003255…	PF00694	PF00694 Aconitase C-terminal domain	AJ	KOG0452	RNA-binding translational regulator IRP (aconitase superfamily)
A0A3Q7I4P2	Aspartate aminotransferase OS=Solanum lycopersicum OX=4081 PE=3 SV=1	--	44.5	109	10	3	3	3	57100000	cytoplasm	K14454	GOT1; aspartate aminotransferase, cytoplasmic [EC:2.6.1.1]	map00220 Arginine biosynthesis; map00250 Alanine, aspartate and glutamate metabolism; map00270 Cysteine and methionine metabolism; map00330 Arginine and proline metabolism; map00350 Tyrosine metabolism; map00360 Phenylalanine metabolism; map00400 Phenylalanine, tyrosine and tryptophan biosynthesis; map00710 Carbon fixation by Calvin cycle; map00950 Isoquinoline alkaloid biosynthesis; map00960 Tro…	GO:0006082 organic acid metabolic process; GO:0006091 generation of precursor metabolites and energy; GO:0006099 tricarboxylic acid cycle; GO:0006101 citrate metabolic process; GO:0006103 2-oxoglutarate metabolic process; GO:0006520 amino acid metabolic process; GO:0006522 alanine metabolic process; GO:0006531 aspartate metabolic process; GO:0006536 glutamate metabolic process; GO:0007275 multice…	GO:0005618 cell wall; GO:0005622 intracellular anatomical structure; GO:0005737 cytoplasm; GO:0005773 vacuole; GO:0005774 vacuolar membrane; GO:0005777 peroxisome; GO:0005829 cytosol; GO:0005886 plasma membrane; GO:0005911 cell-cell junction; GO:0009506 plasmodesma; GO:0009536 plastid; GO:0016020 membrane; GO:0030054 cell junction; GO:0030312 external encapsulating structure; GO:0031090 organelle…	GO:0003824 catalytic activity; GO:0004069 L-aspartate:2-oxoglutarate aminotransferase activity; GO:0005488 binding; GO:0005507 copper ion binding; GO:0008483 transaminase activity; GO:0016740 transferase activity; GO:0016769 transferase activity, transferring nitrogenous groups; GO:0043167 ion binding; GO:0043169 cation binding; GO:0046872 metal ion binding; GO:0046914 transition metal ion bindin…	PF00155	PF00155 Aminotransferase class I and II	E	KOG1411	Aspartate aminotransferase/Glutamic oxaloacetic transaminase AAT1/GOT2
P49215	Small ribosomal subunit protein eS17 OS=Solanum lycopersicum OX=4081 GN=RPS17 PE=1 SV=3	RPS17	16.2	71	8	1	1	2	55000000	nucleus	K02962	RP-S17e, RPS17; small subunit ribosomal protein S17e	map03010 Ribosome	GO:0000028 ribosomal small subunit assembly; GO:0006996 organelle organization; GO:0009987 cellular process; GO:0016043 cellular component organization; GO:0022607 cellular component assembly; GO:0022613 ribonucleoprotein complex biogenesis; GO:0022618 protein-RNA complex assembly; GO:0042254 ribosome biogenesis; GO:0042255 ribosome assembly; GO:0042274 ribosomal small subunit biogenesis; GO:0043…	GO:0005622 intracellular anatomical structure; GO:0005737 cytoplasm; GO:0005829 cytosol; GO:0005840 ribosome; GO:0015935 small ribosomal subunit; GO:0022626 cytosolic ribosome; GO:0022627 cytosolic small ribosomal subunit; GO:0032991 protein-containing complex; GO:0043226 organelle; GO:0043228 non-membrane-bounded organelle; GO:0043229 intracellular organelle; GO:0043232 intracellular non-membran…				J	KOG0187	40S ribosomal protein S17
A0A3Q7ENA3	Lipoxygenase OS=Solanum lycopersicum OX=4081 PE=3 SV=1	--	97	1367	41	1	27	32	54800000	cytoplasm	K15718	LOX1_5; linoleate 9S-lipoxygenase [EC:1.13.11.58]	map00591 Linoleic acid metabolism		GO:0005622 intracellular anatomical structure; GO:0005737 cytoplasm;		PF01477; PF00305	PF01477 PLAT/LH2 domain; PF00305 Lipoxygenase
A0A3Q7GNF0	UspA domain-containing protein OS=Solanum lycopersicum OX=4081 GN=101256975 PE=4 SV=1	101256975	17.5	69	9	1	1	1	54100000	cytoplasm					GO:0005886 plasma membrane; GO:0016020 membrane; GO:0071944 cell periphery;	GO:0000166 nucleotide binding; GO:0005488 binding; GO:0016208 AMP binding; GO:0017076 purine nucleotide binding; GO:0030554 adenyl nucleotide binding; GO:0032553 ribonucleotide binding; GO:0032555 purine ribonucleotide binding; GO:0032559 adenyl ribonucleotide binding; GO:0036094 small molecule binding; GO:0043167 ion binding; GO:0043168 anion binding; GO:0043169 cation binding; GO:0097159 organi…	PF00582	PF00582 Universal stress protein family
A0A3Q7GDK7	Protein phosphatase 2A structural subunit OS=Solanum lycopersicum OX=4081 GN=101259540 PE=4 SV=1	101259540	65.4	135	7	3	3	3	53900000	chloroplast	K03456	PPP2R1; serine/threonine-protein phosphatase 2A regulatory subunit A	map03015 mRNA surveillance pathway	GO:0010038 response to metal ion; GO:0019220 regulation of phosphate metabolic process; GO:0019222 regulation of metabolic process; GO:0031323 regulation of cellular metabolic process; GO:0042221 response to chemical; GO:0042325 regulation of phosphorylation; GO:0046686 response to cadmium ion; GO:0050789 regulation of biological process; GO:0050794 regulation of cellular process; GO:0050896 resp…	GO:0005622 intracellular anatomical structure; GO:0005737 cytoplasm; GO:0005829 cytosol; GO:0005886 plasma membrane; GO:0016020 membrane; GO:0071944 cell periphery;				T	KOG0211	Protein phosphatase 2A regulatory subunit A and related proteins
Q42872	Endoglucanase OS=Solanum lycopersicum OX=4081 GN=Cel2 PE=2 SV=1	Cel2	54.1	231	8	2	2	3	52400000	chloroplast	K01179	E3.2.1.4; endoglucanase [EC:3.2.1.4]	map00500 Starch and sucrose metabolism; map01100 Metabolic pathways	GO:0009825 multidimensional cell growth; GO:0009987 cellular process; GO:0016043 cellular component organization; GO:0016049 cell growth; GO:0040007 growth; GO:0042545 cell wall modification; GO:0042547 cell wall modification involved in multidimensional cell growth; GO:0045229 external encapsulating structure organization; GO:0071554 cell wall organization or biogenesis; GO:0071555 cell wall org…	GO:0005622 intracellular anatomical structure; GO:0005737 cytoplasm; GO:0009507 chloroplast; GO:0009536 plastid; GO:0043226 organelle; GO:0043227 membrane-bounded organelle; GO:0043229 intracellular organelle; GO:0043231 intracellular membrane-bounded organelle;	GO:0003824 catalytic activity; GO:0004553 hydrolase activity, hydrolyzing O-glycosyl compounds; GO:0008810 cellulase activity; GO:0016787 hydrolase activity; GO:0016798 hydrolase activity, acting on glycosyl bonds;
A0A3Q7FU99	glycine--tRNA ligase OS=Solanum lycopersicum OX=4081 GN=101268375 PE=3 SV=1	101268375	70.1	174	10	4	4	4	51800000	cytoplasm	K01880	GARS, glyS1; glycyl-tRNA synthetase [EC:6.1.1.14]	map00970 Aminoacyl-tRNA biosynthesis				PF00587; PF03129	PF00587 tRNA synthetase class II core domain (G, H, P, S and T); PF03129 Anticodon binding domain	J	KOG2298	Glycyl-tRNA synthetase and related class II tRNA synthetase
O65819	Histone H2B.3 (Fragment) OS=Solanum lycopersicum OX=4081 GN=H2B-3 PE=2 SV=1	H2B-3	15	114	18	2	2	2	51200000	nucleus	K11252	H2B; histone H2B					PF00125	PF00125 Core histone H2A/H2B/H3/H4	B	KOG1744	Histone H2B
A0A3Q7JAQ4	V-type proton ATPase catalytic subunit A OS=Solanum lycopersicum OX=4081 PE=3 SV=1	--	29.9	382	42	4	7	8	50400000	cytoplasm	K02145	ATPeV1A, ATP6A; V-type H+-transporting ATPase subunit A [EC:7.1.2.2]	map00190 Oxidative phosphorylation; map01100 Metabolic pathways; map04145 Phagosome	GO:0006810 transport; GO:0006811 monoatomic ion transport; GO:0006812 monoatomic cation transport; GO:0006950 response to stress; GO:0006970 response to osmotic stress; GO:0006996 organelle organization; GO:0007030 Golgi organization; GO:0007275 multicellular organism development; GO:0009555 pollen development; GO:0009628 response to abiotic stimulus; GO:0009651 response to salt stress; GO:000998…	GO:0000325 plant-type vacuole; GO:0005576 extracellular region; GO:0005618 cell wall; GO:0005622 intracellular anatomical structure; GO:0005737 cytoplasm; GO:0005773 vacuole; GO:0005774 vacuolar membrane; GO:0005794 Golgi apparatus; GO:0005886 plasma membrane; GO:0005911 cell-cell junction; GO:0009506 plasmodesma; GO:0009507 chloroplast; GO:0009526 plastid envelope; GO:0009536 plastid; GO:0009941…	GO:0002020 protease binding; GO:0003824 catalytic activity; GO:0005215 transporter activity; GO:0005488 binding; GO:0005515 protein binding; GO:0008324 monoatomic cation transmembrane transporter activity; GO:0015075 monoatomic ion transmembrane transporter activity; GO:0015078 proton transmembrane transporter activity; GO:0015318 inorganic molecular entity transmembrane transporter activity; GO:…	PF02874	PF02874 ATP synthase alpha/beta family, beta-barrel domain	C	KOG1352	Vacuolar H+-ATPase V1 sector, subunit A
A0A3Q7FZP1	Alpha-galactosidase OS=Solanum lycopersicum OX=4081 GN=101249542 PE=3 SV=1	101249542	46.9	51	2	1	1	1	49800000	vacuolar membrane	K07407	E3.2.1.22B, galA, rafA; alpha-galactosidase [EC:3.2.1.22]	map00052 Galactose metabolism; map00561 Glycerolipid metabolism; map00600 Sphingolipid metabolism; map00603 Glycosphingolipid biosynthesis - globo and isoglobo series; map01100 Metabolic pathways				PF17801	PF17801 Alpha galactosidase C-terminal beta sandwich domain	G	KOG2366	Alpha-D-galactosidase (melibiase)
A0A3Q7GZ83	60S ribosomal protein L27 OS=Solanum lycopersicum OX=4081 GN=101251893 PE=1 SV=1	101251893	15.6	127	19	2	2	3	49700000	cytoplasm	K02901	RP-L27e, RPL27; large subunit ribosomal protein L27e	map03010 Ribosome						J	KOG3418	60S ribosomal protein L27
A0A3Q7H4X3	4-coumarate--CoA ligase(predicted) OS=Solanum lycopersicum OX=4081 PE=3 SV=1	--	86.8	109	5	3	3	3	48900000	chloroplast	K01904	4CL; 4-coumarate--CoA ligase [EC:6.2.1.12]	map00130 Ubiquinone and other terpenoid-quinone biosynthesis; map00940 Phenylpropanoid biosynthesis; map01100 Metabolic pathways; map01110 Biosynthesis of secondary metabolites				PF13193; PF08079; PF00327	PF13193 AMP-binding enzyme C-terminal domain; PF08079 Ribosomal L30 N-terminal domain; PF00327 Ribosomal protein L30p/L7e	I	KOG1176	Acyl-CoA synthetase
Q53U42	Similar to aquaporin OS=Solanum lycopersicum OX=4081 GN=TIP1;1 PE=2 SV=1	TIP1;1	25.7	47	6	1	1	1	48700000	cytoplasm	K09873	TIP; aquaporin TIP		GO:0006810 transport; GO:0006811 monoatomic ion transport; GO:0006833 water transport; GO:0034220 monoatomic ion transmembrane transport; GO:0042044 fluid transport; GO:0051179 localization; GO:0051234 establishment of localization; GO:0055085 transmembrane transport;	GO:0000325 plant-type vacuole; GO:0005622 intracellular anatomical structure; GO:0005737 cytoplasm; GO:0005773 vacuole; GO:0005774 vacuolar membrane; GO:0005886 plasma membrane; GO:0009705 plant-type vacuole membrane; GO:0016020 membrane; GO:0031090 organelle membrane; GO:0042807 central vacuole; GO:0043226 organelle; GO:0043227 membrane-bounded organelle; GO:0043229 intracellular organelle; GO:0…	GO:0005215 transporter activity; GO:0005372 water transmembrane transporter activity; GO:0015250 water channel activity; GO:0015267 channel activity; GO:0015318 inorganic molecular entity transmembrane transporter activity; GO:0022803 passive transmembrane transporter activity; GO:0022857 transmembrane transporter activity;			G	KOG0223	Aquaporin (major intrinsic protein family)
K4D422	UDP-glycosyltransferase 73C4 OS=Solanum lycopersicum OX=4081 GN=UGT73C4 PE=2 SV=1	UGT73C4	39.5	75	6	2	2	2	48100000	cytoplasm	K13496	UGT73C; UDP-glucosyltransferase 73C [EC:2.4.1.-]	map00908 Zeatin biosynthesis; map01110 Biosynthesis of secondary metabolites						GC	KOG1192	UDP-glucuronosyl and UDP-glucosyl transferase
A0A3Q7JDZ0	Large ribosomal subunit protein uL6 alpha-beta domain-containing protein OS=Solanum lycopersicum OX=4081 GN=101249254 PE=1 SV=1	101249254	22	326	41	2	6	7	47900000	cytoplasm	K02940	RP-L9e, RPL9; large subunit ribosomal protein L9e	map03010 Ribosome	GO:0002181 cytoplasmic translation; GO:0003002 regionalization; GO:0006412 translation; GO:0006518 peptide metabolic process; GO:0007275 multicellular organism development; GO:0007389 pattern specification process; GO:0008152 metabolic process; GO:0009058 biosynthetic process; GO:0009059 macromolecule biosynthetic process; GO:0009955 adaxial/abaxial pattern specification; GO:0009987 cellular proc…	GO:0005622 intracellular anatomical structure; GO:0005634 nucleus; GO:0005730 nucleolus; GO:0005737 cytoplasm; GO:0005773 vacuole; GO:0005774 vacuolar membrane; GO:0005829 cytosol; GO:0005840 ribosome; GO:0005886 plasma membrane; GO:0005911 cell-cell junction; GO:0009506 plasmodesma; GO:0009507 chloroplast; GO:0009526 plastid envelope; GO:0009536 plastid; GO:0009941 chloroplast envelope; GO:00159…	GO:0003676 nucleic acid binding; GO:0003723 RNA binding; GO:0003735 structural constituent of ribosome; GO:0005198 structural molecule activity; GO:0005488 binding; GO:0097159 organic cyclic compound binding; GO:1901363 heterocyclic compound binding;	PF00347	PF00347 Ribosomal protein L6	J	KOG3255	60S ribosomal protein L9
A0A3Q7I245	Translation elongation factor EF1B beta/delta subunit guanine nucleotide exchange domain-containing protein OS=Solanum lycopersicum OX=4081 PE=3 SV=1	--	25.3	104	12	2	2	2	47900000	cytoplasm	K03232	EEF1B; elongation factor 1-beta			GO:0005622 intracellular anatomical structure; GO:0005737 cytoplasm; GO:0005829 cytosol;		PF00736	PF00736 EF-1 guanine nucleotide exchange domain	K	KOG1668	Elongation factor 1 beta/delta chain
A0A3Q7HI60	Alcohol dehydrogenase-like C-terminal domain-containing protein OS=Solanum lycopersicum OX=4081 PE=4 SV=1	--	18.3	148	20	3	3	3	47800000	cytoplasm							PF00107	PF00107 Zinc-binding dehydrogenase	Q	KOG0022	Alcohol dehydrogenase, class III
A0A3Q7J492	FAD-binding domain-containing protein OS=Solanum lycopersicum OX=4081 GN=101247497 PE=4 SV=1	101247497	44.5	160	13	3	3	4	47800000	chloroplast									CR	KOG2614	Kynurenine 3-monooxygenase and related flavoprotein monooxygenases
K4CWY6	Metacaspase OS=Solanum lycopersicum OX=4081 GN=543845 PE=2 SV=1	543845	45.5	45	3	1	1	1	47400000	cytoplasm				GO:0000302 response to reactive oxygen species; GO:0006508 proteolysis; GO:0006950 response to stress; GO:0006979 response to oxidative stress; GO:0008152 metabolic process; GO:0008219 cell death; GO:0009314 response to radiation; GO:0009411 response to UV; GO:0009416 response to light stimulus; GO:0009628 response to abiotic stimulus; GO:0009636 response to toxic substance; GO:0009987 cellular p…	GO:0005622 intracellular anatomical structure; GO:0005737 cytoplasm; GO:0005829 cytosol; GO:0005886 plasma membrane; GO:0005911 cell-cell junction; GO:0009506 plasmodesma; GO:0009507 chloroplast; GO:0009536 plastid; GO:0016020 membrane; GO:0030054 cell junction; GO:0043226 organelle; GO:0043227 membrane-bounded organelle; GO:0043229 intracellular organelle; GO:0043231 intracellular membrane-bound…	GO:0003824 catalytic activity; GO:0004175 endopeptidase activity; GO:0004197 cysteine-type endopeptidase activity; GO:0005488 binding; GO:0005515 protein binding; GO:0008233 peptidase activity; GO:0008234 cysteine-type peptidase activity; GO:0016787 hydrolase activity; GO:0042802 identical protein binding; GO:0140096 catalytic activity, acting on a protein;	PF00656	PF00656 Caspase domain	DO	KOG1546	Metacaspase involved in regulation of apoptosis
A0A3Q7EPC2	ATP citrate synthase OS=Solanum lycopersicum OX=4081 GN=101261460 PE=3 SV=1	101261460	46.5	90	15	3	3	3	47300000	chloroplast	K01648	ACLY; ATP citrate (pro-S)-lyase [EC:2.3.3.8]	map00020 Citrate cycle (TCA cycle); map01100 Metabolic pathways; map01110 Biosynthesis of secondary metabolites	GO:0006082 organic acid metabolic process; GO:0006084 acetyl-CoA metabolic process; GO:0006085 acetyl-CoA biosynthetic process; GO:0006139 nucleobase-containing compound metabolic process; GO:0006163 purine nucleotide metabolic process; GO:0006164 purine nucleotide biosynthetic process; GO:0006629 lipid metabolic process; GO:0006631 fatty acid metabolic process; GO:0006633 fatty acid biosynthetic…	GO:0005622 intracellular anatomical structure; GO:0005737 cytoplasm; GO:0005829 cytosol; GO:0009346 ATP-independent citrate lyase complex; GO:0032991 protein-containing complex;	GO:0003824 catalytic activity; GO:0003878 ATP citrate synthase activity; GO:0016740 transferase activity; GO:0016746 acyltransferase activity; GO:0046912 acyltransferase activity, acyl groups converted into alkyl on transfer;	PF08442; PF16114	PF08442 ATP-grasp domain; PF16114 ATP citrate lyase citrate-binding	C	KOG1254	ATP-citrate lyase
A0A3Q7J9R5	Heat shock 70 kDa protein(predicted) OS=Solanum lycopersicum OX=4081 GN=101265903 PE=4 SV=1	101265903	92.9	173	7	3	3	4	46100000	cytoplasm	K09489	HSPA4; heat shock 70kDa protein 4		GO:0006950 response to stress; GO:0009266 response to temperature stimulus; GO:0009408 response to heat; GO:0009628 response to abiotic stimulus; GO:0010038 response to metal ion; GO:0042221 response to chemical; GO:0046686 response to cadmium ion; GO:0050896 response to stimulus;	GO:0005618 cell wall; GO:0005622 intracellular anatomical structure; GO:0005634 nucleus; GO:0005737 cytoplasm; GO:0005829 cytosol; GO:0005886 plasma membrane; GO:0005911 cell-cell junction; GO:0009506 plasmodesma; GO:0016020 membrane; GO:0030054 cell junction; GO:0030312 external encapsulating structure; GO:0043226 organelle; GO:0043227 membrane-bounded organelle; GO:0043229 intracellular organel…	GO:0000166 nucleotide binding; GO:0005488 binding; GO:0005524 ATP binding; GO:0017076 purine nucleotide binding; GO:0030554 adenyl nucleotide binding; GO:0032553 ribonucleotide binding; GO:0032555 purine ribonucleotide binding; GO:0032559 adenyl ribonucleotide binding; GO:0035639 purine ribonucleoside triphosphate binding; GO:0036094 small molecule binding; GO:0043167 ion binding; GO:0043168 anio…			O	KOG0103	Molecular chaperones HSP105/HSP110/SSE1, HSP70 superfamily
A0A3Q7GMW4	Large ribosomal subunit protein eL14 domain-containing protein OS=Solanum lycopersicum OX=4081 GN=101265930 PE=3 SV=1	101265930	15.4	46	9	1	1	1	45500000	cytoplasm	K02875	RP-L14e, RPL14; large subunit ribosomal protein L14e	map03010 Ribosome	GO:0006412 translation; GO:0006518 peptide metabolic process; GO:0008152 metabolic process; GO:0009058 biosynthetic process; GO:0009059 macromolecule biosynthetic process; GO:0009987 cellular process; GO:0010467 gene expression; GO:0019538 protein metabolic process; GO:0022613 ribonucleoprotein complex biogenesis; GO:0042254 ribosome biogenesis; GO:0042273 ribosomal large subunit biogenesis; GO:0…	GO:0005622 intracellular anatomical structure; GO:0005634 nucleus; GO:0005730 nucleolus; GO:0005737 cytoplasm; GO:0005773 vacuole; GO:0005774 vacuolar membrane; GO:0005783 endoplasmic reticulum; GO:0005829 cytosol; GO:0005840 ribosome; GO:0005911 cell-cell junction; GO:0009506 plasmodesma; GO:0009507 chloroplast; GO:0009536 plastid; GO:0012505 endomembrane system; GO:0015934 large ribosomal subun…	GO:0003676 nucleic acid binding; GO:0003723 RNA binding; GO:0003729 mRNA binding; GO:0003735 structural constituent of ribosome; GO:0005198 structural molecule activity; GO:0005488 binding; GO:0097159 organic cyclic compound binding; GO:1901363 heterocyclic compound binding;			J	KOG3421	60S ribosomal protein L14
A0A3Q7EYI3	Fe2OG dioxygenase domain-containing protein OS=Solanum lycopersicum OX=4081 PE=3 SV=1	--	22.5	160	26	3	3	4	44500000	cytoplasm							PF03171	PF03171 2OG-Fe(II) oxygenase superfamily	QR	KOG0143	Iron/ascorbate family oxidoreductases
A0A3Q7ETU0	AAA+ ATPase domain-containing protein OS=Solanum lycopersicum OX=4081 PE=3 SV=1	--	48.8	158	9	3	3	3	44100000	chloroplast	K03064	PSMC6, RPT4; 26S proteasome regulatory subunit T4	map03050 Proteasome	GO:0006355 regulation of DNA-templated transcription; GO:0006357 regulation of transcription by RNA polymerase II; GO:0006508 proteolysis; GO:0006511 ubiquitin-dependent protein catabolic process; GO:0006950 response to stress; GO:0008152 metabolic process; GO:0009056 catabolic process; GO:0009057 macromolecule catabolic process; GO:0009889 regulation of biosynthetic process; GO:0009891 positive …	GO:0000502 proteasome complex; GO:0005618 cell wall; GO:0005622 intracellular anatomical structure; GO:0005634 nucleus; GO:0005730 nucleolus; GO:0005737 cytoplasm; GO:0005829 cytosol; GO:0005838 proteasome regulatory particle; GO:0005886 plasma membrane; GO:0005911 cell-cell junction; GO:0008540 proteasome regulatory particle, base subcomplex; GO:0009506 plasmodesma; GO:0016020 membrane; GO:00226…	GO:0003824 catalytic activity; GO:0005488 binding; GO:0005515 protein binding; GO:0008134 transcription factor binding; GO:0016462 pyrophosphatase activity; GO:0016787 hydrolase activity; GO:0016817 hydrolase activity, acting on acid anhydrides; GO:0016818 hydrolase activity, acting on acid anhydrides, in phosphorus-containing anhydrides; GO:0016887 ATP hydrolysis activity; GO:0017025 TBP-class p…	PF16450; PF00004; PF17862	PF16450 Proteasomal ATPase OB C-terminal domain; PF00004 ATPase family associated with various cellular activities (AAA); PF17862 AAA+ lid domain	O	KOG0651	26S proteasome regulatory complex, ATPase RPT4
A0A3Q7J082	Cell division cycle protein 48 homolog OS=Solanum lycopersicum OX=4081 GN=101265798 PE=3 SV=1	101265798	89.5	180	8	4	4	4	43800000	cytoplasm	K13525	VCP, CDC48; transitional endoplasmic reticulum ATPase	map04141 Protein processing in endoplasmic reticulum	GO:0009893 positive regulation of metabolic process; GO:0009894 regulation of catabolic process; GO:0009896 positive regulation of catabolic process; GO:0010038 response to metal ion; GO:0010604 positive regulation of macromolecule metabolic process; GO:0019222 regulation of metabolic process; GO:0042176 regulation of protein catabolic process; GO:0042221 response to chemical; GO:0045732 positive…	GO:0005622 intracellular anatomical structure; GO:0005634 nucleus; GO:0005654 nucleoplasm; GO:0005730 nucleolus; GO:0005737 cytoplasm; GO:0005794 Golgi apparatus; GO:0005829 cytosol; GO:0005886 plasma membrane; GO:0012505 endomembrane system; GO:0016020 membrane; GO:0031974 membrane-enclosed lumen; GO:0031981 nuclear lumen; GO:0043226 organelle; GO:0043227 membrane-bounded organelle; GO:0043228 n…		PF02359; PF02933; PF00004; PF17862	PF02359 Cell division protein 48 (CDC48), N-terminal domain; PF02933 Cell division protein 48 (CDC48), domain 2; PF00004 ATPase family associated with various cellular activities (AAA); PF17862 AAA+ lid domain	O	KOG0730	AAA+-type ATPase
A0A3Q7HQF1	60S ribosomal protein L7 OS=Solanum lycopersicum OX=4081 PE=3 SV=1	--	28.3	159	20	3	3	3	43500000	cytoplasm	K02937	RP-L7e, RPL7; large subunit ribosomal protein L7e	map03010 Ribosome				PF08079; PF00327	PF08079 Ribosomal L30 N-terminal domain; PF00327 Ribosomal protein L30p/L7e	J	KOG3184	60S ribosomal protein L7
A0A3Q7H4L7	Sucrose-phosphate synthase OS=Solanum lycopersicum OX=4081 GN=543516 PE=3 SV=1	543516	118.4	180	7	5	5	5	42400000	nucleus	K00696	E2.4.1.14; sucrose-phosphate synthase [EC:2.4.1.14]	map00500 Starch and sucrose metabolism; map01100 Metabolic pathways; map01110 Biosynthesis of secondary metabolites						M	KOG0853	Glycosyltransferase
A0A3Q7EJA6	CCT-theta OS=Solanum lycopersicum OX=4081 GN=101262749 PE=3 SV=1	101262749	58.4	170	16	4	4	4	42400000	cytoplasm	K09500	CCT8; T-complex protein 1 subunit theta		GO:0006457 protein folding; GO:0006458 'de novo' protein folding; GO:0009987 cellular process; GO:0032879 regulation of localization; GO:0048518 positive regulation of biological process; GO:0050789 regulation of biological process; GO:0051049 regulation of transport; GO:0051050 positive regulation of transport; GO:0061077 chaperone-mediated protein folding; GO:0065007 biological regulation;	GO:0005622 intracellular anatomical structure; GO:0005737 cytoplasm; GO:0005829 cytosol; GO:0005832 chaperonin-containing T-complex; GO:0005911 cell-cell junction; GO:0009506 plasmodesma; GO:0016020 membrane; GO:0030054 cell junction; GO:0032991 protein-containing complex; GO:0055044 symplast; GO:0101031 protein folding chaperone complex;	GO:0005488 binding; GO:0005515 protein binding; GO:0044183 protein folding chaperone; GO:0051082 unfolded protein binding;			O	KOG0362	Chaperonin complex component, TCP-1 theta subunit (CCT8)
A0A3Q7F529	ATP synthase gamma chain, chloroplastic OS=Solanum lycopersicum OX=4081 GN=101253342 PE=3 SV=1	101253342	41.5	54	3	1	1	1	42300000	chloroplast	K02115	ATPF1G, atpG; F-type H+-transporting ATPase subunit gamma	map00190 Oxidative phosphorylation; map00195 Photosynthesis; map01100 Metabolic pathways	GO:0006091 generation of precursor metabolites and energy; GO:0006139 nucleobase-containing compound metabolic process; GO:0006163 purine nucleotide metabolic process; GO:0006164 purine nucleotide biosynthetic process; GO:0006753 nucleoside phosphate metabolic process; GO:0006754 ATP biosynthetic process; GO:0006793 phosphorus metabolic process; GO:0006796 phosphate-containing compound metabolic …	GO:0005622 intracellular anatomical structure; GO:0005737 cytoplasm; GO:0009507 chloroplast; GO:0009526 plastid envelope; GO:0009534 chloroplast thylakoid; GO:0009535 chloroplast thylakoid membrane; GO:0009536 plastid; GO:0009579 thylakoid; GO:0009941 chloroplast envelope; GO:0016020 membrane; GO:0031967 organelle envelope; GO:0031976 plastid thylakoid; GO:0031984 organelle subcompartment; GO:003…	GO:0030234 enzyme regulator activity; GO:0098772 molecular function regulator activity;	PF00231	PF00231 ATP synthase	C	KOG1531	F0F1-type ATP synthase, gamma subunit
A0A3Q7FH28	rRNA 2'-O-methyltransferase fibrillarin OS=Solanum lycopersicum OX=4081 GN=101261490 PE=3 SV=1	101261490	33	78	17	2	2	2	41800000	cytoplasm	K14563	NOP1, FBL; rRNA 2'-O-methyltransferase fibrillarin [EC:2.1.1.-]	map03008 Ribosome biogenesis in eukaryotes	GO:0000154 rRNA modification; GO:0000494 box C/D sno(s)RNA 3'-end processing; GO:0001510 RNA methylation; GO:0006139 nucleobase-containing compound metabolic process; GO:0006325 chromatin organization; GO:0006364 rRNA processing; GO:0006396 RNA processing; GO:0006479 protein methylation; GO:0006996 organelle organization; GO:0008152 metabolic process; GO:0008213 protein alkylation; GO:0009451 RNA…	GO:0005622 intracellular anatomical structure; GO:0005634 nucleus; GO:0005654 nucleoplasm; GO:0005730 nucleolus; GO:0005732 sno(s)RNA-containing ribonucleoprotein complex; GO:0015030 Cajal body; GO:0016020 membrane; GO:0016592 mediator complex; GO:0016604 nuclear body; GO:0030684 preribosome; GO:0031428 box C/D methylation guide snoRNP complex; GO:0031974 membrane-enclosed lumen; GO:0031981 nucle…	GO:0003676 nucleic acid binding; GO:0003723 RNA binding; GO:0003824 catalytic activity; GO:0004518 nuclease activity; GO:0004540 RNA nuclease activity; GO:0005488 binding; GO:0008168 methyltransferase activity; GO:0008170 N-methyltransferase activity; GO:0008173 RNA methyltransferase activity; GO:0008276 protein methyltransferase activity; GO:0008649 rRNA methyltransferase activity; GO:0008757 S-…	PF01269	PF01269 Fibrillarin	A	KOG1596	Fibrillarin and related nucleolar RNA-binding proteins
Q5NE17	Malate dehydrogenase [NADP], chloroplastic OS=Solanum lycopersicum OX=4081 GN=mdh PE=2 SV=1	mdh	48.4	129	7	2	2	2	41400000	chloroplast	K00051	E1.1.1.82; malate dehydrogenase (NADP+) [EC:1.1.1.82]	map00620 Pyruvate metabolism; map00710 Carbon fixation by Calvin cycle; map01100 Metabolic pathways; map01200 Carbon metabolism	GO:0006082 organic acid metabolic process; GO:0006091 generation of precursor metabolites and energy; GO:0006099 tricarboxylic acid cycle; GO:0006101 citrate metabolic process; GO:0006107 oxaloacetate metabolic process; GO:0006108 malate metabolic process; GO:0006139 nucleobase-containing compound metabolic process; GO:0006734 NADH metabolic process; GO:0006753 nucleoside phosphate metabolic proc…	GO:0005576 extracellular region; GO:0005622 intracellular anatomical structure; GO:0005737 cytoplasm; GO:0005739 mitochondrion; GO:0009507 chloroplast; GO:0009526 plastid envelope; GO:0009532 plastid stroma; GO:0009536 plastid; GO:0009570 chloroplast stroma; GO:0009579 thylakoid; GO:0009941 chloroplast envelope; GO:0031967 organelle envelope; GO:0043226 organelle; GO:0043227 membrane-bounded orga…	GO:0003824 catalytic activity; GO:0016491 oxidoreductase activity; GO:0016614 oxidoreductase activity, acting on CH-OH group of donors; GO:0016615 malate dehydrogenase activity; GO:0016616 oxidoreductase activity, acting on the CH-OH group of donors, NAD or NADP as acceptor; GO:0016651 oxidoreductase activity, acting on NAD(P)H; GO:0016652 oxidoreductase activity, acting on NAD(P)H as acceptor; G…	PF00056; PF02866	PF00056 lactate/malate dehydrogenase, NAD binding domain; PF02866 lactate/malate dehydrogenase, alpha/beta C-terminal domain	C	KOG1496	Malate dehydrogenase
A0A3Q7HT73	proline--tRNA ligase OS=Solanum lycopersicum OX=4081 GN=101260238 PE=3 SV=1	101260238	58.5	142	8	3	3	3	41200000	cytoplasm	K01881	PARS, proS; prolyl-tRNA synthetase [EC:6.1.1.15]	map00970 Aminoacyl-tRNA biosynthesis	GO:0006082 organic acid metabolic process; GO:0006139 nucleobase-containing compound metabolic process; GO:0006399 tRNA metabolic process; GO:0006412 translation; GO:0006418 tRNA aminoacylation for protein translation; GO:0006433 prolyl-tRNA aminoacylation; GO:0006518 peptide metabolic process; GO:0006520 amino acid metabolic process; GO:0008152 metabolic process; GO:0009058 biosynthetic process;…	GO:0005622 intracellular anatomical structure; GO:0005737 cytoplasm; GO:0005829 cytosol; GO:0005911 cell-cell junction; GO:0009506 plasmodesma; GO:0016020 membrane; GO:0017101 aminoacyl-tRNA synthetase multienzyme complex; GO:0030054 cell junction; GO:0032991 protein-containing complex; GO:0055044 symplast;	GO:0003824 catalytic activity; GO:0004812 aminoacyl-tRNA ligase activity; GO:0004827 proline-tRNA ligase activity; GO:0016874 ligase activity; GO:0016875 ligase activity, forming carbon-oxygen bonds; GO:0140098 catalytic activity, acting on RNA; GO:0140101 catalytic activity, acting on a tRNA;	PF00587; PF03129; PF09180	PF00587 tRNA synthetase class II core domain (G, H, P, S and T); PF03129 Anticodon binding domain; PF09180 Prolyl-tRNA synthetase, C-terminal	J	KOG4163	Prolyl-tRNA synthetase
A0A3Q7EUS0	PCI domain-containing protein OS=Solanum lycopersicum OX=4081 GN=101244534 PE=3 SV=1	101244534	55.3	206	11	4	4	4	40900000	nucleus	K03033	PSMD3, RPN3; 26S proteasome regulatory subunit N3	map03050 Proteasome		GO:0005622 intracellular anatomical structure; GO:0005634 nucleus; GO:0043226 organelle; GO:0043227 membrane-bounded organelle; GO:0043229 intracellular organelle; GO:0043231 intracellular membrane-bounded organelle;		PF01399	PF01399 PCI domain	O	KOG2581	26S proteasome regulatory complex, subunit RPN3/PSMD3
A0A3Q7HYX4	TRASH domain-containing protein OS=Solanum lycopersicum OX=4081 GN=101249118 PE=3 SV=1	101249118	18.4	53	7	1	1	1	40600000	cytoplasm	K02896	RP-L24e, RPL24; large subunit ribosomal protein L24e	map03010 Ribosome				PF01246	PF01246 Ribosomal protein L24e	J	KOG1722	60s ribosomal protein L24
A0A3Q7E9U3	MPN domain-containing protein OS=Solanum lycopersicum OX=4081 PE=3 SV=1	--	38.5	187	17	4	4	5	40300000	cytoplasm	K03038	PSMD7, RPN8; 26S proteasome regulatory subunit N8	map03050 Proteasome	GO:0003006 developmental process involved in reproduction; GO:0006508 proteolysis; GO:0006511 ubiquitin-dependent protein catabolic process; GO:0007275 multicellular organism development; GO:0008152 metabolic process; GO:0009056 catabolic process; GO:0009057 macromolecule catabolic process; GO:0009790 embryo development; GO:0009791 post-embryonic development; GO:0009793 embryo development ending …	GO:0000502 proteasome complex; GO:0005622 intracellular anatomical structure; GO:0005634 nucleus; GO:0032991 protein-containing complex; GO:0043226 organelle; GO:0043227 membrane-bounded organelle; GO:0043229 intracellular organelle; GO:0043231 intracellular membrane-bounded organelle; GO:1902494 catalytic complex; GO:1905368 peptidase complex; GO:1905369 endopeptidase complex;				O	KOG1556	26S proteasome regulatory complex, subunit RPN8/PSMD7
A0A3Q7HGJ9	Phosphoglycerate kinase OS=Solanum lycopersicum OX=4081 PE=3 SV=1	--	92.7	103	5	3	3	3	40300000	chloroplast	K00927	PGK, pgk; phosphoglycerate kinase [EC:2.7.2.3]	map00010 Glycolysis / Gluconeogenesis; map00710 Carbon fixation by Calvin cycle; map01100 Metabolic pathways; map01110 Biosynthesis of secondary metabolites; map01200 Carbon metabolism; map01230 Biosynthesis of amino acids	GO:0002682 regulation of immune system process; GO:0002697 regulation of immune effector process; GO:0002831 regulation of response to biotic stimulus; GO:0005975 carbohydrate metabolic process; GO:0006082 organic acid metabolic process; GO:0006090 pyruvate metabolic process; GO:0006091 generation of precursor metabolites and energy; GO:0006096 glycolytic process; GO:0006139 nucleobase-containing…	GO:0005576 extracellular region; GO:0005618 cell wall; GO:0005622 intracellular anatomical structure; GO:0005634 nucleus; GO:0005737 cytoplasm; GO:0005739 mitochondrion; GO:0005829 cytosol; GO:0009507 chloroplast; GO:0009526 plastid envelope; GO:0009532 plastid stroma; GO:0009536 plastid; GO:0009570 chloroplast stroma; GO:0009579 thylakoid; GO:0009941 chloroplast envelope; GO:0010319 stromule; GO…	GO:0003824 catalytic activity; GO:0004672 protein kinase activity; GO:0016301 kinase activity; GO:0016740 transferase activity; GO:0016772 transferase activity, transferring phosphorus-containing groups; GO:0016773 phosphotransferase activity, alcohol group as acceptor; GO:0140096 catalytic activity, acting on a protein;	PF00162	PF00162 Phosphoglycerate kinase	G	KOG1367	3-phosphoglycerate kinase
A4ZYQ6	aminocyclopropanecarboxylate oxidase OS=Solanum lycopersicum OX=4081 GN=100125909 PE=2 SV=1	100125909	36.3	127	13	2	2	2	40200000	cytoplasm	K05933	E1.14.17.4; aminocyclopropanecarboxylate oxidase [EC:1.14.17.4]	map00270 Cysteine and methionine metabolism; map01100 Metabolic pathways; map01110 Biosynthesis of secondary metabolites	GO:0008152 metabolic process; GO:0009058 biosynthetic process; GO:0009692 ethylene metabolic process; GO:0009693 ethylene biosynthetic process; GO:0009987 cellular process; GO:0010817 regulation of hormone levels; GO:0042445 hormone metabolic process; GO:0042446 hormone biosynthetic process; GO:0043449 cellular alkene metabolic process; GO:0043450 alkene biosynthetic process; GO:0044237 cellular …			PF03171	PF03171 2OG-Fe(II) oxygenase superfamily	QR	KOG0143	Iron/ascorbate family oxidoreductases
P05117	Polygalacturonase-2 OS=Solanum lycopersicum OX=4081 GN=PG2 PE=1 SV=1	PG2	50	118	7	2	2	2	40000000	chloroplast	K01184	E3.2.1.15; polygalacturonase [EC:3.2.1.15]	map00040 Pentose and glucuronate interconversions; map01100 Metabolic pathways	GO:0003006 developmental process involved in reproduction; GO:0007275 multicellular organism development; GO:0009664 plant-type cell wall organization; GO:0009791 post-embryonic development; GO:0009827 plant-type cell wall modification; GO:0009830 cell wall modification involved in abscission; GO:0009838 abscission; GO:0009900 dehiscence; GO:0009901 anther dehiscence; GO:0009908 flower developmen…	GO:0005576 extracellular region; GO:0005618 cell wall; GO:0030312 external encapsulating structure; GO:0071944 cell periphery;	GO:0003824 catalytic activity; GO:0004553 hydrolase activity, hydrolyzing O-glycosyl compounds; GO:0004650 polygalacturonase activity; GO:0016787 hydrolase activity; GO:0016798 hydrolase activity, acting on glycosyl bonds;
P31541	ATP-dependent Clp protease ATP-binding subunit ClpA homolog CD4A, chloroplastic OS=Solanum lycopersicum OX=4081 GN=CD4A PE=3 SV=1	CD4A	102.5	193	8	4	4	4	39200000	chloroplast	K03696	clpC; ATP-dependent Clp protease ATP-binding subunit ClpC		GO:0006508 proteolysis; GO:0006605 protein targeting; GO:0006810 transport; GO:0006886 intracellular protein transport; GO:0006996 organelle organization; GO:0008104 protein localization; GO:0008152 metabolic process; GO:0009657 plastid organization; GO:0009658 chloroplast organization; GO:0009719 response to endogenous stimulus; GO:0009725 response to hormone; GO:0009735 response to cytokinin; G…	GO:0005618 cell wall; GO:0005622 intracellular anatomical structure; GO:0005737 cytoplasm; GO:0005739 mitochondrion; GO:0009507 chloroplast; GO:0009526 plastid envelope; GO:0009528 plastid inner membrane; GO:0009532 plastid stroma; GO:0009534 chloroplast thylakoid; GO:0009535 chloroplast thylakoid membrane; GO:0009536 plastid; GO:0009570 chloroplast stroma; GO:0009579 thylakoid; GO:0009706 chloro…	GO:0003824 catalytic activity; GO:0004176 ATP-dependent peptidase activity; GO:0005488 binding; GO:0005515 protein binding; GO:0008233 peptidase activity; GO:0016462 pyrophosphatase activity; GO:0016787 hydrolase activity; GO:0016817 hydrolase activity, acting on acid anhydrides; GO:0016818 hydrolase activity, acting on acid anhydrides, in phosphorus-containing anhydrides; GO:0016887 ATP hydrolys…	PF00004; PF17871; PF07724; PF10431	PF00004 ATPase family associated with various cellular activities (AAA); PF17871 AAA lid domain; PF07724 AAA domain (Cdc48 subfamily); PF10431 C-terminal, D2-small domain, of ClpB protein	O	KOG1051	Chaperone HSP104 and related ATP-dependent Clp proteases
A0A3Q7GNQ9	ADF-H domain-containing protein OS=Solanum lycopersicum OX=4081 GN=101251888 PE=3 SV=1	101251888	15.8	139	18	2	2	2	38700000	cytoplasm	K05765	CFL; cofilin		GO:0006950 response to stress; GO:0006979 response to oxidative stress; GO:0006996 organelle organization; GO:0007010 cytoskeleton organization; GO:0007015 actin filament organization; GO:0008154 actin polymerization or depolymerization; GO:0009987 cellular process; GO:0010038 response to metal ion; GO:0016043 cellular component organization; GO:0022411 cellular component disassembly; GO:0030029 …	GO:0005622 intracellular anatomical structure; GO:0005737 cytoplasm; GO:0005739 mitochondrion; GO:0005829 cytosol; GO:0005886 plasma membrane; GO:0005911 cell-cell junction; GO:0009506 plasmodesma; GO:0009507 chloroplast; GO:0009536 plastid; GO:0016020 membrane; GO:0030054 cell junction; GO:0043226 organelle; GO:0043227 membrane-bounded organelle; GO:0043229 intracellular organelle; GO:0043231 in…		PF00241	PF00241 Cofilin/tropomyosin-type actin-binding protein	Z	KOG1735	Actin depolymerizing factor
A0A3Q7HA43	Histidine kinase/HSP90-like ATPase domain-containing protein OS=Solanum lycopersicum OX=4081 GN=101254814 PE=3 SV=1	101254814	90.4	167	6	2	3	3	38200000	mitochondria	K09487	HSP90B, TRA1; heat shock protein 90kDa beta	map04141 Protein processing in endoplasmic reticulum; map04626 Plant-pathogen interaction		GO:0005618 cell wall; GO:0005622 intracellular anatomical structure; GO:0005737 cytoplasm; GO:0005739 mitochondrion; GO:0009507 chloroplast; GO:0009532 plastid stroma; GO:0009536 plastid; GO:0009570 chloroplast stroma; GO:0030312 external encapsulating structure; GO:0043226 organelle; GO:0043227 membrane-bounded organelle; GO:0043229 intracellular organelle; GO:0043231 intracellular membrane-boun…	GO:0000166 nucleotide binding; GO:0005488 binding; GO:0005524 ATP binding; GO:0017076 purine nucleotide binding; GO:0030554 adenyl nucleotide binding; GO:0032553 ribonucleotide binding; GO:0032555 purine ribonucleotide binding; GO:0032559 adenyl ribonucleotide binding; GO:0035639 purine ribonucleoside triphosphate binding; GO:0036094 small molecule binding; GO:0043167 ion binding; GO:0043168 anio…	PF13589	PF13589 Histidine kinase-, DNA gyrase B-, and HSP90-like ATPase	O	KOG0019	Molecular chaperone (HSP90 family)
A0A3Q7HC76	Acetohydroxy-acid reductoisomerase OS=Solanum lycopersicum OX=4081 PE=3 SV=1	--	64.9	155	8	3	3	3	37900000	chloroplast	K00053	ilvC; ketol-acid reductoisomerase [EC:1.1.1.86]	map00290 Valine, leucine and isoleucine biosynthesis; map00770 Pantothenate and CoA biosynthesis; map01100 Metabolic pathways; map01110 Biosynthesis of secondary metabolites; map01210 2-Oxocarboxylic acid metabolism; map01230 Biosynthesis of amino acids	GO:0010038 response to metal ion; GO:0042221 response to chemical; GO:0046686 response to cadmium ion; GO:0050896 response to stimulus;	GO:0005576 extracellular region; GO:0005618 cell wall; GO:0005622 intracellular anatomical structure; GO:0005737 cytoplasm; GO:0005739 mitochondrion; GO:0009507 chloroplast; GO:0009526 plastid envelope; GO:0009532 plastid stroma; GO:0009536 plastid; GO:0009570 chloroplast stroma; GO:0009941 chloroplast envelope; GO:0030312 external encapsulating structure; GO:0031967 organelle envelope; GO:004322…	GO:0000166 nucleotide binding; GO:0000287 magnesium ion binding; GO:0005488 binding; GO:0005507 copper ion binding; GO:0005515 protein binding; GO:0036094 small molecule binding; GO:0042802 identical protein binding; GO:0042803 protein homodimerization activity; GO:0043167 ion binding; GO:0043168 anion binding; GO:0043169 cation binding; GO:0046872 metal ion binding; GO:0046914 transition metal i…
A0A3Q7IRF9	Enoyl reductase (ER) domain-containing protein OS=Solanum lycopersicum OX=4081 PE=3 SV=1	--	112.4	139	4	2	2	2	37400000	cytoplasm	K23232	10HGO; 8-hydroxygeraniol dehydrogenase [EC:1.1.1.324]	map00902 Monoterpenoid biosynthesis; map01100 Metabolic pathways; map01110 Biosynthesis of secondary metabolites				PF08240; PF00107	PF08240 Alcohol dehydrogenase GroES-like domain; PF00107 Zinc-binding dehydrogenase	Q	KOG0023	Alcohol dehydrogenase, class V
A0A3Q7EMX2	Small ribosomal subunit protein uS10 domain-containing protein OS=Solanum lycopersicum OX=4081 PE=1 SV=1	--	13.7	44	10	1	1	1	37300000	cytoplasm	K02969	RP-S20e, RPS20; small subunit ribosomal protein S20e	map03010 Ribosome	GO:0002181 cytoplasmic translation; GO:0006412 translation; GO:0006518 peptide metabolic process; GO:0008152 metabolic process; GO:0009058 biosynthetic process; GO:0009059 macromolecule biosynthetic process; GO:0009987 cellular process; GO:0010467 gene expression; GO:0019538 protein metabolic process; GO:0043043 peptide biosynthetic process; GO:0043170 macromolecule metabolic process; GO:0043603 …	GO:0005622 intracellular anatomical structure; GO:0005737 cytoplasm; GO:0005829 cytosol; GO:0005840 ribosome; GO:0015935 small ribosomal subunit; GO:0022626 cytosolic ribosome; GO:0022627 cytosolic small ribosomal subunit; GO:0032991 protein-containing complex; GO:0043226 organelle; GO:0043228 non-membrane-bounded organelle; GO:0043229 intracellular organelle; GO:0043232 intracellular non-membran…	GO:0003735 structural constituent of ribosome; GO:0005198 structural molecule activity;	PF00338	PF00338 Ribosomal protein S10p/S20e	J	KOG0900	40S ribosomal protein S20
A0A3Q7EPT6	Plectin/eS10 N-terminal domain-containing protein OS=Solanum lycopersicum OX=4081 GN=101253133 PE=3 SV=1	101253133	20.1	77	15	2	2	2	37200000	nucleus	K02947	RP-S10e, RPS10; small subunit ribosomal protein S10e	map03010 Ribosome	GO:0000028 ribosomal small subunit assembly; GO:0001763 morphogenesis of a branching structure; GO:0006996 organelle organization; GO:0007275 multicellular organism development; GO:0009653 anatomical structure morphogenesis; GO:0009888 tissue development; GO:0009933 meristem structural organization; GO:0009987 cellular process; GO:0010014 meristem initiation; GO:0010016 shoot system morphogenesis…	GO:0005618 cell wall; GO:0005622 intracellular anatomical structure; GO:0005737 cytoplasm; GO:0005829 cytosol; GO:0005840 ribosome; GO:0009507 chloroplast; GO:0009536 plastid; GO:0015935 small ribosomal subunit; GO:0016020 membrane; GO:0022626 cytosolic ribosome; GO:0022627 cytosolic small ribosomal subunit; GO:0030312 external encapsulating structure; GO:0032991 protein-containing complex; GO:00…	GO:0003676 nucleic acid binding; GO:0003723 RNA binding; GO:0003729 mRNA binding; GO:0003735 structural constituent of ribosome; GO:0005198 structural molecule activity; GO:0005488 binding; GO:0097159 organic cyclic compound binding; GO:1901363 heterocyclic compound binding;	PF03501	PF03501 Plectin/S10 domain	J	KOG3344	40s ribosomal protein s10
A0A3Q7FR95	AB hydrolase-1 domain-containing protein OS=Solanum lycopersicum OX=4081 GN=101264913 PE=4 SV=1	101264913	40.8	102	9	2	2	2	36500000	chloroplast							PF12697	PF12697 Alpha/beta hydrolase family
A0A3Q7JAE3	fructose-bisphosphatase OS=Solanum lycopersicum OX=4081 GN=101262700 PE=3 SV=1	101262700	37.3	212	23	5	5	6	36200000	cytoplasm	K03841	FBP, fbp; fructose-1,6-bisphosphatase I [EC:3.1.3.11]	map00010 Glycolysis / Gluconeogenesis; map00030 Pentose phosphate pathway; map00051 Fructose and mannose metabolism; map00710 Carbon fixation by Calvin cycle; map01100 Metabolic pathways; map01110 Biosynthesis of secondary metabolites; map01200 Carbon metabolism		GO:0005622 intracellular anatomical structure; GO:0005737 cytoplasm;		PF00316; PF18913	PF00316 Fructose-1-6-bisphosphatase, N-terminal domain; PF18913 Fructose-1-6-bisphosphatase, C-terminal domain	G	KOG1458	Fructose-1,6-bisphosphatase
A0A3Q7HJL9	Pyruvate dehydrogenase E1 component subunit beta OS=Solanum lycopersicum OX=4081 GN=101268205 PE=4 SV=1	101268205	44.3	119	4	1	1	2	35200000	chloroplast	K00162	PDHB, pdhB; pyruvate dehydrogenase E1 component subunit beta [EC:1.2.4.1]	map00010 Glycolysis / Gluconeogenesis; map00020 Citrate cycle (TCA cycle); map00620 Pyruvate metabolism; map00785 Lipoic acid metabolism; map01100 Metabolic pathways; map01110 Biosynthesis of secondary metabolites; map01200 Carbon metabolism; map01210 2-Oxocarboxylic acid metabolism	GO:0003006 developmental process involved in reproduction; GO:0006082 organic acid metabolic process; GO:0006629 lipid metabolic process; GO:0006631 fatty acid metabolic process; GO:0006633 fatty acid biosynthetic process; GO:0008152 metabolic process; GO:0008610 lipid biosynthetic process; GO:0009058 biosynthetic process; GO:0009856 pollination; GO:0009987 cellular process; GO:0016053 organic ac…	GO:0005622 intracellular anatomical structure; GO:0005737 cytoplasm; GO:0009507 chloroplast; GO:0009526 plastid envelope; GO:0009532 plastid stroma; GO:0009536 plastid; GO:0009570 chloroplast stroma; GO:0009941 chloroplast envelope; GO:0031967 organelle envelope; GO:0032991 protein-containing complex; GO:0043226 organelle; GO:0043227 membrane-bounded organelle; GO:0043229 intracellular organelle;…	GO:0003824 catalytic activity; GO:0004738 pyruvate dehydrogenase activity; GO:0004739 pyruvate dehydrogenase (acetyl-transferring) activity; GO:0005488 binding; GO:0008270 zinc ion binding; GO:0016491 oxidoreductase activity; GO:0016624 oxidoreductase activity, acting on the aldehyde or oxo group of donors, disulfide as acceptor; GO:0016903 oxidoreductase activity, acting on the aldehyde or oxo g…	PF02779; PF02780	PF02779 Transketolase, pyrimidine binding domain; PF02780 Transketolase, C-terminal domain	C	KOG0524	Pyruvate dehydrogenase E1, beta subunit
A0A3Q7J0I3	RuBisCO large subunit-binding protein subunit alpha, chloroplastic OS=Solanum lycopersicum OX=4081 GN=101266598 PE=3 SV=1	101266598	61.9	114	6	3	3	3	35000000	chloroplast	K04077	groEL, HSPD1, HSP60, CPN60; chaperonin GroEL [EC:5.6.1.7]	map03018 RNA degradation	GO:0003006 developmental process involved in reproduction; GO:0006457 protein folding; GO:0006458 'de novo' protein folding; GO:0006996 organelle organization; GO:0007005 mitochondrion organization; GO:0007275 multicellular organism development; GO:0009657 plastid organization; GO:0009658 chloroplast organization; GO:0009790 embryo development; GO:0009791 post-embryonic development; GO:0009793 em…	GO:0005576 extracellular region; GO:0005622 intracellular anatomical structure; GO:0005737 cytoplasm; GO:0005739 mitochondrion; GO:0005829 cytosol; GO:0005840 ribosome; GO:0009507 chloroplast; GO:0009526 plastid envelope; GO:0009532 plastid stroma; GO:0009536 plastid; GO:0009570 chloroplast stroma; GO:0009579 thylakoid; GO:0009941 chloroplast envelope; GO:0016020 membrane; GO:0022626 cytosolic ri…	GO:0005488 binding; GO:0005515 protein binding; GO:0044183 protein folding chaperone; GO:0051082 unfolded protein binding;			O	KOG0356	Mitochondrial chaperonin, Cpn60/Hsp60p
A0A3Q7FS97	Lactoylglutathione lyase OS=Solanum lycopersicum OX=4081 PE=3 SV=1	--	32.8	82	8	2	2	2	34800000	cytoplasm	K01759	GLO1, gloA; lactoylglutathione lyase [EC:4.4.1.5]	map00620 Pyruvate metabolism; map01100 Metabolic pathways	GO:0006081 cellular aldehyde metabolic process; GO:0006082 organic acid metabolic process; GO:0006089 lactate metabolic process; GO:0006950 response to stress; GO:0006970 response to osmotic stress; GO:0006979 response to oxidative stress; GO:0008152 metabolic process; GO:0009056 catabolic process; GO:0009438 methylglyoxal metabolic process; GO:0009628 response to abiotic stimulus; GO:0009651 res…	GO:0005622 intracellular anatomical structure; GO:0005737 cytoplasm; GO:0005773 vacuole; GO:0005777 peroxisome; GO:0005829 cytosol; GO:0005886 plasma membrane; GO:0009507 chloroplast; GO:0009526 plastid envelope; GO:0009536 plastid; GO:0009941 chloroplast envelope; GO:0016020 membrane; GO:0031967 organelle envelope; GO:0042579 microbody; GO:0043226 organelle; GO:0043227 membrane-bounded organelle…	GO:0003824 catalytic activity; GO:0004462 lactoylglutathione lyase activity; GO:0005488 binding; GO:0016151 nickel cation binding; GO:0016829 lyase activity; GO:0016846 carbon-sulfur lyase activity; GO:0019863 IgE binding; GO:0019865 immunoglobulin binding; GO:0043167 ion binding; GO:0043169 cation binding; GO:0044877 protein-containing complex binding; GO:0046872 metal ion binding; GO:0046914 tr…	PF00903	PF00903 Glyoxalase/Bleomycin resistance protein/Dioxygenase superfamily	G	KOG2943	Predicted glyoxalase
A0A3Q7I0A1	glutathione transferase OS=Solanum lycopersicum OX=4081 PE=3 SV=1	--	41.9	110	6	2	2	2	34700000	cytoplasm	K00799	GST, gst; glutathione S-transferase [EC:2.5.1.18]	map00480 Glutathione metabolism; map01100 Metabolic pathways				PF02798; PF00043	PF02798 Glutathione S-transferase, N-terminal domain; PF00043 Glutathione S-transferase, C-terminal domain	O	KOG0406	Glutathione S-transferase
A0A3Q7HNN1	Clathrin heavy chain OS=Solanum lycopersicum OX=4081 GN=101250125 PE=3 SV=1	101250125	192.5	175	4	4	4	4	34600000	cytoplasm	K04646	CLTC; clathrin heavy chain	map04142 Lysosome; map04144 Endocytosis	GO:0006810 transport; GO:0006897 endocytosis; GO:0006898 receptor-mediated endocytosis; GO:0009987 cellular process; GO:0010118 stomatal movement; GO:0016192 vesicle-mediated transport; GO:0051179 localization; GO:0051234 establishment of localization; GO:0072583 clathrin-dependent endocytosis; GO:0098657 import into cell;	GO:0005622 intracellular anatomical structure; GO:0005737 cytoplasm; GO:0005773 vacuole; GO:0005774 vacuolar membrane; GO:0005794 Golgi apparatus; GO:0005829 cytosol; GO:0005886 plasma membrane; GO:0005911 cell-cell junction; GO:0009506 plasmodesma; GO:0009507 chloroplast; GO:0009536 plastid; GO:0012505 endomembrane system; GO:0016020 membrane; GO:0030054 cell junction; GO:0031090 organelle membr…	GO:0005488 binding; GO:0005515 protein binding; GO:0042802 identical protein binding;			U	KOG0985	Vesicle coat protein clathrin, heavy chain
A0A3Q7FK90	RNA helicase OS=Solanum lycopersicum OX=4081 GN=101263192 PE=4 SV=1	101263192	66.4	169	7	2	3	3	33400000	nucleus	K11594	DDX3X, bel; ATP-dependent RNA helicase DDX3X [EC:5.6.2.7]		GO:0006139 nucleobase-containing compound metabolic process; GO:0008152 metabolic process; GO:0009987 cellular process; GO:0010501 RNA secondary structure unwinding; GO:0016070 RNA metabolic process; GO:0043170 macromolecule metabolic process; GO:0044237 cellular metabolic process; GO:0044238 primary metabolic process; GO:0090304 nucleic acid metabolic process;	GO:0005622 intracellular anatomical structure; GO:0005634 nucleus; GO:0005730 nucleolus; GO:0005737 cytoplasm; GO:0005777 peroxisome; GO:0005886 plasma membrane; GO:0016020 membrane; GO:0031974 membrane-enclosed lumen; GO:0031981 nuclear lumen; GO:0042579 microbody; GO:0043226 organelle; GO:0043227 membrane-bounded organelle; GO:0043228 non-membrane-bounded organelle; GO:0043229 intracellular org…	GO:0003676 nucleic acid binding; GO:0003723 RNA binding; GO:0003724 RNA helicase activity; GO:0003729 mRNA binding; GO:0003824 catalytic activity; GO:0004386 helicase activity; GO:0005488 binding; GO:0008186 ATP-dependent activity, acting on RNA; GO:0016462 pyrophosphatase activity; GO:0016787 hydrolase activity; GO:0016817 hydrolase activity, acting on acid anhydrides; GO:0016818 hydrolase activ…	PF00270; PF00271	PF00270 DEAD/DEAH box helicase; PF00271 Helicase conserved C-terminal domain	A	KOG0335	ATP-dependent RNA helicase
Q38JD4	Temperature-induced lipocalin OS=Solanum lycopersicum OX=4081 GN=TIL PE=2 SV=1	TIL	21.5	275	17	4	4	5	32500000	cytoplasm	K03098	APOD; apolipoprotein D and lipocalin family protein		GO:0001101 response to acid chemical; GO:0003006 developmental process involved in reproduction; GO:0006873 intracellular monoatomic ion homeostasis; GO:0006883 intracellular sodium ion homeostasis; GO:0006950 response to stress; GO:0006970 response to osmotic stress; GO:0006972 hyperosmotic response; GO:0007275 multicellular organism development; GO:0009266 response to temperature stimulus; GO:0…	GO:0005622 intracellular anatomical structure; GO:0005737 cytoplasm; GO:0005739 mitochondrion; GO:0005773 vacuole; GO:0005774 vacuolar membrane; GO:0005783 endoplasmic reticulum; GO:0005794 Golgi apparatus; GO:0005886 plasma membrane; GO:0005911 cell-cell junction; GO:0009506 plasmodesma; GO:0009507 chloroplast; GO:0009526 plastid envelope; GO:0009536 plastid; GO:0009898 cytoplasmic side of plasm…		PF08212	PF08212 Lipocalin-like domain	M	KOG4824	Apolipoprotein D/Lipocalin
A0A3Q7HG98	Heme-binding protein 2 OS=Solanum lycopersicum OX=4081 GN=101255814 PE=3 SV=1	101255814	25.8	128	14	2	2	3	32500000	chloroplast
K4BYA6	Protein SIEVE ELEMENT OCCLUSION B-like OS=Solanum lycopersicum OX=4081 GN=101249174 PE=4 SV=1	101249174	90.7	155	9	5	5	5	32400000	chloroplast				GO:0009888 tissue development; GO:0010087 phloem or xylem histogenesis; GO:0010088 phloem development; GO:0032502 developmental process; GO:0048856 anatomical structure development;		GO:0005488 binding; GO:0005515 protein binding; GO:0042802 identical protein binding; GO:0042803 protein homodimerization activity; GO:0046983 protein dimerization activity;
A0A3Q7GRY8	40S ribosomal protein S26 OS=Solanum lycopersicum OX=4081 GN=101248302 PE=1 SV=1	101248302	14.6	50	13	1	1	1	32000000	cytoplasm	K02976	RP-S26e, RPS26; small subunit ribosomal protein S26e	map03010 Ribosome		GO:0005622 intracellular anatomical structure; GO:0005737 cytoplasm; GO:0005829 cytosol; GO:0005840 ribosome; GO:0005911 cell-cell junction; GO:0009506 plasmodesma; GO:0009507 chloroplast; GO:0009536 plastid; GO:0015935 small ribosomal subunit; GO:0016020 membrane; GO:0022626 cytosolic ribosome; GO:0022627 cytosolic small ribosomal subunit; GO:0030054 cell junction; GO:0032991 protein-containing …	GO:0003676 nucleic acid binding; GO:0003723 RNA binding; GO:0003729 mRNA binding; GO:0003735 structural constituent of ribosome; GO:0005198 structural molecule activity; GO:0005488 binding; GO:0097159 organic cyclic compound binding; GO:1901363 heterocyclic compound binding;			J	KOG1768	40s ribosomal protein S26
A0A3Q7GM08	aldehyde dehydrogenase (NAD(+)) OS=Solanum lycopersicum OX=4081 PE=3 SV=1	--	56.1	83	7	2	2	2	31900000	chloroplast	K14085	ALDH7A1; aldehyde dehydrogenase family 7 member A1 [EC:1.2.1.31 1.2.1.8 1.2.1.3]	map00010 Glycolysis / Gluconeogenesis; map00053 Ascorbate and aldarate metabolism; map00071 Fatty acid degradation; map00260 Glycine, serine and threonine metabolism; map00280 Valine, leucine and isoleucine degradation; map00310 Lysine degradation; map00330 Arginine and proline metabolism; map00340 Histidine metabolism; map00380 Tryptophan metabolism; map00410 beta-Alanine metabolism; map00561 Gl…	GO:0001101 response to acid chemical; GO:0006081 cellular aldehyde metabolic process; GO:0006950 response to stress; GO:0006970 response to osmotic stress; GO:0008152 metabolic process; GO:0009269 response to desiccation; GO:0009414 response to water deprivation; GO:0009415 response to water; GO:0009628 response to abiotic stimulus; GO:0009651 response to salt stress; GO:0009719 response to endog…	GO:0005622 intracellular anatomical structure; GO:0005737 cytoplasm; GO:0005829 cytosol;	GO:0003824 catalytic activity; GO:0004029 aldehyde dehydrogenase (NAD+) activity; GO:0016491 oxidoreductase activity; GO:0016620 oxidoreductase activity, acting on the aldehyde or oxo group of donors, NAD or NADP as acceptor; GO:0016903 oxidoreductase activity, acting on the aldehyde or oxo group of donors;			C	KOG2453	Aldehyde dehydrogenase
D1MAF2	Exportin-1 OS=Solanum lycopersicum OX=4081 GN=Xpo1 PE=2 SV=1	Xpo1	123.5	149	4	4	4	5	31800000	cytoplasm	K14290	XPO1, CRM1; exportin-1	map03008 Ribosome biogenesis in eukaryotes; map03013 Nucleocytoplasmic transport; map03250 Viral life cycle - HIV-1	GO:0000054 ribosomal subunit export from nucleus; GO:0000055 ribosomal large subunit export from nucleus; GO:0000056 ribosomal small subunit export from nucleus; GO:0000122 negative regulation of transcription by RNA polymerase II; GO:0000902 cell morphogenesis; GO:0003006 developmental process involved in reproduction; GO:0006355 regulation of DNA-templated transcription; GO:0006357 regulation o…	GO:0000775 chromosome, centromeric region; GO:0000776 kinetochore; GO:0005622 intracellular anatomical structure; GO:0005634 nucleus; GO:0005694 chromosome; GO:0005737 cytoplasm; GO:0005829 cytosol; GO:0005911 cell-cell junction; GO:0009506 plasmodesma; GO:0030054 cell junction; GO:0032991 protein-containing complex; GO:0043226 organelle; GO:0043227 membrane-bounded organelle; GO:0043228 non-memb…	GO:0005049 nuclear export signal receptor activity; GO:0005488 binding; GO:0005515 protein binding; GO:0019904 protein domain specific binding; GO:0140104 molecular carrier activity; GO:0140142 nucleocytoplasmic carrier activity;			YU	KOG2020	Nuclear transport receptor CRM1/MSN5 (importin beta superfamily)
A0A3Q7G917	ATP citrate synthase OS=Solanum lycopersicum OX=4081 GN=101246135 PE=3 SV=1	101246135	46.5	79	3	1	1	1	31800000	chloroplast	K01648	ACLY; ATP citrate (pro-S)-lyase [EC:2.3.3.8]	map00020 Citrate cycle (TCA cycle); map01100 Metabolic pathways; map01110 Biosynthesis of secondary metabolites	GO:0006082 organic acid metabolic process; GO:0006084 acetyl-CoA metabolic process; GO:0006085 acetyl-CoA biosynthetic process; GO:0006139 nucleobase-containing compound metabolic process; GO:0006163 purine nucleotide metabolic process; GO:0006164 purine nucleotide biosynthetic process; GO:0006629 lipid metabolic process; GO:0006631 fatty acid metabolic process; GO:0006633 fatty acid biosynthetic…	GO:0005622 intracellular anatomical structure; GO:0005737 cytoplasm; GO:0005829 cytosol; GO:0009346 ATP-independent citrate lyase complex; GO:0032991 protein-containing complex;	GO:0003824 catalytic activity; GO:0003878 ATP citrate synthase activity; GO:0016740 transferase activity; GO:0016746 acyltransferase activity; GO:0046912 acyltransferase activity, acyl groups converted into alkyl on transfer;	PF08442; PF16114	PF08442 ATP-grasp domain; PF16114 ATP citrate lyase citrate-binding	C	KOG1254	ATP-citrate lyase
O49877	CYP1 OS=Solanum lycopersicum OX=4081 GN=C14 PE=2 SV=1	C14	51.1	174	11	3	3	3	31500000	chloroplast	K25900	RD21; cysteine proteinase RD21 [EC:3.4.22.-]		GO:0006508 proteolysis; GO:0006950 response to stress; GO:0006952 defense response; GO:0008152 metabolic process; GO:0009056 catabolic process; GO:0009057 macromolecule catabolic process; GO:0009605 response to external stimulus; GO:0009607 response to biotic stimulus; GO:0009620 response to fungus; GO:0009987 cellular process; GO:0019538 protein metabolic process; GO:0030163 protein catabolic pr…	GO:0000323 lytic vacuole; GO:0000932 P-body; GO:0005576 extracellular region; GO:0005615 extracellular space; GO:0005622 intracellular anatomical structure; GO:0005737 cytoplasm; GO:0005764 lysosome; GO:0005773 vacuole; GO:0005911 cell-cell junction; GO:0009506 plasmodesma; GO:0009507 chloroplast; GO:0009536 plastid; GO:0010494 cytoplasmic stress granule; GO:0030054 cell junction; GO:0032991 prot…	GO:0003824 catalytic activity; GO:0004175 endopeptidase activity; GO:0004197 cysteine-type endopeptidase activity; GO:0008233 peptidase activity; GO:0008234 cysteine-type peptidase activity; GO:0016787 hydrolase activity; GO:0140096 catalytic activity, acting on a protein;	PF08246; PF00112	PF08246 Cathepsin propeptide inhibitor domain (I29); PF00112 Papain family cysteine protease	T	KOG4296	Epithelin/granulin
A0A3Q7I1J2	PCI domain-containing protein OS=Solanum lycopersicum OX=4081 GN=101267619 PE=4 SV=1	101267619	44.3	167	7	2	2	3	30100000	cytoplasm	K03037	PSMD6, RPN7; 26S proteasome regulatory subunit N7	map03050 Proteasome	GO:0006508 proteolysis; GO:0006511 ubiquitin-dependent protein catabolic process; GO:0008152 metabolic process; GO:0009056 catabolic process; GO:0009057 macromolecule catabolic process; GO:0009987 cellular process; GO:0010498 proteasomal protein catabolic process; GO:0019538 protein metabolic process; GO:0019941 modification-dependent protein catabolic process; GO:0030163 protein catabolic proces…	GO:0000502 proteasome complex; GO:0005622 intracellular anatomical structure; GO:0005634 nucleus; GO:0005737 cytoplasm; GO:0005829 cytosol; GO:0005886 plasma membrane; GO:0016020 membrane; GO:0032991 protein-containing complex; GO:0043226 organelle; GO:0043227 membrane-bounded organelle; GO:0043229 intracellular organelle; GO:0043231 intracellular membrane-bounded organelle; GO:0071944 cell perip…		PF01399; PF21154	PF01399 PCI domain; PF21154 26S proteasome regulatory subunit RPN7/PSMD6 C-terminal helix	O	KOG0687	26S proteasome regulatory complex, subunit RPN7/PSMD6
A0A3Q7GB69	Glyceraldehyde-3-phosphate dehydrogenase OS=Solanum lycopersicum OX=4081 GN=101264004 PE=3 SV=1	101264004	50.9	178	10	1	4	4	29900000	chloroplast	K05298	GAPA; glyceraldehyde-3-phosphate dehydrogenase (NADP+) (phosphorylating) [EC:1.2.1.13]	map00710 Carbon fixation by Calvin cycle; map01100 Metabolic pathways; map01200 Carbon metabolism				PF00044; PF02800	PF00044 Glyceraldehyde 3-phosphate dehydrogenase, NAD binding domain; PF02800 Glyceraldehyde 3-phosphate dehydrogenase, C-terminal domain	G	KOG0657	Glyceraldehyde 3-phosphate dehydrogenase
A0A3Q7GH03	SEC7 domain-containing protein OS=Solanum lycopersicum OX=4081 PE=3 SV=1	--	214.1	78	1	2	2	2	29900000	nucleus	K18443	GBF1; golgi-specific brefeldin A-resistance guanine nucleotide exchange factor 1	map04144 Endocytosis	GO:0000278 mitotic cell cycle; GO:0000281 mitotic cytokinesis; GO:0000578 embryonic axis specification; GO:0000902 cell morphogenesis; GO:0000910 cytokinesis; GO:0000911 cytokinesis by cell plate formation; GO:0001736 establishment of planar polarity; GO:0001738 morphogenesis of a polarized epithelium; GO:0002009 morphogenesis of an epithelium; GO:0003006 developmental process involved in reprodu…	GO:0005622 intracellular anatomical structure; GO:0005737 cytoplasm; GO:0005768 endosome; GO:0005794 Golgi apparatus; GO:0005802 trans-Golgi network; GO:0005829 cytosol; GO:0005886 plasma membrane; GO:0010008 endosome membrane; GO:0012505 endomembrane system; GO:0016020 membrane; GO:0031090 organelle membrane; GO:0031410 cytoplasmic vesicle; GO:0031982 vesicle; GO:0031984 organelle subcompartment…	GO:0005085 guanyl-nucleotide exchange factor activity; GO:0005488 binding; GO:0005515 protein binding; GO:0019899 enzyme binding; GO:0042802 identical protein binding; GO:0042803 protein homodimerization activity; GO:0046983 protein dimerization activity; GO:0051020 GTPase binding; GO:0098772 molecular function regulator activity;	PF01399; PF18503; PF12783; PF01369	PF01399 PCI domain; PF18503 26S proteasome subunit RPN6 C-terminal helix domain; PF12783 Mon2/Sec7/BIG1-like, HUS domain; PF01369 Sec7 domain	U	KOG0928	Pattern-formation protein/guanine nucleotide exchange factor
A0A3Q7F355	Low-temperature-induced cysteine proteinase-like OS=Solanum lycopersicum OX=4081 GN=101246497 PE=3 SV=1	101246497	55.5	40	2	1	1	1	29500000	nucleus				GO:0006508 proteolysis; GO:0008152 metabolic process; GO:0009056 catabolic process; GO:0009057 macromolecule catabolic process; GO:0009987 cellular process; GO:0019538 protein metabolic process; GO:0030163 protein catabolic process; GO:0043170 macromolecule metabolic process; GO:0044237 cellular metabolic process; GO:0044238 primary metabolic process; GO:0044248 cellular catabolic process; GO:005…	GO:0000323 lytic vacuole; GO:0005576 extracellular region; GO:0005615 extracellular space; GO:0005622 intracellular anatomical structure; GO:0005737 cytoplasm; GO:0005764 lysosome; GO:0005773 vacuole; GO:0043226 organelle; GO:0043227 membrane-bounded organelle; GO:0043229 intracellular organelle; GO:0043231 intracellular membrane-bounded organelle;	GO:0003824 catalytic activity; GO:0004175 endopeptidase activity; GO:0004197 cysteine-type endopeptidase activity; GO:0008233 peptidase activity; GO:0008234 cysteine-type peptidase activity; GO:0016787 hydrolase activity; GO:0140096 catalytic activity, acting on a protein;	PF08246; PF00112	PF08246 Cathepsin propeptide inhibitor domain (I29); PF00112 Papain family cysteine protease	T	KOG4296	Epithelin/granulin
A0A3Q7FR32	Heat-shock protein(predicted) OS=Solanum lycopersicum OX=4081 PE=3 SV=1	--	20.5	155	22	3	3	4	29400000	endoplasmic reticulum	K13993	HSP20; HSP20 family protein	map04141 Protein processing in endoplasmic reticulum				PF00011	PF00011 Hsp20/alpha crystallin family	O	KOG0710	Molecular chaperone (small heat-shock protein Hsp26/Hsp42)
A0A3Q7I8D7	26S proteasome non-ATPase regulatory subunit 1 homolog OS=Solanum lycopersicum OX=4081 GN=101261856 PE=3 SV=1	101261856	108.9	73	3	2	2	2	29000000	endoplasmic reticulum	K03032	PSMD1, RPN2; 26S proteasome regulatory subunit N2	map03050 Proteasome	GO:0006508 proteolysis; GO:0006511 ubiquitin-dependent protein catabolic process; GO:0008152 metabolic process; GO:0009056 catabolic process; GO:0009057 macromolecule catabolic process; GO:0009987 cellular process; GO:0010498 proteasomal protein catabolic process; GO:0019538 protein metabolic process; GO:0019941 modification-dependent protein catabolic process; GO:0030163 protein catabolic proces…	GO:0000502 proteasome complex; GO:0005622 intracellular anatomical structure; GO:0005634 nucleus; GO:0005737 cytoplasm; GO:0005829 cytosol; GO:0005838 proteasome regulatory particle; GO:0005886 plasma membrane; GO:0008540 proteasome regulatory particle, base subcomplex; GO:0016020 membrane; GO:0022624 proteasome accessory complex; GO:0031597 cytosolic proteasome complex; GO:0032991 protein-contai…		PF21505; PF18004	PF21505 26S proteasome subunit RPN2, N-terminal domain; PF18004 26S proteasome regulatory subunit RPN2 C-terminal domain	O	KOG2062	26S proteasome regulatory complex, subunit RPN2/PSMD1
A0A3Q7FCW3	Chlorophyll a-b binding protein, chloroplastic OS=Solanum lycopersicum OX=4081 GN=101267774 PE=3 SV=1	101267774	28.3	163	16	4	4	4	28300000	chloroplast	K08912	LHCB1; light-harvesting complex II chlorophyll a/b binding protein 1	map00196 Photosynthesis - antenna proteins; map01100 Metabolic pathways	GO:0006091 generation of precursor metabolites and energy; GO:0008152 metabolic process; GO:0009314 response to radiation; GO:0009416 response to light stimulus; GO:0009628 response to abiotic stimulus; GO:0009765 photosynthesis, light harvesting; GO:0009768 photosynthesis, light harvesting in photosystem I; GO:0009987 cellular process; GO:0015979 photosynthesis; GO:0019684 photosynthesis, light …	GO:0005622 intracellular anatomical structure; GO:0005737 cytoplasm; GO:0009507 chloroplast; GO:0009526 plastid envelope; GO:0009532 plastid stroma; GO:0009534 chloroplast thylakoid; GO:0009535 chloroplast thylakoid membrane; GO:0009536 plastid; GO:0009570 chloroplast stroma; GO:0009579 thylakoid; GO:0009941 chloroplast envelope; GO:0010287 plastoglobule; GO:0016020 membrane; GO:0031967 organelle…	GO:0005488 binding; GO:0016168 chlorophyll binding; GO:0031409 pigment binding; GO:0043167 ion binding; GO:0043168 anion binding; GO:0046906 tetrapyrrole binding; GO:0097159 organic cyclic compound binding; GO:1901363 heterocyclic compound binding;
A0A3Q7G087	phosphoglucomutase (alpha-D-glucose-1,6-bisphosphate-dependent) OS=Solanum lycopersicum OX=4081 GN=101267885 PE=3 SV=1	101267885	63.4	232	11	3	3	4	28300000	cytoplasm	K01835	pgm; phosphoglucomutase [EC:5.4.2.2]	map00010 Glycolysis / Gluconeogenesis; map00030 Pentose phosphate pathway; map00052 Galactose metabolism; map00230 Purine metabolism; map00500 Starch and sucrose metabolism; map00520 Amino sugar and nucleotide sugar metabolism; map01100 Metabolic pathways; map01110 Biosynthesis of secondary metabolites; map01250 Biosynthesis of nucleotide sugars	GO:0000271 polysaccharide biosynthetic process; GO:0005975 carbohydrate metabolic process; GO:0005976 polysaccharide metabolic process; GO:0005977 glycogen metabolic process; GO:0005978 glycogen biosynthetic process; GO:0005982 starch metabolic process; GO:0005996 monosaccharide metabolic process; GO:0006006 glucose metabolic process; GO:0006012 galactose metabolic process; GO:0006091 generation …	GO:0005622 intracellular anatomical structure; GO:0005634 nucleus; GO:0005737 cytoplasm; GO:0005829 cytosol; GO:0005886 plasma membrane; GO:0009507 chloroplast; GO:0009526 plastid envelope; GO:0009532 plastid stroma; GO:0009536 plastid; GO:0009570 chloroplast stroma; GO:0010319 stromule; GO:0016020 membrane; GO:0031967 organelle envelope; GO:0043226 organelle; GO:0043227 membrane-bounded organell…	GO:0003824 catalytic activity; GO:0004614 phosphoglucomutase activity; GO:0016853 isomerase activity; GO:0016866 intramolecular transferase activity; GO:0016868 intramolecular phosphotransferase activity;	PF02878; PF02879; PF02880	PF02878 Phosphoglucomutase/phosphomannomutase, alpha/beta/alpha domain I; PF02879 Phosphoglucomutase/phosphomannomutase, alpha/beta/alpha domain II; PF02880 Phosphoglucomutase/phosphomannomutase, alpha/beta/alpha domain III	G	KOG0625	Phosphoglucomutase
P36181	Heat shock cognate protein 80 OS=Solanum lycopersicum OX=4081 GN=HSC80 PE=2 SV=1	HSC80	80.1	641	23	1	13	14	28100000	cytoplasm	K04079	HSP90A, htpG; molecular chaperone HtpG	map04141 Protein processing in endoplasmic reticulum; map04626 Plant-pathogen interaction	GO:0002376 immune system process; GO:0006457 protein folding; GO:0006950 response to stress; GO:0006952 defense response; GO:0006955 immune response; GO:0009266 response to temperature stimulus; GO:0009408 response to heat; GO:0009605 response to external stimulus; GO:0009607 response to biotic stimulus; GO:0009617 response to bacterium; GO:0009628 response to abiotic stimulus; GO:0009987 cellula…	GO:0005576 extracellular region; GO:0005618 cell wall; GO:0005622 intracellular anatomical structure; GO:0005634 nucleus; GO:0005730 nucleolus; GO:0005737 cytoplasm; GO:0005773 vacuole; GO:0005774 vacuolar membrane; GO:0005794 Golgi apparatus; GO:0005829 cytosol; GO:0005886 plasma membrane; GO:0009507 chloroplast; GO:0009532 plastid stroma; GO:0009536 plastid; GO:0009570 chloroplast stroma; GO:00…	GO:0003824 catalytic activity; GO:0016462 pyrophosphatase activity; GO:0016787 hydrolase activity; GO:0016817 hydrolase activity, acting on acid anhydrides; GO:0016818 hydrolase activity, acting on acid anhydrides, in phosphorus-containing anhydrides; GO:0016887 ATP hydrolysis activity; GO:0017111 ribonucleoside triphosphate phosphatase activity;	PF13589	PF13589 Histidine kinase-, DNA gyrase B-, and HSP90-like ATPase	O	KOG0019	Molecular chaperone (HSP90 family)
A0A3Q7HRQ8	Plastid lipid-associated protein/fibrillin conserved domain-containing protein OS=Solanum lycopersicum OX=4081 GN=101266439 PE=4 SV=1	101266439	37.5	132	6	1	1	2	27700000	chloroplast
A0A3Q7FL53	Acyl-[acyl-carrier-protein] desaturase OS=Solanum lycopersicum OX=4081 GN=101266607 PE=3 SV=1	101266607	44.8	110	7	2	2	3	27600000	chloroplast	K03921	FAB2, SSI2, desA1; acyl-[acyl-carrier protein] desaturase [EC:1.14.19.2 1.14.19.11 1.14.19.26]	map00061 Fatty acid biosynthesis; map01040 Biosynthesis of unsaturated fatty acids; map01100 Metabolic pathways; map01212 Fatty acid metabolism				PF03405	PF03405 Fatty acid desaturase
A0A3Q7H7Q7	DNA-directed RNA polymerase OS=Solanum lycopersicum OX=4081 PE=3 SV=1	--	204.1	173	3	2	3	4	26900000	chloroplast	K10908	POLRMT, RPO41; DNA-directed RNA polymerase, mitochondrial [EC:2.7.7.6]			GO:0005622 intracellular anatomical structure; GO:0005737 cytoplasm; GO:0005739 mitochondrion; GO:0043226 organelle; GO:0043227 membrane-bounded organelle; GO:0043229 intracellular organelle; GO:0043231 intracellular membrane-bounded organelle;		PF13589; PF14700	PF13589 Histidine kinase-, DNA gyrase B-, and HSP90-like ATPase; PF14700 DNA-directed RNA polymerase N-terminal	KL	KOG1038	Mitochondrial/chloroplast DNA-directed RNA polymerase RPO41, provides primers for DNA replication-initiation
A0A3Q7HZQ4	V-type proton ATPase subunit H OS=Solanum lycopersicum OX=4081 PE=3 SV=1	--	53.7	74	6	2	2	2	26900000	cytoplasm	K02144	ATPeV1H; V-type H+-transporting ATPase subunit H	map00190 Oxidative phosphorylation; map01100 Metabolic pathways; map04142 Lysosome; map04145 Phagosome	GO:0006810 transport; GO:0006811 monoatomic ion transport; GO:0006812 monoatomic cation transport; GO:0006873 intracellular monoatomic ion homeostasis; GO:0006885 regulation of pH; GO:0007035 vacuolar acidification; GO:0009987 cellular process; GO:0019725 cellular homeostasis; GO:0030003 intracellular monoatomic cation homeostasis; GO:0030641 regulation of cellular pH; GO:0034220 monoatomic ion t…	GO:0000221 vacuolar proton-transporting V-type ATPase, V1 domain; GO:0000325 plant-type vacuole; GO:0005622 intracellular anatomical structure; GO:0005737 cytoplasm; GO:0005773 vacuole; GO:0005774 vacuolar membrane; GO:0005794 Golgi apparatus; GO:0005886 plasma membrane; GO:0009507 chloroplast; GO:0009536 plastid; GO:0012505 endomembrane system; GO:0016020 membrane; GO:0016469 proton-transporting…	GO:0003824 catalytic activity; GO:0005215 transporter activity; GO:0008324 monoatomic cation transmembrane transporter activity; GO:0015075 monoatomic ion transmembrane transporter activity; GO:0015078 proton transmembrane transporter activity; GO:0015318 inorganic molecular entity transmembrane transporter activity; GO:0015399 primary active transmembrane transporter activity; GO:0016462 pyropho…			C	KOG2759	Vacuolar H+-ATPase V1 sector, subunit H
A0A3Q7JAQ7	H(+)-transporting two-sector ATPase OS=Solanum lycopersicum OX=4081 PE=3 SV=1	--	42.3	453	27	2	7	11	26600000	cytoplasm	K02145	ATPeV1A, ATP6A; V-type H+-transporting ATPase subunit A [EC:7.1.2.2]	map00190 Oxidative phosphorylation; map01100 Metabolic pathways; map04145 Phagosome	GO:0006810 transport; GO:0006811 monoatomic ion transport; GO:0006812 monoatomic cation transport; GO:0006950 response to stress; GO:0006970 response to osmotic stress; GO:0006996 organelle organization; GO:0007030 Golgi organization; GO:0007275 multicellular organism development; GO:0009555 pollen development; GO:0009628 response to abiotic stimulus; GO:0009651 response to salt stress; GO:000998…	GO:0000325 plant-type vacuole; GO:0005576 extracellular region; GO:0005618 cell wall; GO:0005622 intracellular anatomical structure; GO:0005737 cytoplasm; GO:0005773 vacuole; GO:0005774 vacuolar membrane; GO:0005794 Golgi apparatus; GO:0005886 plasma membrane; GO:0005911 cell-cell junction; GO:0009506 plasmodesma; GO:0009507 chloroplast; GO:0009526 plastid envelope; GO:0009536 plastid; GO:0009941…	GO:0002020 protease binding; GO:0003824 catalytic activity; GO:0005215 transporter activity; GO:0005488 binding; GO:0005515 protein binding; GO:0008324 monoatomic cation transmembrane transporter activity; GO:0015075 monoatomic ion transmembrane transporter activity; GO:0015078 proton transmembrane transporter activity; GO:0015318 inorganic molecular entity transmembrane transporter activity; GO:…	PF00006; PF22919	PF00006 ATP synthase alpha/beta family, nucleotide-binding domain; PF22919 C-terminal domain of V and A type ATP synthase	C	KOG1352	Vacuolar H+-ATPase V1 sector, subunit A
A0A3Q7F952	Clp R domain-containing protein OS=Solanum lycopersicum OX=4081 PE=3 SV=1	--	111.4	112	5	3	3	3	26600000	chloroplast	K03695	clpB; ATP-dependent Clp protease ATP-binding subunit ClpB		GO:0006950 response to stress; GO:0006996 organelle organization; GO:0009266 response to temperature stimulus; GO:0009408 response to heat; GO:0009628 response to abiotic stimulus; GO:0009657 plastid organization; GO:0009658 chloroplast organization; GO:0009987 cellular process; GO:0016043 cellular component organization; GO:0050896 response to stimulus; GO:0071840 cellular component organization…	GO:0005622 intracellular anatomical structure; GO:0005737 cytoplasm; GO:0009507 chloroplast; GO:0009532 plastid stroma; GO:0009536 plastid; GO:0009570 chloroplast stroma; GO:0043226 organelle; GO:0043227 membrane-bounded organelle; GO:0043229 intracellular organelle; GO:0043231 intracellular membrane-bounded organelle;		PF00004; PF17871; PF07724; PF10431	PF00004 ATPase family associated with various cellular activities (AAA); PF17871 AAA lid domain; PF07724 AAA domain (Cdc48 subfamily); PF10431 C-terminal, D2-small domain, of ClpB protein	O	KOG1051	Chaperone HSP104 and related ATP-dependent Clp proteases
A0A3Q7JD76	Glyceraldehyde-3-phosphate dehydrogenase OS=Solanum lycopersicum OX=4081 GN=101249445 PE=3 SV=1	101249445	48	205	11	1	4	4	25600000	chloroplast	K05298	GAPA; glyceraldehyde-3-phosphate dehydrogenase (NADP+) (phosphorylating) [EC:1.2.1.13]	map00710 Carbon fixation by Calvin cycle; map01100 Metabolic pathways; map01200 Carbon metabolism				PF00044; PF02800	PF00044 Glyceraldehyde 3-phosphate dehydrogenase, NAD binding domain; PF02800 Glyceraldehyde 3-phosphate dehydrogenase, C-terminal domain	G	KOG0657	Glyceraldehyde 3-phosphate dehydrogenase
A0A3Q7FJL7	40S ribosomal protein S18 OS=Solanum lycopersicum OX=4081 GN=101266399 PE=1 SV=1	101266399	17.5	117	16	1	2	2	25100000	cytoplasm	K02964	RP-S18e, RPS18; small subunit ribosomal protein S18e	map03010 Ribosome						J	KOG3311	Ribosomal protein S18
A0A3Q7E7D4	Oxoglutarate/malate translocator(predicted) OS=Solanum lycopersicum OX=4081 GN=778218 PE=3 SV=1	778218	31.7	62	4	1	1	1	25100000	chloroplast	K15104	SLC25A11, OGC; solute carrier family 25 (mitochondrial oxoglutarate transporter), member 11							C	KOG0759	Mitochondrial oxoglutarate/malate carrier proteins
A0A3Q7GM81	Tubulin beta chain OS=Solanum lycopersicum OX=4081 PE=3 SV=1	--	68.6	554	18	1	9	12	25000000	nucleus	K07375	TUBB; tubulin beta	map04145 Phagosome; map04814 Motor proteins				PF00091; PF03953	PF00091 Tubulin/FtsZ family, GTPase domain; PF03953 Tubulin C-terminal domain	Z	KOG1375	Beta tubulin
A0A3Q7IMC4	Coatomer subunit beta OS=Solanum lycopersicum OX=4081 PE=4 SV=1	--	105.6	167	7	4	4	4	24600000	nucleus	K17301	COPB1, SEC26; coatomer subunit beta					PF07718; PF14806	PF07718 Coatomer beta C-terminal region; PF14806 Coatomer beta subunit appendage platform	U	KOG1058	Vesicle coat complex COPI, beta subunit
A0A3Q7IM46	NADH-cytochrome b5 reductase OS=Solanum lycopersicum OX=4081 GN=101262269 PE=3 SV=1	101262269	31.1	219	36	5	5	5	24300000	chloroplast	K00326	CYB5R; cytochrome-b5 reductase [EC:1.6.2.2]	map00520 Amino sugar and nucleotide sugar metabolism	GO:0006091 generation of precursor metabolites and energy; GO:0008152 metabolic process; GO:0009987 cellular process; GO:0022900 electron transport chain; GO:0044237 cellular metabolic process;	GO:0005618 cell wall; GO:0005622 intracellular anatomical structure; GO:0005737 cytoplasm; GO:0005783 endoplasmic reticulum; GO:0005886 plasma membrane; GO:0009505 plant-type cell wall; GO:0012505 endomembrane system; GO:0016020 membrane; GO:0030312 external encapsulating structure; GO:0043226 organelle; GO:0043227 membrane-bounded organelle; GO:0043229 intracellular organelle; GO:0043231 intrace…	GO:0003824 catalytic activity; GO:0004128 cytochrome-b5 reductase activity, acting on NAD(P)H; GO:0016491 oxidoreductase activity; GO:0016651 oxidoreductase activity, acting on NAD(P)H; GO:0016653 oxidoreductase activity, acting on NAD(P)H, heme protein as acceptor;	PF00970; PF00175	PF00970 Oxidoreductase FAD-binding domain; PF00175 Oxidoreductase NAD-binding domain	HC	KOG0534	NADH-cytochrome b-5 reductase
P54776	26S proteasome regulatory subunit 6A homolog OS=Solanum lycopersicum OX=4081 GN=TBP1 PE=2 SV=1	TBP1	47.5	153	10	3	3	3	23900000	cytoplasm	K03065	PSMC3, RPT5; 26S proteasome regulatory subunit T5	map03050 Proteasome	GO:0001678 intracellular glucose homeostasis; GO:0006355 regulation of DNA-templated transcription; GO:0006357 regulation of transcription by RNA polymerase II; GO:0006508 proteolysis; GO:0006511 ubiquitin-dependent protein catabolic process; GO:0006950 response to stress; GO:0007154 cell communication; GO:0007165 signal transduction; GO:0007275 multicellular organism development; GO:0008152 meta…	GO:0000502 proteasome complex; GO:0005622 intracellular anatomical structure; GO:0005634 nucleus; GO:0005737 cytoplasm; GO:0005829 cytosol; GO:0005838 proteasome regulatory particle; GO:0005886 plasma membrane; GO:0008540 proteasome regulatory particle, base subcomplex; GO:0016020 membrane; GO:0022624 proteasome accessory complex; GO:0031595 nuclear proteasome complex; GO:0031597 cytosolic protea…	GO:0003824 catalytic activity; GO:0005488 binding; GO:0005515 protein binding; GO:0008134 transcription factor binding; GO:0016462 pyrophosphatase activity; GO:0016787 hydrolase activity; GO:0016817 hydrolase activity, acting on acid anhydrides; GO:0016818 hydrolase activity, acting on acid anhydrides, in phosphorus-containing anhydrides; GO:0016887 ATP hydrolysis activity; GO:0017025 TBP-class p…	PF16450; PF00004; PF17862	PF16450 Proteasomal ATPase OB C-terminal domain; PF00004 ATPase family associated with various cellular activities (AAA); PF17862 AAA+ lid domain	O	KOG0652	26S proteasome regulatory complex, ATPase RPT5
A0A3Q7FT62	Peptidase A1 domain-containing protein OS=Solanum lycopersicum OX=4081 PE=3 SV=1	--	52	75	2	1	1	1	23900000	vacuolar membrane	K22683	APF2; aspartyl protease family protein [EC:3.4.23.-]		GO:0001101 response to acid chemical; GO:0002376 immune system process; GO:0006508 proteolysis; GO:0006950 response to stress; GO:0006952 defense response; GO:0006955 immune response; GO:0008152 metabolic process; GO:0009056 catabolic process; GO:0009057 macromolecule catabolic process; GO:0009414 response to water deprivation; GO:0009415 response to water; GO:0009605 response to external stimulu…	GO:0005622 intracellular anatomical structure; GO:0005737 cytoplasm; GO:0005783 endoplasmic reticulum; GO:0012505 endomembrane system; GO:0043226 organelle; GO:0043227 membrane-bounded organelle; GO:0043229 intracellular organelle; GO:0043231 intracellular membrane-bounded organelle;	GO:0003824 catalytic activity; GO:0004175 endopeptidase activity; GO:0004190 aspartic-type endopeptidase activity; GO:0008233 peptidase activity; GO:0016787 hydrolase activity; GO:0070001 aspartic-type peptidase activity; GO:0140096 catalytic activity, acting on a protein;	PF14543; PF14541	PF14543 Xylanase inhibitor N-terminal; PF14541 Xylanase inhibitor C-terminal	O	KOG1339	Aspartyl protease
A0A3Q7EN15	Lipoxygenase OS=Solanum lycopersicum OX=4081 PE=3 SV=1	--	172.2	282	11	4	6	6	23600000	cytoplasm	K15718	LOX1_5; linoleate 9S-lipoxygenase [EC:1.13.11.58]	map00591 Linoleic acid metabolism		GO:0005622 intracellular anatomical structure; GO:0005737 cytoplasm;		PF00305; PF01477	PF00305 Lipoxygenase; PF01477 PLAT/LH2 domain
A0A3Q7ILR9	3-oxoacyl-[acyl-carrier-protein] reductase OS=Solanum lycopersicum OX=4081 PE=4 SV=1	--	57.3	125	6	2	2	2	23300000	chloroplast				GO:0006082 organic acid metabolic process; GO:0006629 lipid metabolic process; GO:0006631 fatty acid metabolic process; GO:0006633 fatty acid biosynthetic process; GO:0008152 metabolic process; GO:0008610 lipid biosynthetic process; GO:0009058 biosynthetic process; GO:0009987 cellular process; GO:0016053 organic acid biosynthetic process; GO:0019752 carboxylic acid metabolic process; GO:0030497 f…		GO:0000166 nucleotide binding; GO:0003824 catalytic activity; GO:0004312 fatty acid synthase activity; GO:0004316 3-oxoacyl-[acyl-carrier-protein] reductase (NADPH) activity; GO:0005488 binding; GO:0016491 oxidoreductase activity; GO:0016614 oxidoreductase activity, acting on CH-OH group of donors; GO:0016616 oxidoreductase activity, acting on the CH-OH group of donors, NAD or NADP as acceptor; G…	PF00106	PF00106 short chain dehydrogenase	R	KOG0725	Reductases with broad range of substrate specificities
A0A3Q7GLM4	T-complex protein 1 subunit gamma OS=Solanum lycopersicum OX=4081 GN=101246428 PE=3 SV=1	101246428	60.7	135	5	2	2	2	23300000	cytoplasm	K09495	CCT3, TRIC5; T-complex protein 1 subunit gamma		GO:0000902 cell morphogenesis; GO:0001101 response to acid chemical; GO:0005975 carbohydrate metabolic process; GO:0006457 protein folding; GO:0006458 'de novo' protein folding; GO:0006468 protein phosphorylation; GO:0006793 phosphorus metabolic process; GO:0006796 phosphate-containing compound metabolic process; GO:0006884 cell volume homeostasis; GO:0007154 cell communication; GO:0007165 signal…	GO:0005622 intracellular anatomical structure; GO:0005737 cytoplasm; GO:0005829 cytosol; GO:0005832 chaperonin-containing T-complex; GO:0032991 protein-containing complex; GO:0101031 protein folding chaperone complex;	GO:0003824 catalytic activity; GO:0004672 protein kinase activity; GO:0004674 protein serine/threonine kinase activity; GO:0005488 binding; GO:0005515 protein binding; GO:0016301 kinase activity; GO:0016740 transferase activity; GO:0016772 transferase activity, transferring phosphorus-containing groups; GO:0016773 phosphotransferase activity, alcohol group as acceptor; GO:0044183 protein folding …			O	KOG0364	Chaperonin complex component, TCP-1 gamma subunit (CCT3)
Q2MI76	ATP-dependent Clp protease proteolytic subunit OS=Solanum lycopersicum OX=4081 GN=clpP PE=3 SV=1	clpP	23.2	72	7	1	1	1	22600000	cytoplasm	K01358	clpP, CLPP; ATP-dependent Clp protease, protease subunit [EC:3.4.21.92]					PF00574	PF00574 Clp protease	O	KOG0840	ATP-dependent Clp protease, proteolytic subunit
A0A3Q7FMV9	Importin N-terminal domain-containing protein OS=Solanum lycopersicum OX=4081 PE=4 SV=1	--	96.3	165	5	2	3	3	22400000	chloroplast	K14293	KPNB1, IPO1; importin subunit beta-1	map03013 Nucleocytoplasmic transport	GO:0000070 mitotic sister chromatid segregation; GO:0000226 microtubule cytoskeleton organization; GO:0000278 mitotic cell cycle; GO:0000280 nuclear division; GO:0000819 sister chromatid segregation; GO:0006606 protein import into nucleus; GO:0006607 NLS-bearing protein import into nucleus; GO:0006610 ribosomal protein import into nucleus; GO:0006810 transport; GO:0006886 intracellular protein tr…	GO:0005622 intracellular anatomical structure; GO:0005634 nucleus; GO:0005635 nuclear envelope; GO:0005643 nuclear pore; GO:0005654 nucleoplasm; GO:0005737 cytoplasm; GO:0005783 endoplasmic reticulum; GO:0005829 cytosol; GO:0010494 cytoplasmic stress granule; GO:0012505 endomembrane system; GO:0016020 membrane; GO:0031090 organelle membrane; GO:0031965 nuclear membrane; GO:0031967 organelle envel…	GO:0005048 signal sequence binding; GO:0005215 transporter activity; GO:0005488 binding; GO:0005515 protein binding; GO:0008092 cytoskeletal protein binding; GO:0008139 nuclear localization sequence binding; GO:0019894 kinesin binding; GO:0019899 enzyme binding; GO:0019904 protein domain specific binding; GO:0031072 heat shock protein binding; GO:0033218 amide binding; GO:0042277 peptide binding;…			YU	KOG1241	Karyopherin (importin) beta 1
A0A3Q7JQR8	Ethylene-responsive small GTP-binding protein(predicted) OS=Solanum lycopersicum OX=4081 GN=543575 PE=3 SV=1	543575	23.8	94	12	1	2	2	22300000	cytoplasm	K07901	RAB8A, MEL; Ras-related protein Rab-8A	map04144 Endocytosis				PF00071	PF00071 Ras family	TU	KOG0078	GTP-binding protein SEC4, small G protein superfamily, and related Ras family GTP-binding proteins
A0A3Q7FN07	V-type proton ATPase subunit C OS=Solanum lycopersicum OX=4081 PE=3 SV=1	--	42.8	35	7	1	1	1	22000000	mitochondria	K02148	ATPeV1C, ATP6C; V-type H+-transporting ATPase subunit C	map00190 Oxidative phosphorylation; map01100 Metabolic pathways; map04145 Phagosome	GO:0000902 cell morphogenesis; GO:0006810 transport; GO:0006811 monoatomic ion transport; GO:0006812 monoatomic cation transport; GO:0009653 anatomical structure morphogenesis; GO:0009826 unidimensional cell growth; GO:0009987 cellular process; GO:0016043 cellular component organization; GO:0016049 cell growth; GO:0032502 developmental process; GO:0032989 cellular anatomical entity morphogenesis;…	GO:0000221 vacuolar proton-transporting V-type ATPase, V1 domain; GO:0000325 plant-type vacuole; GO:0005622 intracellular anatomical structure; GO:0005737 cytoplasm; GO:0005773 vacuole; GO:0005774 vacuolar membrane; GO:0005794 Golgi apparatus; GO:0005886 plasma membrane; GO:0009507 chloroplast; GO:0009536 plastid; GO:0012505 endomembrane system; GO:0016020 membrane; GO:0016469 proton-transporting…	GO:0003824 catalytic activity; GO:0005215 transporter activity; GO:0008324 monoatomic cation transmembrane transporter activity; GO:0008553 P-type proton-exporting transporter activity; GO:0015075 monoatomic ion transmembrane transporter activity; GO:0015078 proton transmembrane transporter activity; GO:0015318 inorganic molecular entity transmembrane transporter activity; GO:0015399 primary acti…			C	KOG2909	Vacuolar H+-ATPase V1 sector, subunit C
A0A3Q7EQ78	Coatomer subunit delta OS=Solanum lycopersicum OX=4081 GN=101266270 PE=3 SV=1	101266270	57.8	66	5	2	2	2	21200000	chloroplast	K20471	COPD, ARCN1, RET2; coatomer subunit delta			GO:0005622 intracellular anatomical structure; GO:0005737 cytoplasm; GO:0005798 Golgi-associated vesicle; GO:0005829 cytosol; GO:0005911 cell-cell junction; GO:0009506 plasmodesma; GO:0016020 membrane; GO:0030054 cell junction; GO:0031410 cytoplasmic vesicle; GO:0031982 vesicle; GO:0043226 organelle; GO:0043227 membrane-bounded organelle; GO:0043229 intracellular organelle; GO:0055044 symplast; G…				U	KOG2635	Medium subunit of clathrin adaptor complex
A0A3Q7IAU4	(S)-2-hydroxy-acid oxidase OS=Solanum lycopersicum OX=4081 GN=100134875 PE=3 SV=1	100134875	40.7	124	9	2	2	2	21100000	cytoplasm	K11517	HAO; (S)-2-hydroxy-acid oxidase [EC:1.1.3.15]	map00630 Glyoxylate and dicarboxylate metabolism; map01100 Metabolic pathways; map01110 Biosynthesis of secondary metabolites; map01200 Carbon metabolism; map04146 Peroxisome	GO:0006950 response to stress; GO:0006952 defense response; GO:0008152 metabolic process; GO:0009058 biosynthetic process; GO:0009605 response to external stimulus; GO:0009607 response to biotic stimulus; GO:0009617 response to bacterium; GO:0009719 response to endogenous stimulus; GO:0009725 response to hormone; GO:0009735 response to cytokinin; GO:0009987 cellular process; GO:0016999 antibiotic…	GO:0005576 extracellular region; GO:0005622 intracellular anatomical structure; GO:0005634 nucleus; GO:0005737 cytoplasm; GO:0005777 peroxisome; GO:0005829 cytosol; GO:0005840 ribosome; GO:0005911 cell-cell junction; GO:0009506 plasmodesma; GO:0009507 chloroplast; GO:0009532 plastid stroma; GO:0009536 plastid; GO:0009570 chloroplast stroma; GO:0016020 membrane; GO:0022626 cytosolic ribosome; GO:0…	GO:0003824 catalytic activity; GO:0003973 (S)-2-hydroxy-acid oxidase activity; GO:0016491 oxidoreductase activity; GO:0016614 oxidoreductase activity, acting on CH-OH group of donors; GO:0016899 oxidoreductase activity, acting on the CH-OH group of donors, oxygen as acceptor;	PF01070	PF01070 FMN-dependent dehydrogenase	C	KOG0538	Glycolate oxidase
Q40159	Late embryogenesis (Lea)-like protein OS=Solanum lycopersicum OX=4081 GN=544157 PE=2 SV=2	544157	19.1	96	17	2	2	2	21000000	cytoplasm				GO:0006950 response to stress; GO:0006952 defense response; GO:0009314 response to radiation; GO:0009416 response to light stimulus; GO:0009605 response to external stimulus; GO:0009607 response to biotic stimulus; GO:0009611 response to wounding; GO:0009620 response to fungus; GO:0009628 response to abiotic stimulus; GO:0009642 response to light intensity; GO:0009644 response to high light inten…	GO:0005576 extracellular region; GO:0005622 intracellular anatomical structure; GO:0005737 cytoplasm; GO:0005829 cytosol; GO:0005886 plasma membrane; GO:0016020 membrane; GO:0048046 apoplast; GO:0071944 cell periphery;		PF03168	PF03168 Late embryogenesis abundant protein
A0A3Q7EPV0	Clp ATPase C-terminal domain-containing protein OS=Solanum lycopersicum OX=4081 GN=101255539 PE=4 SV=1	101255539	69.4	46	2	1	1	1	21000000	chloroplast	K03544	clpX, CLPX; ATP-dependent Clp protease ATP-binding subunit ClpX					PF07724; PF10431	PF07724 AAA domain (Cdc48 subfamily); PF10431 C-terminal, D2-small domain, of ClpB protein	O	KOG0745	Putative ATP-dependent Clp-type protease (AAA+ ATPase superfamily)
A0A3Q7EPB0	Eukaryotic translation initiation factor 3 subunit C OS=Solanum lycopersicum OX=4081 PE=3 SV=1	--	103.5	187	6	4	4	4	20900000	cytoplasm	K03252	EIF3C; translation initiation factor 3 subunit C		GO:0006412 translation; GO:0006413 translational initiation; GO:0006518 peptide metabolic process; GO:0008152 metabolic process; GO:0009058 biosynthetic process; GO:0009059 macromolecule biosynthetic process; GO:0009987 cellular process; GO:0010467 gene expression; GO:0019538 protein metabolic process; GO:0043043 peptide biosynthetic process; GO:0043170 macromolecule metabolic process; GO:0043603…	GO:0005622 intracellular anatomical structure; GO:0005634 nucleus; GO:0005737 cytoplasm; GO:0005829 cytosol; GO:0005852 eukaryotic translation initiation factor 3 complex; GO:0032991 protein-containing complex; GO:0043226 organelle; GO:0043227 membrane-bounded organelle; GO:0043229 intracellular organelle; GO:0043231 intracellular membrane-bounded organelle;	GO:0003676 nucleic acid binding; GO:0003723 RNA binding; GO:0003729 mRNA binding; GO:0005488 binding; GO:0005515 protein binding; GO:0031369 translation initiation factor binding; GO:0097159 organic cyclic compound binding; GO:1901363 heterocyclic compound binding;	PF01399	PF01399 PCI domain	J	KOG1076	Translation initiation factor 3, subunit c (eIF-3c)
A0A3Q7GBL5	Cysteine protease OS=Solanum lycopersicum OX=4081 PE=3 SV=1	--	48.1	45	4	1	1	1	20400000	extracellular				GO:0006508 proteolysis; GO:0008152 metabolic process; GO:0009056 catabolic process; GO:0009057 macromolecule catabolic process; GO:0009987 cellular process; GO:0019538 protein metabolic process; GO:0030163 protein catabolic process; GO:0043170 macromolecule metabolic process; GO:0044237 cellular metabolic process; GO:0044238 primary metabolic process; GO:0044248 cellular catabolic process; GO:005…	GO:0000323 lytic vacuole; GO:0005576 extracellular region; GO:0005615 extracellular space; GO:0005622 intracellular anatomical structure; GO:0005737 cytoplasm; GO:0005764 lysosome; GO:0005773 vacuole; GO:0043226 organelle; GO:0043227 membrane-bounded organelle; GO:0043229 intracellular organelle; GO:0043231 intracellular membrane-bounded organelle;	GO:0003824 catalytic activity; GO:0004175 endopeptidase activity; GO:0004197 cysteine-type endopeptidase activity; GO:0008233 peptidase activity; GO:0008234 cysteine-type peptidase activity; GO:0016787 hydrolase activity; GO:0140096 catalytic activity, acting on a protein;	PF08246; PF00112	PF08246 Cathepsin propeptide inhibitor domain (I29); PF00112 Papain family cysteine protease	T	KOG4296	Epithelin/granulin
P47921	Nucleoside diphosphate kinase (Fragment) OS=Solanum lycopersicum OX=4081 PE=2 SV=1	--	15.7	50	9	1	1	1	20300000	cytoplasm	K00940	ndk, NME; nucleoside-diphosphate kinase [EC:2.7.4.6]	map00230 Purine metabolism; map00240 Pyrimidine metabolism; map01100 Metabolic pathways; map01110 Biosynthesis of secondary metabolites; map01232 Nucleotide metabolism; map01240 Biosynthesis of cofactors; map04016 MAPK signaling pathway - plant	GO:0000302 response to reactive oxygen species; GO:0006139 nucleobase-containing compound metabolic process; GO:0006753 nucleoside phosphate metabolic process; GO:0006793 phosphorus metabolic process; GO:0006796 phosphate-containing compound metabolic process; GO:0006950 response to stress; GO:0006979 response to oxidative stress; GO:0008152 metabolic process; GO:0009117 nucleotide metabolic proc…	GO:0005622 intracellular anatomical structure;	GO:0003824 catalytic activity; GO:0004550 nucleoside diphosphate kinase activity; GO:0016301 kinase activity; GO:0016740 transferase activity; GO:0016772 transferase activity, transferring phosphorus-containing groups; GO:0016776 phosphotransferase activity, phosphate group as acceptor; GO:0019205 nucleobase-containing compound kinase activity;	PF00334	PF00334 Nucleoside diphosphate kinase	F	KOG0888	Nucleoside diphosphate kinase
A0A3Q7HLK8	Cysteine synthase OS=Solanum lycopersicum OX=4081 GN=101254617 PE=3 SV=1	101254617	40.9	72	3	1	1	1	20300000	chloroplast	K01738	cysK; cysteine synthase [EC:2.5.1.47]	map00270 Cysteine and methionine metabolism; map00920 Sulfur metabolism; map01100 Metabolic pathways; map01110 Biosynthesis of secondary metabolites; map01200 Carbon metabolism; map01230 Biosynthesis of amino acids	GO:0000096 sulfur amino acid metabolic process; GO:0000097 sulfur amino acid biosynthetic process; GO:0000902 cell morphogenesis; GO:0003006 developmental process involved in reproduction; GO:0006082 organic acid metabolic process; GO:0006520 amino acid metabolic process; GO:0006534 cysteine metabolic process; GO:0006535 cysteine biosynthetic process from serine; GO:0006563 L-serine metabolic pro…	GO:0005576 extracellular region; GO:0005622 intracellular anatomical structure; GO:0005737 cytoplasm; GO:0005739 mitochondrion; GO:0005768 endosome; GO:0005794 Golgi apparatus; GO:0005802 trans-Golgi network; GO:0009507 chloroplast; GO:0009509 chromoplast; GO:0009526 plastid envelope; GO:0009532 plastid stroma; GO:0009536 plastid; GO:0009570 chloroplast stroma; GO:0009941 chloroplast envelope; GO…	GO:0003824 catalytic activity; GO:0004124 cysteine synthase activity; GO:0005488 binding; GO:0005515 protein binding; GO:0016740 transferase activity; GO:0016765 transferase activity, transferring alkyl or aryl (other than methyl) groups; GO:0019842 vitamin binding; GO:0030170 pyridoxal phosphate binding; GO:0036094 small molecule binding; GO:0042802 identical protein binding; GO:0043167 ion bind…			E	KOG1252	Cystathionine beta-synthase and related enzymes
A0A3Q7EJU7	Protein transport protein SEC31-like protein B(predicted) OS=Solanum lycopersicum OX=4081 GN=101261454 PE=3 SV=1	101261454	121.5	112	2	2	2	2	20200000	chloroplast	K14005	SEC31; protein transport protein SEC31	map04141 Protein processing in endoplasmic reticulum		GO:0005622 intracellular anatomical structure; GO:0005737 cytoplasm; GO:0005829 cytosol; GO:0005911 cell-cell junction; GO:0009506 plasmodesma; GO:0016020 membrane; GO:0030054 cell junction; GO:0055044 symplast;		PF12931	PF12931 Sec23-binding domain of Sec16	U	KOG0307	Vesicle coat complex COPII, subunit SEC31
K4CYU9	Small ribosomal subunit protein uS15 N-terminal domain-containing protein OS=Solanum lycopersicum OX=4081 GN=101251264 PE=1 SV=1	101251264	17.1	52	8	1	1	1	20100000	nucleus	K02953	RP-S13e, RPS13; small subunit ribosomal protein S13e	map03010 Ribosome				PF08069; PF00312	PF08069 Ribosomal S13/S15 N-terminal domain; PF00312 Ribosomal protein S15	J	KOG0400	40S ribosomal protein S13
A0A3Q7HH44	60S ribosomal protein L35 OS=Solanum lycopersicum OX=4081 GN=101256286 PE=3 SV=1	101256286	14.3	106	11	1	1	1	20100000	nucleus	K02918	RP-L35e, RPL35; large subunit ribosomal protein L35e	map03010 Ribosome	GO:0000463 maturation of LSU-rRNA from tricistronic rRNA transcript (SSU-rRNA, 5.8S rRNA, LSU-rRNA); GO:0000470 maturation of LSU-rRNA; GO:0006139 nucleobase-containing compound metabolic process; GO:0006364 rRNA processing; GO:0006396 RNA processing; GO:0006412 translation; GO:0006518 peptide metabolic process; GO:0008152 metabolic process; GO:0009058 biosynthetic process; GO:0009059 macromolecu…	GO:0005622 intracellular anatomical structure; GO:0005634 nucleus; GO:0005730 nucleolus; GO:0005737 cytoplasm; GO:0005829 cytosol; GO:0005840 ribosome; GO:0005911 cell-cell junction; GO:0009506 plasmodesma; GO:0015934 large ribosomal subunit; GO:0022625 cytosolic large ribosomal subunit; GO:0022626 cytosolic ribosome; GO:0030054 cell junction; GO:0031974 membrane-enclosed lumen; GO:0031981 nuclea…	GO:0003676 nucleic acid binding; GO:0003723 RNA binding; GO:0003729 mRNA binding; GO:0003735 structural constituent of ribosome; GO:0005198 structural molecule activity; GO:0005488 binding; GO:0097159 organic cyclic compound binding; GO:1901363 heterocyclic compound binding;			J	KOG3436	60S ribosomal protein L35
A0A3Q7F1S0	Peptidase C1A papain C-terminal domain-containing protein OS=Solanum lycopersicum OX=4081 PE=3 SV=1	--	41.2	47	5	1	1	1	20000000	extracellular	K01363	CTSB; cathepsin B [EC:3.4.22.1]	map04142 Lysosome	GO:0006508 proteolysis; GO:0008152 metabolic process; GO:0009056 catabolic process; GO:0009057 macromolecule catabolic process; GO:0009987 cellular process; GO:0019538 protein metabolic process; GO:0030163 protein catabolic process; GO:0043170 macromolecule metabolic process; GO:0044237 cellular metabolic process; GO:0044238 primary metabolic process; GO:0044248 cellular catabolic process; GO:005…	GO:0000323 lytic vacuole; GO:0005576 extracellular region; GO:0005615 extracellular space; GO:0005622 intracellular anatomical structure; GO:0005737 cytoplasm; GO:0005764 lysosome; GO:0005773 vacuole; GO:0005829 cytosol; GO:0043226 organelle; GO:0043227 membrane-bounded organelle; GO:0043229 intracellular organelle; GO:0043231 intracellular membrane-bounded organelle;	GO:0003824 catalytic activity; GO:0004175 endopeptidase activity; GO:0004197 cysteine-type endopeptidase activity; GO:0008233 peptidase activity; GO:0008234 cysteine-type peptidase activity; GO:0016787 hydrolase activity; GO:0140096 catalytic activity, acting on a protein;	PF00112	PF00112 Papain family cysteine protease	O	KOG1543	Cysteine proteinase Cathepsin L
A0A3Q7H1Q5	3-oxoacyl-[acyl-carrier-protein] reductase OS=Solanum lycopersicum OX=4081 GN=101255205 PE=3 SV=1	101255205	33.6	67	4	1	1	1	19600000	chloroplast	K00059	fabG, OAR1; 3-oxoacyl-[acyl-carrier protein] reductase [EC:1.1.1.100]	map00061 Fatty acid biosynthesis; map00780 Biotin metabolism; map01100 Metabolic pathways; map01110 Biosynthesis of secondary metabolites; map01212 Fatty acid metabolism; map01240 Biosynthesis of cofactors				PF13561	PF13561 Enoyl-(Acyl carrier protein) reductase	I	KOG1200	Mitochondrial/plastidial beta-ketoacyl-ACP reductase
A0A3Q7GVY6	AAA+ ATPase domain-containing protein OS=Solanum lycopersicum OX=4081 PE=3 SV=1	--	91.3	63	2	1	1	1	19400000	chloroplast	K03061	PSMC2, RPT1; 26S proteasome regulatory subunit T1	map03050 Proteasome	GO:0006355 regulation of DNA-templated transcription; GO:0006357 regulation of transcription by RNA polymerase II; GO:0006508 proteolysis; GO:0006511 ubiquitin-dependent protein catabolic process; GO:0006950 response to stress; GO:0008152 metabolic process; GO:0009056 catabolic process; GO:0009057 macromolecule catabolic process; GO:0009889 regulation of biosynthetic process; GO:0009891 positive …	GO:0000502 proteasome complex; GO:0005622 intracellular anatomical structure; GO:0005634 nucleus; GO:0005737 cytoplasm; GO:0005829 cytosol; GO:0005886 plasma membrane; GO:0016020 membrane; GO:0031595 nuclear proteasome complex; GO:0031597 cytosolic proteasome complex; GO:0031974 membrane-enclosed lumen; GO:0031981 nuclear lumen; GO:0032991 protein-containing complex; GO:0043226 organelle; GO:0043…	GO:0003824 catalytic activity; GO:0005488 binding; GO:0005515 protein binding; GO:0008134 transcription factor binding; GO:0016462 pyrophosphatase activity; GO:0016787 hydrolase activity; GO:0016817 hydrolase activity, acting on acid anhydrides; GO:0016818 hydrolase activity, acting on acid anhydrides, in phosphorus-containing anhydrides; GO:0016887 ATP hydrolysis activity; GO:0017025 TBP-class p…	PF21236; PF00004; PF17862	PF21236 26S proteasome regulatory subunit 7, OB domain; PF00004 ATPase family associated with various cellular activities (AAA); PF17862 AAA+ lid domain	O	KOG0729	26S proteasome regulatory complex, ATPase RPT1
A0A3Q7FNY2	MI domain-containing protein OS=Solanum lycopersicum OX=4081 PE=3 SV=1	--	78	45	1	1	1	1	19300000	chloroplast									T	KOG0403	Neoplastic transformation suppressor Pdcd4/MA-3, contains MA3 domain
A0A3Q7G8S3	RNA helicase OS=Solanum lycopersicum OX=4081 PE=4 SV=1	--	89	114	5	2	2	2	18600000	chloroplast	K18655	DDX19, DBP5; ATP-dependent RNA helicase DDX19/DBP5 [EC:5.6.2.7]	map03013 Nucleocytoplasmic transport; map03015 mRNA surveillance pathway	GO:0001101 response to acid chemical; GO:0006139 nucleobase-containing compound metabolic process; GO:0006403 RNA localization; GO:0006405 RNA export from nucleus; GO:0006406 mRNA export from nucleus; GO:0006611 protein export from nucleus; GO:0006810 transport; GO:0006886 intracellular protein transport; GO:0006913 nucleocytoplasmic transport; GO:0006950 response to stress; GO:0008104 protein lo…	GO:0005622 intracellular anatomical structure; GO:0005634 nucleus; GO:0005635 nuclear envelope; GO:0005730 nucleolus; GO:0005737 cytoplasm; GO:0005886 plasma membrane; GO:0012505 endomembrane system; GO:0016020 membrane; GO:0031967 organelle envelope; GO:0031974 membrane-enclosed lumen; GO:0031981 nuclear lumen; GO:0043226 organelle; GO:0043227 membrane-bounded organelle; GO:0043228 non-membrane-…	GO:0003724 RNA helicase activity; GO:0003824 catalytic activity; GO:0004386 helicase activity; GO:0008186 ATP-dependent activity, acting on RNA; GO:0016462 pyrophosphatase activity; GO:0016787 hydrolase activity; GO:0016817 hydrolase activity, acting on acid anhydrides; GO:0016818 hydrolase activity, acting on acid anhydrides, in phosphorus-containing anhydrides; GO:0016887 ATP hydrolysis activit…	PF00270; PF00271	PF00270 DEAD/DEAH box helicase; PF00271 Helicase conserved C-terminal domain	A	KOG0332	ATP-dependent RNA helicase
A0A3Q7IEK4	Ras GTPase; Sigma-54 factor, interaction region(predicted) OS=Solanum lycopersicum OX=4081 GN=101250639 PE=3 SV=1	101250639	23.9	57	6	1	1	1	18500000	chloroplast	K07904	RAB11A; Ras-related protein Rab-11A	map04144 Endocytosis	GO:0000278 mitotic cell cycle; GO:0000281 mitotic cytokinesis; GO:0000910 cytokinesis; GO:0000911 cytokinesis by cell plate formation; GO:0007049 cell cycle; GO:0009987 cellular process; GO:0022402 cell cycle process; GO:0032506 cytokinetic process; GO:0051301 cell division; GO:0061640 cytoskeleton-dependent cytokinesis; GO:1902410 mitotic cytokinetic process; GO:1903047 mitotic cell cycle proces…	GO:0005622 intracellular anatomical structure; GO:0005737 cytoplasm; GO:0005768 endosome; GO:0005829 cytosol; GO:0005886 plasma membrane; GO:0009504 cell plate; GO:0012505 endomembrane system; GO:0016020 membrane; GO:0031410 cytoplasmic vesicle; GO:0031982 vesicle; GO:0043226 organelle; GO:0043227 membrane-bounded organelle; GO:0043229 intracellular organelle; GO:0071944 cell periphery; GO:009770…		PF00071	PF00071 Ras family	U	KOG0087	GTPase Rab11/YPT3, small G protein superfamily
A0A3Q7EIY6	ATP synthase subunit O, mitochondrial OS=Solanum lycopersicum OX=4081 GN=101244808 PE=3 SV=1	101244808	26.5	102	15	2	2	2	17700000	chloroplast	K02137	ATPeF0O, ATP5O, ATP5; F-type H+-transporting ATPase subunit O	map00190 Oxidative phosphorylation; map01100 Metabolic pathways		GO:0005622 intracellular anatomical structure; GO:0005737 cytoplasm; GO:0005739 mitochondrion; GO:0005740 mitochondrial envelope; GO:0005743 mitochondrial inner membrane; GO:0005886 plasma membrane; GO:0009507 chloroplast; GO:0009536 plastid; GO:0016020 membrane; GO:0016469 proton-transporting two-sector ATPase complex; GO:0019866 organelle inner membrane; GO:0031090 organelle membrane; GO:003196…	GO:0005488 binding; GO:0008270 zinc ion binding; GO:0043167 ion binding; GO:0043169 cation binding; GO:0046872 metal ion binding; GO:0046914 transition metal ion binding; GO:0050897 cobalt ion binding;			C	KOG1662	Mitochondrial F1F0-ATP synthase, subunit OSCP/ATP5
A0A3Q7IMQ5	Large ribosomal subunit protein uL23 N-terminal domain-containing protein OS=Solanum lycopersicum OX=4081 PE=3 SV=1	--	14	46	11	1	1	1	17700000	cytoplasm	K02893	RP-L23Ae, RPL23A; large subunit ribosomal protein L23Ae	map03010 Ribosome	GO:0000027 ribosomal large subunit assembly; GO:0006412 translation; GO:0006518 peptide metabolic process; GO:0006950 response to stress; GO:0006979 response to oxidative stress; GO:0006996 organelle organization; GO:0008152 metabolic process; GO:0009058 biosynthetic process; GO:0009059 macromolecule biosynthetic process; GO:0009266 response to temperature stimulus; GO:0009314 response to radiati…	GO:0005622 intracellular anatomical structure; GO:0005737 cytoplasm; GO:0005829 cytosol; GO:0005840 ribosome; GO:0015934 large ribosomal subunit; GO:0016020 membrane; GO:0022625 cytosolic large ribosomal subunit; GO:0022626 cytosolic ribosome; GO:0032991 protein-containing complex; GO:0043226 organelle; GO:0043228 non-membrane-bounded organelle; GO:0043229 intracellular organelle; GO:0043232 intr…	GO:0003676 nucleic acid binding; GO:0003723 RNA binding; GO:0003735 structural constituent of ribosome; GO:0005198 structural molecule activity; GO:0005488 binding; GO:0097159 organic cyclic compound binding; GO:1901363 heterocyclic compound binding;			J	KOG1751	60s ribosomal protein L23
A0A3Q7FHW8	34 kDa outer mitochondrial membrane protein porin(predicted) OS=Solanum lycopersicum OX=4081 PE=3 SV=1	--	36.4	39	3	1	1	1	17500000	chloroplast	K15040	VDAC2; voltage-dependent anion channel protein 2		GO:0006091 generation of precursor metabolites and energy; GO:0006810 transport; GO:0006811 monoatomic ion transport; GO:0006820 monoatomic anion transport; GO:0006950 response to stress; GO:0006952 defense response; GO:0008152 metabolic process; GO:0009060 aerobic respiration; GO:0009266 response to temperature stimulus; GO:0009409 response to cold; GO:0009605 response to external stimulus; GO:0…	GO:0005618 cell wall; GO:0005622 intracellular anatomical structure; GO:0005634 nucleus; GO:0005730 nucleolus; GO:0005737 cytoplasm; GO:0005739 mitochondrion; GO:0005740 mitochondrial envelope; GO:0005741 mitochondrial outer membrane; GO:0005773 vacuole; GO:0005774 vacuolar membrane; GO:0005886 plasma membrane; GO:0009507 chloroplast; GO:0009526 plastid envelope; GO:0009527 plastid outer membrane…	GO:0005215 transporter activity; GO:0005216 monoatomic ion channel activity; GO:0005244 voltage-gated monoatomic ion channel activity; GO:0005253 monoatomic anion channel activity; GO:0008308 voltage-gated monoatomic anion channel activity; GO:0008509 monoatomic anion transmembrane transporter activity; GO:0015075 monoatomic ion transmembrane transporter activity; GO:0015103 inorganic anion trans…			P	KOG3126	Porin/voltage-dependent anion-selective channel protein
A0A3Q7HV38	Pyruvate dehydrogenase E1 component subunit beta OS=Solanum lycopersicum OX=4081 GN=101266731 PE=4 SV=1	101266731	39.6	54	3	1	1	1	17300000	mitochondria	K00162	PDHB, pdhB; pyruvate dehydrogenase E1 component subunit beta [EC:1.2.4.1]	map00010 Glycolysis / Gluconeogenesis; map00020 Citrate cycle (TCA cycle); map00620 Pyruvate metabolism; map00785 Lipoic acid metabolism; map01100 Metabolic pathways; map01110 Biosynthesis of secondary metabolites; map01200 Carbon metabolism; map01210 2-Oxocarboxylic acid metabolism				PF02779; PF02780	PF02779 Transketolase, pyrimidine binding domain; PF02780 Transketolase, C-terminal domain	C	KOG0524	Pyruvate dehydrogenase E1, beta subunit
A0A3Q7HZ70	Cytochrome c oxidase subunit 2 OS=Solanum lycopersicum OX=4081 PE=3 SV=1	--	83.8	41	1	1	1	1	17100000	plasma membrane	K02261	COX2; cytochrome c oxidase subunit 2	map00190 Oxidative phosphorylation; map01100 Metabolic pathways	GO:0006091 generation of precursor metabolites and energy; GO:0006119 oxidative phosphorylation; GO:0006139 nucleobase-containing compound metabolic process; GO:0006163 purine nucleotide metabolic process; GO:0006753 nucleoside phosphate metabolic process; GO:0006793 phosphorus metabolic process; GO:0006796 phosphate-containing compound metabolic process; GO:0008152 metabolic process; GO:0009117 …	GO:0005622 intracellular anatomical structure; GO:0005737 cytoplasm; GO:0005739 mitochondrion; GO:0005740 mitochondrial envelope; GO:0005743 mitochondrial inner membrane; GO:0016020 membrane; GO:0019866 organelle inner membrane; GO:0031090 organelle membrane; GO:0031966 mitochondrial membrane; GO:0031967 organelle envelope; GO:0032991 protein-containing complex; GO:0043226 organelle; GO:0043227 m…		PF00116	PF00116 Cytochrome C oxidase subunit II, periplasmic domain	C	KOG4767	Cytochrome c oxidase, subunit II, and related proteins
A0A3Q7JAR0	inorganic diphosphatase OS=Solanum lycopersicum OX=4081 GN=101249338 PE=3 SV=1	101249338	24.3	56	8	1	1	1	16900000	cytoplasm	K01507	ppa; inorganic pyrophosphatase [EC:3.6.1.1]	map00190 Oxidative phosphorylation	GO:0006082 organic acid metabolic process; GO:0006793 phosphorus metabolic process; GO:0008152 metabolic process; GO:0009987 cellular process; GO:0043436 oxoacid metabolic process; GO:0044237 cellular metabolic process; GO:0044281 small molecule metabolic process; GO:0071344 diphosphate metabolic process;		GO:0000287 magnesium ion binding; GO:0003824 catalytic activity; GO:0004427 inorganic diphosphate phosphatase activity; GO:0005488 binding; GO:0016462 pyrophosphatase activity; GO:0016787 hydrolase activity; GO:0016817 hydrolase activity, acting on acid anhydrides; GO:0016818 hydrolase activity, acting on acid anhydrides, in phosphorus-containing anhydrides; GO:0043167 ion binding; GO:0043169 cat…	PF00719	PF00719 Inorganic pyrophosphatase	C	KOG1626	Inorganic pyrophosphatase/Nucleosome remodeling factor, subunit NURF38
A0A3Q7GYZ2	T-complex protein 1 subunit eta OS=Solanum lycopersicum OX=4081 GN=101247034 PE=3 SV=1	101247034	60.1	151	11	3	3	3	16800000	cytoplasm	K09499	CCT7; T-complex protein 1 subunit eta		GO:0006457 protein folding; GO:0006458 'de novo' protein folding; GO:0006810 transport; GO:0007338 single fertilization; GO:0007339 binding of sperm to zona pellucida; GO:0008037 cell recognition; GO:0009566 fertilization; GO:0009889 regulation of biosynthetic process; GO:0009891 positive regulation of biosynthetic process; GO:0009893 positive regulation of metabolic process; GO:0009987 cellular …	GO:0002199 zona pellucida receptor complex; GO:0005622 intracellular anatomical structure; GO:0005737 cytoplasm; GO:0005829 cytosol; GO:0005832 chaperonin-containing T-complex; GO:0005856 cytoskeleton; GO:0005874 microtubule; GO:0015630 microtubule cytoskeleton; GO:0032991 protein-containing complex; GO:0043226 organelle; GO:0043228 non-membrane-bounded organelle; GO:0043229 intracellular organel…	GO:0005488 binding; GO:0005515 protein binding; GO:0042802 identical protein binding; GO:0044183 protein folding chaperone; GO:0051082 unfolded protein binding;			O	KOG0361	Chaperonin complex component, TCP-1 eta subunit (CCT7)
A0A3Q7J033	alpha-L-fucosidase OS=Solanum lycopersicum OX=4081 PE=3 SV=1	--	113.7	106	2	1	1	1	16700000	chloroplast	K09494	CCT2; T-complex protein 1 subunit beta					PF01120	PF01120 Alpha-L-fucosidase	O	KOG0363	Chaperonin complex component, TCP-1 beta subunit (CCT2)
A0A3Q7HM51	beta-ketoacyl-[acyl-carrier-protein] synthase I OS=Solanum lycopersicum OX=4081 GN=101264039 PE=3 SV=1	101264039	50	249	8	2	2	4	16600000	chloroplast	K09458	fabF, OXSM, CEM1; 3-oxoacyl-[acyl-carrier-protein] synthase II [EC:2.3.1.179]	map00061 Fatty acid biosynthesis; map00780 Biotin metabolism; map01100 Metabolic pathways; map01212 Fatty acid metabolism; map01240 Biosynthesis of cofactors				PF00109; PF02801	PF00109 Beta-ketoacyl synthase, N-terminal domain; PF02801 Beta-ketoacyl synthase, C-terminal domain	IQ	KOG1394	3-oxoacyl-(acyl-carrier-protein) synthase (I and II)
A0A3Q7IPW3	ACT domain-containing protein ACR OS=Solanum lycopersicum OX=4081 GN=101267668 PE=4 SV=1	101267668	31.9	54	3	1	1	1	16600000	chloroplast
A0A3Q7EK17	Eukaryotic translation initiation factor 3 subunit B OS=Solanum lycopersicum OX=4081 GN=101267059 PE=3 SV=1	101267059	82.7	53	1	1	1	1	16500000	nucleus	K03253	EIF3B; translation initiation factor 3 subunit B					PF00076	PF00076 RNA recognition motif	J	KOG2314	Translation initiation factor 3, subunit b (eIF-3b)
P43281	S-adenosylmethionine synthase 2 OS=Solanum lycopersicum OX=4081 GN=SAM2 PE=2 SV=1	SAM2	43.1	69	7	2	2	2	16400000	cytoplasm	K00789	metK, MAT; S-adenosylmethionine synthetase [EC:2.5.1.6]	map00270 Cysteine and methionine metabolism; map00670 One carbon pool by folate; map00999 Biosynthesis of various plant secondary metabolites; map01100 Metabolic pathways; map01110 Biosynthesis of secondary metabolites; map01230 Biosynthesis of amino acids; map01240 Biosynthesis of cofactors		GO:0005622 intracellular anatomical structure; GO:0005737 cytoplasm; GO:0005829 cytosol;	GO:0003824 catalytic activity; GO:0004478 methionine adenosyltransferase activity; GO:0016740 transferase activity; GO:0016765 transferase activity, transferring alkyl or aryl (other than methyl) groups;	PF00438; PF02772; PF02773	PF00438 S-adenosylmethionine synthetase, N-terminal domain; PF02772 S-adenosylmethionine synthetase, central domain; PF02773 S-adenosylmethionine synthetase, C-terminal domain	H	KOG1506	S-adenosylmethionine synthetase
K4BDP2	Phosphorus transporter OS=Solanum lycopersicum OX=4081 GN=101258422 PE=2 SV=1	101258422	38.4	46	3	1	1	1	16400000	chloroplast	K15102	SLC25A3, PHC, PIC; solute carrier family 25 (mitochondrial phosphate transporter), member 3		GO:0006810 transport; GO:0006811 monoatomic ion transport; GO:0006817 phosphate ion transport; GO:0006820 monoatomic anion transport; GO:0006839 mitochondrial transport; GO:0006950 response to stress; GO:0006970 response to osmotic stress; GO:0009628 response to abiotic stimulus; GO:0009651 response to salt stress; GO:0015698 inorganic anion transport; GO:0034220 monoatomic ion transmembrane tran…	GO:0005618 cell wall; GO:0005622 intracellular anatomical structure; GO:0005737 cytoplasm; GO:0005739 mitochondrion; GO:0005740 mitochondrial envelope; GO:0005743 mitochondrial inner membrane; GO:0005773 vacuole; GO:0005774 vacuolar membrane; GO:0009507 chloroplast; GO:0009536 plastid; GO:0016020 membrane; GO:0019866 organelle inner membrane; GO:0030312 external encapsulating structure; GO:003109…	GO:0005215 transporter activity; GO:0008509 monoatomic anion transmembrane transporter activity; GO:0015075 monoatomic ion transmembrane transporter activity; GO:0015103 inorganic anion transmembrane transporter activity; GO:0015318 inorganic molecular entity transmembrane transporter activity; GO:0022857 transmembrane transporter activity;			C	KOG0767	Mitochondrial phosphate carrier protein
Q9LLB0	Allene oxide synthase 2, chloroplastic OS=Solanum lycopersicum OX=4081 GN=AOS2 PE=1 SV=1	AOS2	57.2	61	2	1	1	1	16300000	chloroplast	K01723	AOS, CYP74A; hydroperoxide dehydratase [EC:4.2.1.92]	map00592 alpha-Linolenic acid metabolism; map01100 Metabolic pathways; map01110 Biosynthesis of secondary metabolites	GO:0006082 organic acid metabolic process; GO:0006629 lipid metabolic process; GO:0006950 response to stress; GO:0006952 defense response; GO:0008152 metabolic process; GO:0008202 steroid metabolic process; GO:0009058 biosynthetic process; GO:0009694 jasmonic acid metabolic process; GO:0009695 jasmonic acid biosynthetic process; GO:0009987 cellular process; GO:0010817 regulation of hormone levels…	GO:0005622 intracellular anatomical structure; GO:0005737 cytoplasm; GO:0009507 chloroplast; GO:0009526 plastid envelope; GO:0009534 chloroplast thylakoid; GO:0009535 chloroplast thylakoid membrane; GO:0009536 plastid; GO:0009579 thylakoid; GO:0009941 chloroplast envelope; GO:0016020 membrane; GO:0031967 organelle envelope; GO:0031976 plastid thylakoid; GO:0031984 organelle subcompartment; GO:003…	GO:0003824 catalytic activity; GO:0004497 monooxygenase activity; GO:0016491 oxidoreductase activity;	PF00067	PF00067 Cytochrome P450
A0A3Q7ELS6	Phragmoplastin OS=Solanum lycopersicum OX=4081 GN=101251925 PE=3 SV=1	101251925	68.2	33	1	1	1	1	16200000	cytoplasm	K27686	DL1; phragmoplastin DRP1 [EC:3.6.5.-]					PF00350	PF00350 Dynamin family	UR	KOG0446	Vacuolar sorting protein VPS1, dynamin, and related proteins
A0A3Q7FB87	Protein EXORDIUM-like 2 OS=Solanum lycopersicum OX=4081 PE=3 SV=1	--	29.1	41	5	1	1	1	15900000	chloroplast				GO:0002239 response to oomycetes; GO:0009605 response to external stimulus; GO:0009607 response to biotic stimulus; GO:0043207 response to external biotic stimulus; GO:0050896 response to stimulus; GO:0051707 response to other organism;	GO:0005618 cell wall; GO:0005622 intracellular anatomical structure; GO:0005737 cytoplasm; GO:0005794 Golgi apparatus; GO:0005829 cytosol; GO:0005911 cell-cell junction; GO:0009505 plant-type cell wall; GO:0009506 plasmodesma; GO:0012505 endomembrane system; GO:0016020 membrane; GO:0030054 cell junction; GO:0030312 external encapsulating structure; GO:0043226 organelle; GO:0043227 membrane-bounde…				R	KOG0017	FOG: Transposon-encoded proteins with TYA, reverse transcriptase, integrase domains in various combinations
A0A3Q7GX91	Protein kinase domain-containing protein OS=Solanum lycopersicum OX=4081 PE=1 SV=1	--	142.2	52	1	1	1	1	15900000	nucleus							PF00069; PF19160	PF00069 Protein kinase domain; PF19160 SPARK	T	KOG0660	Mitogen-activated protein kinase
A0A3Q7F0I2	V-type proton ATPase subunit D OS=Solanum lycopersicum OX=4081 PE=3 SV=1	--	29	52	5	1	1	1	15900000	chloroplast	K02149	ATPeV1D, ATP6M; V-type H+-transporting ATPase subunit D	map00190 Oxidative phosphorylation; map01100 Metabolic pathways; map04145 Phagosome		GO:0000325 plant-type vacuole; GO:0005622 intracellular anatomical structure; GO:0005737 cytoplasm; GO:0005773 vacuole; GO:0005774 vacuolar membrane; GO:0005794 Golgi apparatus; GO:0005886 plasma membrane; GO:0012505 endomembrane system; GO:0016020 membrane; GO:0031090 organelle membrane; GO:0043226 organelle; GO:0043227 membrane-bounded organelle; GO:0043229 intracellular organelle; GO:0043231 i…				C	KOG1647	Vacuolar H+-ATPase V1 sector, subunit D
A0A3Q7HUP2	50S ribosomal protein L22, chloroplastic(predicted) OS=Solanum lycopersicum OX=4081 GN=101265739 PE=3 SV=1	101265739	20	50	4	1	1	1	15700000	nucleus	K02880	RP-L17e, RPL17; large subunit ribosomal protein L17e	map03010 Ribosome	GO:0042592 homeostatic process; GO:0048872 homeostasis of number of cells; GO:0061484 hematopoietic stem cell homeostasis; GO:0065007 biological regulation; GO:0065008 regulation of biological quality;			PF00237	PF00237 Ribosomal protein L22p/L17e	J	KOG3353	60S ribosomal protein L22
A0A3Q7FU78	Calnexin OS=Solanum lycopersicum OX=4081 PE=3 SV=1	--	83.9	160	10	4	4	4	15200000	chloroplast	K08054	CANX; calnexin	map04141 Protein processing in endoplasmic reticulum; map04145 Phagosome		GO:0005618 cell wall; GO:0005622 intracellular anatomical structure; GO:0005737 cytoplasm; GO:0005739 mitochondrion; GO:0005773 vacuole; GO:0005774 vacuolar membrane; GO:0005783 endoplasmic reticulum; GO:0005886 plasma membrane; GO:0005911 cell-cell junction; GO:0009505 plant-type cell wall; GO:0009506 plasmodesma; GO:0009507 chloroplast; GO:0009536 plastid; GO:0012505 endomembrane system; GO:001…				O	KOG0675	Calnexin
A0A3Q7FMS2	Protein yippee-like OS=Solanum lycopersicum OX=4081 GN=101267209 PE=3 SV=1	101267209	12.2	41	13	1	1	1	15100000	cytoplasm							PF03226	PF03226 Yippee zinc-binding/DNA-binding /Mis18, centromere assembly	R	KOG3399	Predicted Yippee-type zinc-binding protein
A0A3Q7IQK0	eRF1 domain-containing protein OS=Solanum lycopersicum OX=4081 PE=3 SV=1	--	49.1	66	3	1	1	1	14400000	chloroplast	K03265	ETF1, ERF1; peptide chain release factor subunit 1	map03015 mRNA surveillance pathway				PF03463; PF03464; PF03465	PF03463 eRF1 domain 1; PF03464 eRF1 domain 2; PF03465 eRF1 domain 3	J	KOG0688	Peptide chain release factor 1 (eRF1)
A0A3Q7ED56	TOG domain-containing protein OS=Solanum lycopersicum OX=4081 GN=101262450 PE=4 SV=1	101262450	123	208	7	3	3	4	14300000	chloroplast	K20222	IPO5, KPNB3, RANBP5; importin-5	map03013 Nucleocytoplasmic transport	GO:0001101 response to acid chemical; GO:0006606 protein import into nucleus; GO:0006607 NLS-bearing protein import into nucleus; GO:0006610 ribosomal protein import into nucleus; GO:0006810 transport; GO:0006886 intracellular protein transport; GO:0006913 nucleocytoplasmic transport; GO:0008104 protein localization; GO:0009719 response to endogenous stimulus; GO:0009987 cellular process; GO:0015…	GO:0005622 intracellular anatomical structure; GO:0005634 nucleus; GO:0005635 nuclear envelope; GO:0005737 cytoplasm; GO:0012505 endomembrane system; GO:0016020 membrane; GO:0031090 organelle membrane; GO:0031965 nuclear membrane; GO:0031967 organelle envelope; GO:0031974 membrane-enclosed lumen; GO:0031981 nuclear lumen; GO:0034399 nuclear periphery; GO:0043226 organelle; GO:0043227 membrane-bou…	GO:0005048 signal sequence binding; GO:0005215 transporter activity; GO:0005488 binding; GO:0008139 nuclear localization sequence binding; GO:0033218 amide binding; GO:0042277 peptide binding;			YU	KOG2171	Karyopherin (importin) beta 3
A0A3Q7HH02	60S acidic ribosomal protein P0 OS=Solanum lycopersicum OX=4081 GN=101261521 PE=3 SV=1	101261521	34	107	16	2	2	2	14100000	cytoplasm	K02941	RP-LP0, RPLP0; large subunit ribosomal protein LP0	map03010 Ribosome	GO:0006950 response to stress; GO:0006970 response to osmotic stress; GO:0009266 response to temperature stimulus; GO:0009409 response to cold; GO:0009628 response to abiotic stimulus; GO:0009651 response to salt stress; GO:0009719 response to endogenous stimulus; GO:0009725 response to hormone; GO:0009735 response to cytokinin; GO:0010038 response to metal ion; GO:0010043 response to zinc ion; G…	GO:0005576 extracellular region; GO:0005622 intracellular anatomical structure; GO:0005634 nucleus; GO:0005730 nucleolus; GO:0005737 cytoplasm; GO:0005829 cytosol; GO:0005840 ribosome; GO:0005886 plasma membrane; GO:0005911 cell-cell junction; GO:0009506 plasmodesma; GO:0009507 chloroplast; GO:0009536 plastid; GO:0016020 membrane; GO:0022626 cytosolic ribosome; GO:0030054 cell junction; GO:003197…	GO:0003735 structural constituent of ribosome; GO:0005198 structural molecule activity; GO:0005488 binding; GO:0005507 copper ion binding; GO:0043167 ion binding; GO:0043169 cation binding; GO:0046872 metal ion binding; GO:0046914 transition metal ion binding;	PF17777	PF17777 Insertion domain in 60S ribosomal protein L10P	J	KOG0815	60S acidic ribosomal protein P0
A0A3Q7GSL2	Superoxide dismutase OS=Solanum lycopersicum OX=4081 GN=101256386 PE=3 SV=1	101256386	25.3	57	10	1	1	1	14100000	mitochondria	K04564	SOD2; superoxide dismutase, Fe-Mn family [EC:1.15.1.1]	map04146 Peroxisome	GO:0000302 response to reactive oxygen species; GO:0000303 response to superoxide; GO:0000305 response to oxygen radical; GO:0003006 developmental process involved in reproduction; GO:0006801 superoxide metabolic process; GO:0006950 response to stress; GO:0006952 defense response; GO:0006970 response to osmotic stress; GO:0006979 response to oxidative stress; GO:0007275 multicellular organism dev…	GO:0005622 intracellular anatomical structure; GO:0005737 cytoplasm; GO:0005739 mitochondrion; GO:0005759 mitochondrial matrix; GO:0031974 membrane-enclosed lumen; GO:0043226 organelle; GO:0043227 membrane-bounded organelle; GO:0043229 intracellular organelle; GO:0043231 intracellular membrane-bounded organelle; GO:0043233 organelle lumen; GO:0070013 intracellular organelle lumen;	GO:0003824 catalytic activity; GO:0004784 superoxide dismutase activity; GO:0005488 binding; GO:0005507 copper ion binding; GO:0016209 antioxidant activity; GO:0016491 oxidoreductase activity; GO:0016721 oxidoreductase activity, acting on superoxide radicals as acceptor; GO:0043167 ion binding; GO:0043169 cation binding; GO:0046872 metal ion binding; GO:0046914 transition metal ion binding;	PF00081; PF02777	PF00081 Iron/manganese superoxide dismutases, alpha-hairpin domain; PF02777 Iron/manganese superoxide dismutases, C-terminal domain	P	KOG0876	Manganese superoxide dismutase
A0A3Q7IGT1	Methylthioribose-1-phosphate isomerase OS=Solanum lycopersicum OX=4081 PE=3 SV=1	--	47.4	50	7	1	1	1	14000000	plasma membrane	K08963	mtnA; methylthioribose-1-phosphate isomerase [EC:5.3.1.23]	map00270 Cysteine and methionine metabolism; map01100 Metabolic pathways	GO:0000096 sulfur amino acid metabolic process; GO:0000097 sulfur amino acid biosynthetic process; GO:0000302 response to reactive oxygen species; GO:0006082 organic acid metabolic process; GO:0006520 amino acid metabolic process; GO:0006555 methionine metabolic process; GO:0006790 sulfur compound metabolic process; GO:0006950 response to stress; GO:0006979 response to oxidative stress; GO:000815…	GO:0005911 cell-cell junction; GO:0009506 plasmodesma; GO:0030054 cell junction; GO:0055044 symplast;	GO:0003824 catalytic activity; GO:0016853 isomerase activity; GO:0016860 intramolecular oxidoreductase activity; GO:0016861 intramolecular oxidoreductase activity, interconverting aldoses and ketoses; GO:0046523 S-methyl-5-thioribose-1-phosphate isomerase activity;			J	KOG1468	Predicted translation initiation factor related to eIF-2B alpha/beta/delta subunits (CIG2/IDI2)
P07180	Ribulose bisphosphate carboxylase small subunit, chloroplastic 3 OS=Solanum lycopersicum OX=4081 GN=RBCS3 PE=3 SV=1	RBCS3	20.2	108	11	1	1	1	14000000	chloroplast	K01602	rbcS, cbbS; ribulose-bisphosphate carboxylase small chain [EC:4.1.1.39]	map00630 Glyoxylate and dicarboxylate metabolism; map00710 Carbon fixation by Calvin cycle; map01100 Metabolic pathways; map01110 Biosynthesis of secondary metabolites; map01200 Carbon metabolism		GO:0005622 intracellular anatomical structure; GO:0005737 cytoplasm; GO:0009507 chloroplast; GO:0009536 plastid; GO:0043226 organelle; GO:0043227 membrane-bounded organelle; GO:0043229 intracellular organelle; GO:0043231 intracellular membrane-bounded organelle;		PF00101	PF00101 Ribulose bisphosphate carboxylase, small chain
A0A3Q7ISV4	Large ribosomal subunit protein uL6 N-terminal domain-containing protein OS=Solanum lycopersicum OX=4081 GN=101252946 PE=3 SV=1	101252946	25.4	45	5	1	1	1	14000000	cytoplasm	K02934	RP-L6e, RPL6; large subunit ribosomal protein L6e	map03010 Ribosome				PF03868	PF03868 Ribosomal protein L6, N-terminal domain	J	KOG1694	60s ribosomal protein L6
A0A3Q7H4R7	40S ribosomal protein S8 OS=Solanum lycopersicum OX=4081 PE=3 SV=1	--	30.4	56	6	1	1	1	13800000	nucleus	K02995	RP-S8e, RPS8; small subunit ribosomal protein S8e	map03010 Ribosome	GO:0000462 maturation of SSU-rRNA from tricistronic rRNA transcript (SSU-rRNA, 5.8S rRNA, LSU-rRNA); GO:0006139 nucleobase-containing compound metabolic process; GO:0006364 rRNA processing; GO:0006396 RNA processing; GO:0006996 organelle organization; GO:0008152 metabolic process; GO:0009987 cellular process; GO:0010467 gene expression; GO:0016043 cellular component organization; GO:0016070 RNA m…	GO:0000313 organellar ribosome; GO:0005622 intracellular anatomical structure; GO:0005737 cytoplasm; GO:0005829 cytosol; GO:0005840 ribosome; GO:0009507 chloroplast; GO:0009532 plastid stroma; GO:0009536 plastid; GO:0009547 plastid ribosome; GO:0009570 chloroplast stroma; GO:0015935 small ribosomal subunit; GO:0022626 cytosolic ribosome; GO:0022627 cytosolic small ribosomal subunit; GO:0032991 pr…	GO:0003735 structural constituent of ribosome; GO:0005198 structural molecule activity;			J	KOG3283	40S ribosomal protein S8
A0A3Q7FRG1	Large ribosomal subunit protein uL15/eL18 domain-containing protein OS=Solanum lycopersicum OX=4081 GN=101265118 PE=3 SV=1	101265118	16.4	42	10	1	1	1	13800000	nucleus	K02900	RP-L27Ae, RPL27A; large subunit ribosomal protein L27Ae	map03010 Ribosome						J	KOG1742	60s ribosomal protein L15/L27
A0A3Q7GND4	Isocitrate lyase OS=Solanum lycopersicum OX=4081 GN=101247324 PE=4 SV=1	101247324	54.6	101	6	2	2	2	13700000	mitochondria							PF13714	PF13714 Phosphoenolpyruvate phosphomutase	C	KOG1260	Isocitrate lyase
A0A3Q7FE06	V-type proton ATPase subunit a OS=Solanum lycopersicum OX=4081 GN=101265176 PE=3 SV=1	101265176	92.7	39	1	1	1	1	13700000	plasma membrane	K02154	ATPeV0A, ATP6N; V-type H+-transporting ATPase subunit a	map00190 Oxidative phosphorylation; map01100 Metabolic pathways; map04142 Lysosome; map04145 Phagosome	GO:0006139 nucleobase-containing compound metabolic process; GO:0006163 purine nucleotide metabolic process; GO:0006164 purine nucleotide biosynthetic process; GO:0006753 nucleoside phosphate metabolic process; GO:0006754 ATP biosynthetic process; GO:0006793 phosphorus metabolic process; GO:0006796 phosphate-containing compound metabolic process; GO:0006810 transport; GO:0006811 monoatomic ion tr…	GO:0000325 plant-type vacuole; GO:0005622 intracellular anatomical structure; GO:0005737 cytoplasm; GO:0005773 vacuole; GO:0005774 vacuolar membrane; GO:0005794 Golgi apparatus; GO:0005886 plasma membrane; GO:0009507 chloroplast; GO:0009526 plastid envelope; GO:0009536 plastid; GO:0009705 plant-type vacuole membrane; GO:0009941 chloroplast envelope; GO:0012505 endomembrane system; GO:0016020 memb…	GO:0003824 catalytic activity; GO:0005215 transporter activity; GO:0005488 binding; GO:0005515 protein binding; GO:0008324 monoatomic cation transmembrane transporter activity; GO:0009678 diphosphate hydrolysis-driven proton transmembrane transporter activity; GO:0015075 monoatomic ion transmembrane transporter activity; GO:0015078 proton transmembrane transporter activity; GO:0015318 inorganic m…			C	KOG2189	Vacuolar H+-ATPase V0 sector, subunit a
A0A3Q7J9P5	Coatomer subunit beta' OS=Solanum lycopersicum OX=4081 PE=3 SV=1	--	99.1	51	1	1	1	1	13700000	cytoplasm	K17302	COPB2, SEC27; coatomer subunit beta'		GO:0006810 transport; GO:0006886 intracellular protein transport; GO:0006888 endoplasmic reticulum to Golgi vesicle-mediated transport; GO:0006890 retrograde vesicle-mediated transport, Golgi to endoplasmic reticulum; GO:0006891 intra-Golgi vesicle-mediated transport; GO:0008104 protein localization; GO:0015031 protein transport; GO:0015833 peptide transport; GO:0016192 vesicle-mediated transport…	GO:0005622 intracellular anatomical structure; GO:0005737 cytoplasm; GO:0005794 Golgi apparatus; GO:0005798 Golgi-associated vesicle; GO:0005829 cytosol; GO:0012505 endomembrane system; GO:0012506 vesicle membrane; GO:0016020 membrane; GO:0030117 membrane coat; GO:0030120 vesicle coat; GO:0030126 COPI vesicle coat; GO:0030135 coated vesicle; GO:0030137 COPI-coated vesicle; GO:0030659 cytoplasmic …				U	KOG0276	Vesicle coat complex COPI, beta' subunit
A0A494G8T9	NADH-quinone oxidoreductase subunit D domain-containing protein OS=Solanum lycopersicum OX=4081 PE=3 SV=1	--	61.6	42	2	1	1	1	13700000	nucleus	K03935	NDUFS2; NADH dehydrogenase (ubiquinone) Fe-S protein 2 [EC:7.1.1.2]	map00190 Oxidative phosphorylation; map01100 Metabolic pathways						C	KOG2870	NADH:ubiquinone oxidoreductase, NDUFS2/49 kDa subunit
A0A3Q7J5K6	phosphoenolpyruvate carboxylase OS=Solanum lycopersicum OX=4081 PE=3 SV=1	--	130.3	294	7	1	5	6	13400000	cytoplasm	K01595	ppc; phosphoenolpyruvate carboxylase [EC:4.1.1.31]	map00620 Pyruvate metabolism; map00710 Carbon fixation by Calvin cycle; map01100 Metabolic pathways; map01200 Carbon metabolism	GO:0006950 response to stress; GO:0007154 cell communication; GO:0007275 multicellular organism development; GO:0009267 cellular response to starvation; GO:0009605 response to external stimulus; GO:0009987 cellular process; GO:0016036 cellular response to phosphate starvation; GO:0016043 cellular component organization; GO:0022607 cellular component assembly; GO:0031667 response to nutrient level…	GO:0005576 extracellular region; GO:0005622 intracellular anatomical structure; GO:0005737 cytoplasm; GO:0005829 cytosol; GO:0009507 chloroplast; GO:0009536 plastid; GO:0043226 organelle; GO:0043227 membrane-bounded organelle; GO:0043229 intracellular organelle; GO:0043231 intracellular membrane-bounded organelle; GO:0048046 apoplast;	GO:0003824 catalytic activity; GO:0004611 phosphoenolpyruvate carboxykinase activity; GO:0008964 phosphoenolpyruvate carboxylase activity; GO:0016829 lyase activity; GO:0016830 carbon-carbon lyase activity; GO:0016831 carboxy-lyase activity;
A0A3Q7HYJ1	AAA+ ATPase domain-containing protein OS=Solanum lycopersicum OX=4081 GN=101267617 PE=3 SV=1	101267617	49.4	118	9	2	2	2	13100000	cytoplasm	K03062	PSMC1, RPT2; 26S proteasome regulatory subunit T2	map03050 Proteasome	GO:0006355 regulation of DNA-templated transcription; GO:0006357 regulation of transcription by RNA polymerase II; GO:0006508 proteolysis; GO:0006511 ubiquitin-dependent protein catabolic process; GO:0006950 response to stress; GO:0008152 metabolic process; GO:0009056 catabolic process; GO:0009057 macromolecule catabolic process; GO:0009889 regulation of biosynthetic process; GO:0009891 positive …	GO:0000502 proteasome complex; GO:0005622 intracellular anatomical structure; GO:0005634 nucleus; GO:0005737 cytoplasm; GO:0005829 cytosol; GO:0005838 proteasome regulatory particle; GO:0008540 proteasome regulatory particle, base subcomplex; GO:0022624 proteasome accessory complex; GO:0031595 nuclear proteasome complex; GO:0031597 cytosolic proteasome complex; GO:0031974 membrane-enclosed lumen;…	GO:0003824 catalytic activity; GO:0005488 binding; GO:0005515 protein binding; GO:0008134 transcription factor binding; GO:0016462 pyrophosphatase activity; GO:0016787 hydrolase activity; GO:0016817 hydrolase activity, acting on acid anhydrides; GO:0016818 hydrolase activity, acting on acid anhydrides, in phosphorus-containing anhydrides; GO:0016887 ATP hydrolysis activity; GO:0017025 TBP-class p…	PF16450; PF00004; PF17862	PF16450 Proteasomal ATPase OB C-terminal domain; PF00004 ATPase family associated with various cellular activities (AAA); PF17862 AAA+ lid domain	O	KOG0726	26S proteasome regulatory complex, ATPase RPT2
A0A3Q7HUE5	Isopropylmalate dehydrogenase-like domain-containing protein OS=Solanum lycopersicum OX=4081 PE=3 SV=1	--	79.2	87	5	1	1	1	13100000	mitochondria	K00030	IDH3; isocitrate dehydrogenase (NAD+) [EC:1.1.1.41]	map00020 Citrate cycle (TCA cycle); map01100 Metabolic pathways; map01110 Biosynthesis of secondary metabolites; map01200 Carbon metabolism; map01210 2-Oxocarboxylic acid metabolism; map01230 Biosynthesis of amino acids		GO:0005622 intracellular anatomical structure; GO:0005737 cytoplasm; GO:0009507 chloroplast; GO:0009536 plastid; GO:0043226 organelle; GO:0043227 membrane-bounded organelle; GO:0043229 intracellular organelle; GO:0043231 intracellular membrane-bounded organelle;		PF00180	PF00180 Isocitrate/isopropylmalate dehydrogenase	E	KOG0785	Isocitrate dehydrogenase, alpha subunit
A0A3Q7JYT4	Pectinesterase inhibitor domain-containing protein OS=Solanum lycopersicum OX=4081 GN=543729 PE=3 SV=1	543729	18.8	75	9	1	1	1	12600000	extracellular							PF04043	PF04043 Plant invertase/pectin methylesterase inhibitor
A0A3Q7EUT2	Flavin-containing monooxygenase OS=Solanum lycopersicum OX=4081 GN=101254042 PE=3 SV=1	101254042	58.2	149	7	2	2	2	12500000	cytoplasm	K00485	FMO; dimethylaniline monooxygenase (N-oxide forming) / hypotaurine monooxygenase [EC:1.14.13.8 1.8.1.-]	map00430 Taurine and hypotaurine metabolism; map01100 Metabolic pathways	GO:0001666 response to hypoxia; GO:0002218 activation of innate immune response; GO:0002253 activation of immune response; GO:0002376 immune system process; GO:0002682 regulation of immune system process; GO:0002684 positive regulation of immune system process; GO:0006950 response to stress; GO:0006952 defense response; GO:0006955 immune response; GO:0007154 cell communication; GO:0007165 signal …		GO:0003824 catalytic activity; GO:0004497 monooxygenase activity; GO:0016491 oxidoreductase activity;			Q	KOG1399	Flavin-containing monooxygenase
A0A3Q7H255	Protein transport protein-like(predicted) OS=Solanum lycopersicum OX=4081 GN=101253501 PE=3 SV=1	101253501	115.1	29	1	1	1	1	12400000	chloroplast	K14007	SEC24; protein transport protein SEC24	map04141 Protein processing in endoplasmic reticulum	GO:0006950 response to stress; GO:0006979 response to oxidative stress; GO:0050896 response to stimulus;	GO:0005622 intracellular anatomical structure; GO:0005737 cytoplasm; GO:0005829 cytosol;		PF04810; PF04811; PF08033; PF04815; PF00626	PF04810 Sec23/Sec24 zinc finger; PF04811 Sec23/Sec24 trunk domain; PF08033 Sec23/Sec24 beta-sandwich domain; PF04815 Sec23/Sec24 helical domain; PF00626 Gelsolin repeat	U	KOG1984	Vesicle coat complex COPII, subunit SFB3
A0A3Q7FY03	D-3-phosphoglycerate dehydrogenase OS=Solanum lycopersicum OX=4081 GN=101266918 PE=3 SV=1	101266918	66.1	61	3	1	1	1	12200000	chloroplast	K00058	serA, PHGDH; D-3-phosphoglycerate dehydrogenase / 2-oxoglutarate reductase [EC:1.1.1.95 1.1.1.399]	map00260 Glycine, serine and threonine metabolism; map00270 Cysteine and methionine metabolism; map01100 Metabolic pathways; map01110 Biosynthesis of secondary metabolites; map01200 Carbon metabolism; map01230 Biosynthesis of amino acids		GO:0005622 intracellular anatomical structure; GO:0005634 nucleus; GO:0005737 cytoplasm; GO:0005829 cytosol; GO:0009507 chloroplast; GO:0009532 plastid stroma; GO:0009536 plastid; GO:0009570 chloroplast stroma; GO:0043226 organelle; GO:0043227 membrane-bounded organelle; GO:0043229 intracellular organelle; GO:0043231 intracellular membrane-bounded organelle;		PF00389; PF02826; PF19304; PF01842	PF00389 D-isomer specific 2-hydroxyacid dehydrogenase, catalytic domain; PF02826 D-isomer specific 2-hydroxyacid dehydrogenase, NAD binding domain; PF19304 D-3-phosphoglycerate dehydrogenase intervening domain; PF01842 ACT domain	E	KOG0068	D-3-phosphoglycerate dehydrogenase, D-isomer-specific 2-hydroxy acid dehydrogenase superfamily
A0A3Q7FVP3	ATP synthase subunit beta OS=Solanum lycopersicum OX=4081 PE=3 SV=1	--	61	905	41	2	13	18	12100000	mitochondria	K02133	ATPeF1B, ATP5B, ATP2; F-type H+-transporting ATPase subunit beta [EC:7.1.2.2]	map00190 Oxidative phosphorylation; map01100 Metabolic pathways				PF02874; PF00006; PF22919	PF02874 ATP synthase alpha/beta family, beta-barrel domain; PF00006 ATP synthase alpha/beta family, nucleotide-binding domain; PF22919 C-terminal domain of V and A type ATP synthase	C	KOG1350	F0F1-type ATP synthase, beta subunit
A0A3Q7GBI5	Histidine kinase/HSP90-like ATPase domain-containing protein OS=Solanum lycopersicum OX=4081 GN=101265819 PE=3 SV=1	101265819	93.3	122	7	3	3	3	11900000	endoplasmic reticulum	K09487	HSP90B, TRA1; heat shock protein 90kDa beta	map04141 Protein processing in endoplasmic reticulum; map04626 Plant-pathogen interaction	GO:0001101 response to acid chemical; GO:0002790 peptide secretion; GO:0006810 transport; GO:0006950 response to stress; GO:0006970 response to osmotic stress; GO:0008104 protein localization; GO:0009266 response to temperature stimulus; GO:0009306 protein secretion; GO:0009409 response to cold; GO:0009414 response to water deprivation; GO:0009415 response to water; GO:0009628 response to abiotic…	GO:0005576 extracellular region; GO:0005622 intracellular anatomical structure; GO:0005634 nucleus; GO:0005737 cytoplasm; GO:0005739 mitochondrion; GO:0005773 vacuole; GO:0005774 vacuolar membrane; GO:0005783 endoplasmic reticulum; GO:0005788 endoplasmic reticulum lumen; GO:0005886 plasma membrane; GO:0005911 cell-cell junction; GO:0009506 plasmodesma; GO:0009507 chloroplast; GO:0009536 plastid; …	GO:0003824 catalytic activity; GO:0016462 pyrophosphatase activity; GO:0016787 hydrolase activity; GO:0016817 hydrolase activity, acting on acid anhydrides; GO:0016818 hydrolase activity, acting on acid anhydrides, in phosphorus-containing anhydrides; GO:0016887 ATP hydrolysis activity; GO:0017111 ribonucleoside triphosphate phosphatase activity;	PF13589	PF13589 Histidine kinase-, DNA gyrase B-, and HSP90-like ATPase	O	KOG0020	Endoplasmic reticulum glucose-regulated protein (GRP94/endoplasmin), HSP90 family
A0A3Q7H3Y0	Knottin scorpion toxin-like domain-containing protein OS=Solanum lycopersicum OX=4081 GN=101263826 PE=4 SV=1	101263826	8.8	87	24	2	2	2	11800000	extracellular				GO:0006950 response to stress; GO:0006952 defense response; GO:0050896 response to stimulus;	GO:0005618 cell wall; GO:0005886 plasma membrane; GO:0009505 plant-type cell wall; GO:0016020 membrane; GO:0030312 external encapsulating structure; GO:0071944 cell periphery;		PF00304	PF00304 Gamma-thionin family
A0A3Q7GP79	Clp R domain-containing protein OS=Solanum lycopersicum OX=4081 PE=3 SV=1	--	109.4	56	2	1	1	1	11800000	mitochondria	K03695	clpB; ATP-dependent Clp protease ATP-binding subunit ClpB					PF00004; PF17871; PF07724; PF10431	PF00004 ATPase family associated with various cellular activities (AAA); PF17871 AAA lid domain; PF07724 AAA domain (Cdc48 subfamily); PF10431 C-terminal, D2-small domain, of ClpB protein	O	KOG1051	Chaperone HSP104 and related ATP-dependent Clp proteases
A0A3Q7HV25	trehalose-phosphatase OS=Solanum lycopersicum OX=4081 PE=3 SV=1	--	82.7	40	2	1	1	1	11600000	nucleus	K01087	otsB; trehalose 6-phosphate phosphatase [EC:3.1.3.12]	map00500 Starch and sucrose metabolism; map01100 Metabolic pathways; map01110 Biosynthesis of secondary metabolites	GO:0005975 carbohydrate metabolic process; GO:0005984 disaccharide metabolic process; GO:0005991 trehalose metabolic process; GO:0005992 trehalose biosynthetic process; GO:0006793 phosphorus metabolic process; GO:0006796 phosphate-containing compound metabolic process; GO:0008152 metabolic process; GO:0009058 biosynthetic process; GO:0009311 oligosaccharide metabolic process; GO:0009312 oligosacc…	GO:0005622 intracellular anatomical structure; GO:0005737 cytoplasm; GO:0005829 cytosol; GO:0005886 plasma membrane; GO:0016020 membrane; GO:0071944 cell periphery;	GO:0000287 magnesium ion binding; GO:0003824 catalytic activity; GO:0004805 trehalose-phosphatase activity; GO:0005488 binding; GO:0016787 hydrolase activity; GO:0016788 hydrolase activity, acting on ester bonds; GO:0016791 phosphatase activity; GO:0019203 carbohydrate phosphatase activity; GO:0042578 phosphoric ester hydrolase activity; GO:0043167 ion binding; GO:0043169 cation binding; GO:00468…	PF00923	PF00923 Transaldolase/Fructose-6-phosphate aldolase	G	KOG1050	Trehalose-6-phosphate synthase component TPS1 and related subunits
A0A3Q7F8E3	Peroxidase OS=Solanum lycopersicum OX=4081 GN=101244246 PE=3 SV=1	101244246	36.3	92	9	2	2	2	11400000	chloroplast	K00430	E1.11.1.7; peroxidase [EC:1.11.1.7]	map00940 Phenylpropanoid biosynthesis; map01100 Metabolic pathways; map01110 Biosynthesis of secondary metabolites		GO:0005618 cell wall; GO:0005622 intracellular anatomical structure; GO:0005737 cytoplasm; GO:0005829 cytosol; GO:0009505 plant-type cell wall; GO:0030312 external encapsulating structure; GO:0071944 cell periphery;		PF00141	PF00141 Peroxidase
A0A3Q7GCG9	Ribulose-phosphate 3-epimerase OS=Solanum lycopersicum OX=4081 PE=3 SV=1	--	24.2	53	6	1	1	1	11400000	chloroplast	K01783	rpe, RPE; ribulose-phosphate 3-epimerase [EC:5.1.3.1]	map00030 Pentose phosphate pathway; map00040 Pentose and glucuronate interconversions; map00710 Carbon fixation by Calvin cycle; map01100 Metabolic pathways; map01110 Biosynthesis of secondary metabolites; map01200 Carbon metabolism; map01230 Biosynthesis of amino acids	GO:0005975 carbohydrate metabolic process; GO:0005996 monosaccharide metabolic process; GO:0006081 cellular aldehyde metabolic process; GO:0006098 pentose-phosphate shunt; GO:0006139 nucleobase-containing compound metabolic process; GO:0006739 NADP metabolic process; GO:0006753 nucleoside phosphate metabolic process; GO:0006793 phosphorus metabolic process; GO:0006796 phosphate-containing compoun…	GO:0005622 intracellular anatomical structure; GO:0005737 cytoplasm; GO:0005829 cytosol;	GO:0003824 catalytic activity; GO:0004750 D-ribulose-phosphate 3-epimerase activity; GO:0005488 binding; GO:0016853 isomerase activity; GO:0016854 racemase and epimerase activity; GO:0016857 racemase and epimerase activity, acting on carbohydrates and derivatives; GO:0043167 ion binding; GO:0043169 cation binding; GO:0046872 metal ion binding;	PF00834	PF00834 Ribulose-phosphate 3 epimerase family	G	KOG3111	D-ribulose-5-phosphate 3-epimerase
A0A3Q7G8G0	Alpha-1,4 glucan phosphorylase OS=Solanum lycopersicum OX=4081 GN=101252851 PE=3 SV=1	101252851	109.3	124	3	2	2	2	11100000	chloroplast	K00688	PYG, glgP; glycogen phosphorylase [EC:2.4.1.1]	map00500 Starch and sucrose metabolism; map01100 Metabolic pathways; map01110 Biosynthesis of secondary metabolites	GO:0000272 polysaccharide catabolic process; GO:0001101 response to acid chemical; GO:0005975 carbohydrate metabolic process; GO:0005976 polysaccharide metabolic process; GO:0005977 glycogen metabolic process; GO:0005980 glycogen catabolic process; GO:0006091 generation of precursor metabolites and energy; GO:0006112 energy reserve metabolic process; GO:0006950 response to stress; GO:0008152 meta…	GO:0005622 intracellular anatomical structure; GO:0005737 cytoplasm; GO:0009501 amyloplast; GO:0009507 chloroplast; GO:0009532 plastid stroma; GO:0009536 plastid; GO:0009570 chloroplast stroma; GO:0043226 organelle; GO:0043227 membrane-bounded organelle; GO:0043229 intracellular organelle; GO:0043231 intracellular membrane-bounded organelle;	GO:0003824 catalytic activity; GO:0004645 1,4-alpha-oligoglucan phosphorylase activity; GO:0005488 binding; GO:0008184 glycogen phosphorylase activity; GO:0016740 transferase activity; GO:0016757 glycosyltransferase activity; GO:0016758 hexosyltransferase activity; GO:0019842 vitamin binding; GO:0030170 pyridoxal phosphate binding; GO:0036094 small molecule binding; GO:0043167 ion binding; GO:004…			G	KOG2099	Glycogen phosphorylase
A0A3Q7IS80	CID domain-containing protein OS=Solanum lycopersicum OX=4081 PE=4 SV=1	--	59.8	32	1	1	1	1	11100000	nucleus	K15559	RTT103; regulator of Ty1 transposition protein 103							A	KOG2669	Regulator of nuclear mRNA
Q5NE18	Formate dehydrogenase, mitochondrial OS=Solanum lycopersicum OX=4081 GN=fdh PE=2 SV=1	fdh	42.1	38	3	1	1	1	11000000	mitochondria	K00122	FDH; formate dehydrogenase [EC:1.17.1.9]	map00630 Glyoxylate and dicarboxylate metabolism; map01100 Metabolic pathways; map01200 Carbon metabolism	GO:0010038 response to metal ion; GO:0042221 response to chemical; GO:0046686 response to cadmium ion; GO:0050896 response to stimulus;	GO:0005622 intracellular anatomical structure; GO:0005737 cytoplasm; GO:0005739 mitochondrion; GO:0009507 chloroplast; GO:0009536 plastid; GO:0009579 thylakoid; GO:0043226 organelle; GO:0043227 membrane-bounded organelle; GO:0043229 intracellular organelle; GO:0043231 intracellular membrane-bounded organelle;		PF00389; PF02826	PF00389 D-isomer specific 2-hydroxyacid dehydrogenase, catalytic domain; PF02826 D-isomer specific 2-hydroxyacid dehydrogenase, NAD binding domain	C	KOG0069	Glyoxylate/hydroxypyruvate reductase (D-isomer-specific 2-hydroxy acid dehydrogenase superfamily)
A0A3Q7EQI5	Importin N-terminal domain-containing protein OS=Solanum lycopersicum OX=4081 GN=101252925 PE=4 SV=1	101252925	115.1	50	1	1	1	1	10800000	cytoplasm	K20221	IPO4, RANBP4; importin-4	map03013 Nucleocytoplasmic transport	GO:0006606 protein import into nucleus; GO:0006607 NLS-bearing protein import into nucleus; GO:0006610 ribosomal protein import into nucleus; GO:0006810 transport; GO:0006886 intracellular protein transport; GO:0006913 nucleocytoplasmic transport; GO:0008104 protein localization; GO:0015031 protein transport; GO:0015833 peptide transport; GO:0017038 protein import; GO:0033036 macromolecule locali…	GO:0005622 intracellular anatomical structure; GO:0005634 nucleus; GO:0005635 nuclear envelope; GO:0005737 cytoplasm; GO:0012505 endomembrane system; GO:0031967 organelle envelope; GO:0031974 membrane-enclosed lumen; GO:0031981 nuclear lumen; GO:0034399 nuclear periphery; GO:0043226 organelle; GO:0043227 membrane-bounded organelle; GO:0043229 intracellular organelle; GO:0043231 intracellular memb…	GO:0005048 signal sequence binding; GO:0005215 transporter activity; GO:0005488 binding; GO:0008139 nuclear localization sequence binding; GO:0033218 amide binding; GO:0042277 peptide binding; GO:0061608 nuclear import signal receptor activity; GO:0140104 molecular carrier activity; GO:0140142 nucleocytoplasmic carrier activity;			YU	KOG2171	Karyopherin (importin) beta 3
A0A3Q7H8S1	Alanine dehydrogenase/pyridine nucleotide transhydrogenase N-terminal domain-containing protein OS=Solanum lycopersicum OX=4081 PE=4 SV=1	--	23.6	42	8	1	1	1	10600000	chloroplast	K14157	AASS; alpha-aminoadipic semialdehyde synthase [EC:1.5.1.8 1.5.1.9]	map00310 Lysine degradation; map01100 Metabolic pathways; map01110 Biosynthesis of secondary metabolites	GO:0006082 organic acid metabolic process; GO:0006091 generation of precursor metabolites and energy; GO:0006520 amino acid metabolic process; GO:0006553 lysine metabolic process; GO:0008152 metabolic process; GO:0008652 amino acid biosynthetic process; GO:0009058 biosynthetic process; GO:0009066 aspartate family amino acid metabolic process; GO:0009067 aspartate family amino acid biosynthetic pr…	GO:0005622 intracellular anatomical structure; GO:0005737 cytoplasm;	GO:0003824 catalytic activity; GO:0004753 saccharopine dehydrogenase activity; GO:0016491 oxidoreductase activity; GO:0016645 oxidoreductase activity, acting on the CH-NH group of donors; GO:0016646 oxidoreductase activity, acting on the CH-NH group of donors, NAD or NADP as acceptor;	PF05222	PF05222 Alanine dehydrogenase/PNT, N-terminal domain	E	KOG0172	Lysine-ketoglutarate reductase/saccharopine dehydrogenase
A0A3Q7EXK0	Glyceraldehyde-3-phosphate dehydrogenase OS=Solanum lycopersicum OX=4081 GN=101253541 PE=3 SV=1	101253541	43.5	311	19	1	7	7	10500000	chloroplast	K05298	GAPA; glyceraldehyde-3-phosphate dehydrogenase (NADP+) (phosphorylating) [EC:1.2.1.13]	map00710 Carbon fixation by Calvin cycle; map01100 Metabolic pathways; map01200 Carbon metabolism	GO:0009314 response to radiation; GO:0009416 response to light stimulus; GO:0009628 response to abiotic stimulus; GO:0050896 response to stimulus;			PF00044; PF02800	PF00044 Glyceraldehyde 3-phosphate dehydrogenase, NAD binding domain; PF02800 Glyceraldehyde 3-phosphate dehydrogenase, C-terminal domain	G	KOG0657	Glyceraldehyde 3-phosphate dehydrogenase
A0A3Q7IDX8	transketolase OS=Solanum lycopersicum OX=4081 PE=3 SV=1	--	68.7	79	4	2	2	2	10500000	cytoskeleton	K00615	E2.2.1.1, tktA, tktB; transketolase [EC:2.2.1.1]	map00030 Pentose phosphate pathway; map00710 Carbon fixation by Calvin cycle; map01100 Metabolic pathways; map01110 Biosynthesis of secondary metabolites; map01200 Carbon metabolism; map01230 Biosynthesis of amino acids		GO:0005622 intracellular anatomical structure; GO:0005737 cytoplasm; GO:0009507 chloroplast; GO:0009534 chloroplast thylakoid; GO:0009535 chloroplast thylakoid membrane; GO:0009536 plastid; GO:0009579 thylakoid; GO:0016020 membrane; GO:0031976 plastid thylakoid; GO:0031984 organelle subcompartment; GO:0034357 photosynthetic membrane; GO:0042651 thylakoid membrane; GO:0043226 organelle; GO:0043227…	GO:0003824 catalytic activity; GO:0004802 transketolase activity; GO:0016740 transferase activity; GO:0016744 transketolase or transaldolase activity;	PF00456; PF02779; PF22613	PF00456 Transketolase, thiamine diphosphate binding domain; PF02779 Transketolase, pyrimidine binding domain; PF22613 Transketolase-like TK C-terminal domain	G	KOG0523	Transketolase
O65004	Farnesyl pyrophosphate synthase OS=Solanum lycopersicum OX=4081 GN=FPS1 PE=2 SV=1	FPS1	39.3	89	6	2	2	2	10500000	cytoplasm	K00787	FDPS; farnesyl diphosphate synthase [EC:2.5.1.1 2.5.1.10]	map00900 Terpenoid backbone biosynthesis; map01100 Metabolic pathways; map01110 Biosynthesis of secondary metabolites	GO:0006629 lipid metabolic process; GO:0006644 phospholipid metabolic process; GO:0006720 isoprenoid metabolic process; GO:0006721 terpenoid metabolic process; GO:0006793 phosphorus metabolic process; GO:0006796 phosphate-containing compound metabolic process; GO:0008152 metabolic process; GO:0008299 isoprenoid biosynthetic process; GO:0008610 lipid biosynthetic process; GO:0008654 phospholipid b…	GO:0005622 intracellular anatomical structure; GO:0005737 cytoplasm; GO:0005739 mitochondrion; GO:0005829 cytosol; GO:0043226 organelle; GO:0043227 membrane-bounded organelle; GO:0043229 intracellular organelle; GO:0043231 intracellular membrane-bounded organelle;	GO:0003824 catalytic activity; GO:0004161 dimethylallyltranstransferase activity; GO:0004337 geranyltranstransferase activity; GO:0004659 prenyltransferase activity; GO:0016740 transferase activity; GO:0016765 transferase activity, transferring alkyl or aryl (other than methyl) groups;	PF00348	PF00348 Polyprenyl synthetase	H	KOG0711	Polyprenyl synthetase
A0A3Q7EA80	Mitochondrial outer membrane protein porin of 36 kDa(predicted) OS=Solanum lycopersicum OX=4081 GN=101250327 PE=3 SV=1	101250327	29.4	44	4	1	1	1	10500000	cytoplasm	K15040	VDAC2; voltage-dependent anion channel protein 2		GO:0006810 transport; GO:0006811 monoatomic ion transport; GO:0006820 monoatomic anion transport; GO:0015698 inorganic anion transport; GO:0034220 monoatomic ion transmembrane transport; GO:0051179 localization; GO:0051234 establishment of localization; GO:0055085 transmembrane transport; GO:0098656 monoatomic anion transmembrane transport;	GO:0005622 intracellular anatomical structure; GO:0005737 cytoplasm; GO:0005739 mitochondrion; GO:0005740 mitochondrial envelope; GO:0005741 mitochondrial outer membrane; GO:0009526 plastid envelope; GO:0009527 plastid outer membrane; GO:0009536 plastid; GO:0016020 membrane; GO:0019867 outer membrane; GO:0031090 organelle membrane; GO:0031966 mitochondrial membrane; GO:0031967 organelle envelope;…	GO:0005215 transporter activity; GO:0005216 monoatomic ion channel activity; GO:0005244 voltage-gated monoatomic ion channel activity; GO:0005253 monoatomic anion channel activity; GO:0008308 voltage-gated monoatomic anion channel activity; GO:0008509 monoatomic anion transmembrane transporter activity; GO:0015075 monoatomic ion transmembrane transporter activity; GO:0015103 inorganic anion trans…			P	KOG3126	Porin/voltage-dependent anion-selective channel protein
A0A494G8L6	Hypoxanthine phosphoribosyltransferase OS=Solanum lycopersicum OX=4081 PE=3 SV=1	--	21.6	53	6	1	1	1	10300000	cytoplasm	K00760	hprT, hpt, HPRT1; hypoxanthine phosphoribosyltransferase [EC:2.4.2.8]	map00230 Purine metabolism; map01100 Metabolic pathways; map01110 Biosynthesis of secondary metabolites; map01232 Nucleotide metabolism				PF00156	PF00156 Phosphoribosyl transferase domain	F	KOG3367	Hypoxanthine-guanine phosphoribosyltransferase
A0A3Q7HU74	Translation initiation factor IF-2, mitochondrial OS=Solanum lycopersicum OX=4081 PE=3 SV=1	--	121.5	90	2	1	2	2	10100000	cytoplasm	K02519	infB, MTIF2; translation initiation factor IF-2					PF00009; PF22042; PF11987	PF00009 Elongation factor Tu GTP binding domain; PF22042 Elongation factor G domain 2; PF11987 Translation-initiation factor 2	J	KOG1145	Mitochondrial translation initiation factor 2 (IF-2; GTPase)
A0A3Q7FSA0	ribulose-phosphate 3-epimerase OS=Solanum lycopersicum OX=4081 GN=101264109 PE=3 SV=1	101264109	29.8	42	7	1	1	1	9980000	chloroplast	K01783	rpe, RPE; ribulose-phosphate 3-epimerase [EC:5.1.3.1]	map00030 Pentose phosphate pathway; map00040 Pentose and glucuronate interconversions; map00710 Carbon fixation by Calvin cycle; map01100 Metabolic pathways; map01110 Biosynthesis of secondary metabolites; map01200 Carbon metabolism; map01230 Biosynthesis of amino acids		GO:0005622 intracellular anatomical structure; GO:0005737 cytoplasm; GO:0009507 chloroplast; GO:0009534 chloroplast thylakoid; GO:0009535 chloroplast thylakoid membrane; GO:0009536 plastid; GO:0009579 thylakoid; GO:0016020 membrane; GO:0031976 plastid thylakoid; GO:0031984 organelle subcompartment; GO:0034357 photosynthetic membrane; GO:0042651 thylakoid membrane; GO:0043226 organelle; GO:0043227…	GO:0003824 catalytic activity; GO:0004750 D-ribulose-phosphate 3-epimerase activity; GO:0016853 isomerase activity; GO:0016854 racemase and epimerase activity; GO:0016857 racemase and epimerase activity, acting on carbohydrates and derivatives;	PF00834	PF00834 Ribulose-phosphate 3 epimerase family	G	KOG3111	D-ribulose-5-phosphate 3-epimerase
A0A3Q7H772	Coatomer subunit alpha OS=Solanum lycopersicum OX=4081 GN=101264027 PE=4 SV=1	101264027	136.8	322	8	2	6	7	9950000	nucleus	K05236	COPA, RET1; coatomer subunit alpha		GO:0006810 transport; GO:0006886 intracellular protein transport; GO:0006888 endoplasmic reticulum to Golgi vesicle-mediated transport; GO:0006890 retrograde vesicle-mediated transport, Golgi to endoplasmic reticulum; GO:0006891 intra-Golgi vesicle-mediated transport; GO:0008104 protein localization; GO:0015031 protein transport; GO:0015833 peptide transport; GO:0016192 vesicle-mediated transport…	GO:0005622 intracellular anatomical structure; GO:0005737 cytoplasm; GO:0005794 Golgi apparatus; GO:0005798 Golgi-associated vesicle; GO:0012505 endomembrane system; GO:0012506 vesicle membrane; GO:0016020 membrane; GO:0030117 membrane coat; GO:0030120 vesicle coat; GO:0030126 COPI vesicle coat; GO:0030135 coated vesicle; GO:0030137 COPI-coated vesicle; GO:0030659 cytoplasmic vesicle membrane; GO…				U	KOG0292	Vesicle coat complex COPI, alpha subunit
A0A3Q7GC36	Pyruvate dehydrogenase E1 component subunit alpha OS=Solanum lycopersicum OX=4081 GN=543639 PE=4 SV=1	543639	43.2	52	4	1	1	1	9810000	mitochondria	K00161	PDHA, pdhA; pyruvate dehydrogenase E1 component subunit alpha [EC:1.2.4.1]	map00010 Glycolysis / Gluconeogenesis; map00020 Citrate cycle (TCA cycle); map00620 Pyruvate metabolism; map00785 Lipoic acid metabolism; map01100 Metabolic pathways; map01110 Biosynthesis of secondary metabolites; map01200 Carbon metabolism; map01210 2-Oxocarboxylic acid metabolism	GO:0006950 response to stress; GO:0006970 response to osmotic stress; GO:0009628 response to abiotic stimulus; GO:0009651 response to salt stress; GO:0010038 response to metal ion; GO:0042221 response to chemical; GO:0046686 response to cadmium ion; GO:0050896 response to stimulus;	GO:0005622 intracellular anatomical structure; GO:0005634 nucleus; GO:0005737 cytoplasm; GO:0005739 mitochondrion; GO:0005759 mitochondrial matrix; GO:0005829 cytosol; GO:0031974 membrane-enclosed lumen; GO:0043226 organelle; GO:0043227 membrane-bounded organelle; GO:0043229 intracellular organelle; GO:0043231 intracellular membrane-bounded organelle; GO:0043233 organelle lumen; GO:0070013 intrac…	GO:0005488 binding; GO:0008270 zinc ion binding; GO:0043167 ion binding; GO:0043169 cation binding; GO:0046872 metal ion binding; GO:0046914 transition metal ion binding; GO:0050897 cobalt ion binding;			C	KOG0225	Pyruvate dehydrogenase E1, alpha subunit
A0A3Q7ENW6	UspA domain-containing protein OS=Solanum lycopersicum OX=4081 GN=101245588 PE=4 SV=1	101245588	18	54	7	1	1	1	9750000	cytoplasm					GO:0005886 plasma membrane; GO:0016020 membrane; GO:0071944 cell periphery;	GO:0000166 nucleotide binding; GO:0005488 binding; GO:0016208 AMP binding; GO:0017076 purine nucleotide binding; GO:0030554 adenyl nucleotide binding; GO:0032553 ribonucleotide binding; GO:0032555 purine ribonucleotide binding; GO:0032559 adenyl ribonucleotide binding; GO:0036094 small molecule binding; GO:0043167 ion binding; GO:0043168 anion binding; GO:0043169 cation binding; GO:0097159 organi…	PF00582	PF00582 Universal stress protein family
A0A3Q7ESW9	Semialdehyde dehydrogenase NAD-binding domain-containing protein OS=Solanum lycopersicum OX=4081 PE=3 SV=1	--	43.4	62	3	1	1	1	9630000	chloroplast	K00145	argC; N-acetyl-gamma-glutamyl-phosphate reductase [EC:1.2.1.38]	map00220 Arginine biosynthesis; map01100 Metabolic pathways; map01110 Biosynthesis of secondary metabolites; map01210 2-Oxocarboxylic acid metabolism; map01230 Biosynthesis of amino acids	GO:0010038 response to metal ion; GO:0042221 response to chemical; GO:0046686 response to cadmium ion; GO:0050896 response to stimulus;	GO:0005622 intracellular anatomical structure; GO:0005634 nucleus; GO:0005730 nucleolus; GO:0005737 cytoplasm; GO:0009507 chloroplast; GO:0009532 plastid stroma; GO:0009536 plastid; GO:0009570 chloroplast stroma; GO:0016020 membrane; GO:0031974 membrane-enclosed lumen; GO:0031981 nuclear lumen; GO:0043226 organelle; GO:0043227 membrane-bounded organelle; GO:0043228 non-membrane-bounded organelle;…	GO:0005488 binding; GO:0005507 copper ion binding; GO:0043167 ion binding; GO:0043169 cation binding; GO:0046872 metal ion binding; GO:0046914 transition metal ion binding;	PF01118; PF22698	PF01118 Semialdehyde dehydrogenase, NAD binding domain; PF22698 Semialdehyde dehydrogenase, dimerisation domain	E	KOG4354	N-acetyl-gamma-glutamyl-phosphate reductase
A0A3Q7G7T0	peroxidase OS=Solanum lycopersicum OX=4081 PE=3 SV=1	--	69.5	61	3	1	1	1	9540000	chloroplast	K27796	PRX1; peroxidase PRX1	map00901 Indole alkaloid biosynthesis; map01100 Metabolic pathways; map01110 Biosynthesis of secondary metabolites	GO:0008152 metabolic process; GO:0009636 response to toxic substance; GO:0009664 plant-type cell wall organization; GO:0009987 cellular process; GO:0016043 cellular component organization; GO:0042221 response to chemical; GO:0045229 external encapsulating structure organization; GO:0050896 response to stimulus; GO:0051716 cellular response to stimulus; GO:0070887 cellular response to chemical sti…	GO:0005618 cell wall; GO:0005622 intracellular anatomical structure; GO:0005737 cytoplasm; GO:0005773 vacuole; GO:0005911 cell-cell junction; GO:0009505 plant-type cell wall; GO:0009506 plasmodesma; GO:0016020 membrane; GO:0030054 cell junction; GO:0030312 external encapsulating structure; GO:0043226 organelle; GO:0043227 membrane-bounded organelle; GO:0043229 intracellular organelle; GO:0043231 …	GO:0003824 catalytic activity; GO:0004601 peroxidase activity; GO:0016209 antioxidant activity; GO:0016491 oxidoreductase activity; GO:0016684 oxidoreductase activity, acting on peroxide as acceptor;	PF00141	PF00141 Peroxidase
A0A3Q7F4L8	Clathrin light chain OS=Solanum lycopersicum OX=4081 GN=101266991 PE=3 SV=1	101266991	36	41	4	1	1	1	9500000	nucleus				GO:0006810 transport; GO:0006897 endocytosis; GO:0006898 receptor-mediated endocytosis; GO:0016192 vesicle-mediated transport; GO:0051179 localization; GO:0051234 establishment of localization; GO:0072583 clathrin-dependent endocytosis; GO:0098657 import into cell;	GO:0005622 intracellular anatomical structure; GO:0005737 cytoplasm; GO:0005829 cytosol; GO:0005886 plasma membrane; GO:0012506 vesicle membrane; GO:0016020 membrane; GO:0030117 membrane coat; GO:0030118 clathrin coat; GO:0030120 vesicle coat; GO:0030125 clathrin vesicle coat; GO:0030135 coated vesicle; GO:0030136 clathrin-coated vesicle; GO:0030659 cytoplasmic vesicle membrane; GO:0030662 coated…	GO:0005198 structural molecule activity; GO:0005488 binding; GO:0005515 protein binding; GO:0030276 clathrin binding; GO:0032050 clathrin heavy chain binding;
A0A3Q7HSW8	Pectin acetylesterase OS=Solanum lycopersicum OX=4081 PE=3 SV=1	--	44.7	52	3	1	1	1	9420000	chloroplast	K19882	NOTUM; O-palmitoleoyl-L-serine hydrolase [EC:3.1.1.98]							M	KOG4287	Pectin acetylesterase and similar proteins
A0A3Q7G3K0	MHD domain-containing protein OS=Solanum lycopersicum OX=4081 PE=3 SV=1	--	48.7	60	3	1	1	1	8930000	chloroplast	K12393	AP1M; AP-1 complex subunit mu	map04142 Lysosome				PF01217	PF01217 Clathrin adaptor complex small chain	U	KOG0937	Adaptor complexes medium subunit family
A0A3Q7FX71	phosphoenolpyruvate carboxylase OS=Solanum lycopersicum OX=4081 PE=3 SV=1	--	122	44	1	1	1	1	8860000	nucleus	K01595	ppc; phosphoenolpyruvate carboxylase [EC:4.1.1.31]	map00620 Pyruvate metabolism; map00710 Carbon fixation by Calvin cycle; map01100 Metabolic pathways; map01200 Carbon metabolism	GO:0006082 organic acid metabolic process; GO:0006091 generation of precursor metabolites and energy; GO:0006099 tricarboxylic acid cycle; GO:0006101 citrate metabolic process; GO:0008152 metabolic process; GO:0009060 aerobic respiration; GO:0009987 cellular process; GO:0015980 energy derivation by oxidation of organic compounds; GO:0016999 antibiotic metabolic process; GO:0019752 carboxylic acid…	GO:0005622 intracellular anatomical structure; GO:0005737 cytoplasm; GO:0005829 cytosol;	GO:0003824 catalytic activity; GO:0004611 phosphoenolpyruvate carboxykinase activity; GO:0008964 phosphoenolpyruvate carboxylase activity; GO:0016829 lyase activity; GO:0016830 carbon-carbon lyase activity; GO:0016831 carboxy-lyase activity;
A0A3Q7JRE5	Gamma aminobutyrate transaminase 3, chloroplastic(predicted) OS=Solanum lycopersicum OX=4081 GN=544258 PE=3 SV=1	544258	56.8	47	3	1	1	1	8610000	chloroplast	K16871	POP2; 4-aminobutyrate---pyruvate transaminase [EC:2.6.1.96]	map00250 Alanine, aspartate and glutamate metabolism; map00650 Butanoate metabolism; map01100 Metabolic pathways	GO:0000902 cell morphogenesis; GO:0003006 developmental process involved in reproduction; GO:0005975 carbohydrate metabolic process; GO:0005984 disaccharide metabolic process; GO:0005985 sucrose metabolic process; GO:0006020 inositol metabolic process; GO:0006066 alcohol metabolic process; GO:0006082 organic acid metabolic process; GO:0006105 succinate metabolic process; GO:0006520 amino acid met…	GO:0005622 intracellular anatomical structure; GO:0005737 cytoplasm; GO:0005739 mitochondrion; GO:0005773 vacuole; GO:0005774 vacuolar membrane; GO:0005794 Golgi apparatus; GO:0012505 endomembrane system; GO:0016020 membrane; GO:0031090 organelle membrane; GO:0043226 organelle; GO:0043227 membrane-bounded organelle; GO:0043229 intracellular organelle; GO:0043231 intracellular membrane-bounded org…	GO:0003824 catalytic activity; GO:0005488 binding; GO:0008270 zinc ion binding; GO:0008483 transaminase activity; GO:0016740 transferase activity; GO:0016769 transferase activity, transferring nitrogenous groups; GO:0043167 ion binding; GO:0043169 cation binding; GO:0046872 metal ion binding; GO:0046914 transition metal ion binding; GO:0050897 cobalt ion binding;	PF00202	PF00202 Aminotransferase class-III	E	KOG1404	Alanine-glyoxylate aminotransferase AGT2
A0A3Q7GB48	Thioredoxin domain-containing protein OS=Solanum lycopersicum OX=4081 GN=101248480 PE=3 SV=1	101248480	13.6	46	14	1	1	1	8570000	chloroplast	K03671	TXN, trxA; thioredoxin					PF00085	PF00085 Thioredoxin	O	KOG0907	Thioredoxin
A0A3Q7FRB5	D-3-phosphoglycerate dehydrogenase OS=Solanum lycopersicum OX=4081 GN=101246616 PE=3 SV=1	101246616	63.3	47	4	1	1	1	8460000	chloroplast	K00058	serA, PHGDH; D-3-phosphoglycerate dehydrogenase / 2-oxoglutarate reductase [EC:1.1.1.95 1.1.1.399]	map00260 Glycine, serine and threonine metabolism; map00270 Cysteine and methionine metabolism; map01100 Metabolic pathways; map01110 Biosynthesis of secondary metabolites; map01200 Carbon metabolism; map01230 Biosynthesis of amino acids	GO:0003006 developmental process involved in reproduction; GO:0007275 multicellular organism development; GO:0009553 embryo sac development; GO:0009555 pollen development; GO:0009561 megagametogenesis; GO:0009790 embryo development; GO:0009791 post-embryonic development; GO:0009793 embryo development ending in seed dormancy; GO:0010154 fruit development; GO:0022414 reproductive process; GO:003250…	GO:0005622 intracellular anatomical structure; GO:0005737 cytoplasm; GO:0005739 mitochondrion; GO:0009507 chloroplast; GO:0009532 plastid stroma; GO:0009536 plastid; GO:0009570 chloroplast stroma; GO:0016020 membrane; GO:0043226 organelle; GO:0043227 membrane-bounded organelle; GO:0043229 intracellular organelle; GO:0043231 intracellular membrane-bounded organelle;	GO:0000166 nucleotide binding; GO:0005488 binding; GO:0005524 ATP binding; GO:0017076 purine nucleotide binding; GO:0030554 adenyl nucleotide binding; GO:0032553 ribonucleotide binding; GO:0032555 purine ribonucleotide binding; GO:0032559 adenyl ribonucleotide binding; GO:0035639 purine ribonucleoside triphosphate binding; GO:0036094 small molecule binding; GO:0043167 ion binding; GO:0043168 anio…	PF00389; PF02826; PF19304; PF01842	PF00389 D-isomer specific 2-hydroxyacid dehydrogenase, catalytic domain; PF02826 D-isomer specific 2-hydroxyacid dehydrogenase, NAD binding domain; PF19304 D-3-phosphoglycerate dehydrogenase intervening domain; PF01842 ACT domain	E	KOG0068	D-3-phosphoglycerate dehydrogenase, D-isomer-specific 2-hydroxy acid dehydrogenase superfamily
Q84MI6	Mitogen-activated protein kinase OS=Solanum lycopersicum OX=4081 GN=MPK1 PE=2 SV=1	MPK1	45.5	64	6	1	1	1	8260000	nucleus	K14512	MPK6; mitogen-activated protein kinase 6 [EC:2.7.11.24]	map04016 MAPK signaling pathway - plant; map04075 Plant hormone signal transduction; map04626 Plant-pathogen interaction	GO:0000165 MAPK cascade; GO:0000302 response to reactive oxygen species; GO:0001101 response to acid chemical; GO:0002218 activation of innate immune response; GO:0002252 immune effector process; GO:0002253 activation of immune response; GO:0002376 immune system process; GO:0002682 regulation of immune system process; GO:0002684 positive regulation of immune system process; GO:0003006 development…	GO:0005622 intracellular anatomical structure; GO:0005634 nucleus; GO:0005737 cytoplasm; GO:0005794 Golgi apparatus; GO:0005802 trans-Golgi network; GO:0005856 cytoskeleton; GO:0009524 phragmoplast; GO:0009574 preprophase band; GO:0012505 endomembrane system; GO:0015630 microtubule cytoskeleton; GO:0031984 organelle subcompartment; GO:0043226 organelle; GO:0043227 membrane-bounded organelle; GO:0…	GO:0003824 catalytic activity; GO:0004672 protein kinase activity; GO:0004674 protein serine/threonine kinase activity; GO:0004707 MAP kinase activity; GO:0016301 kinase activity; GO:0016740 transferase activity; GO:0016772 transferase activity, transferring phosphorus-containing groups; GO:0016773 phosphotransferase activity, alcohol group as acceptor; GO:0140096 catalytic activity, acting on a …	PF00069	PF00069 Protein kinase domain	T	KOG0660	Mitogen-activated protein kinase
A0A3Q7I7T0	NADP-dependent oxidoreductase domain-containing protein OS=Solanum lycopersicum OX=4081 PE=4 SV=1	--	73.1	42	2	1	1	1	8260000	cytoplasm							PF00248	PF00248 Aldo/keto reductase family	C	KOG1575	Voltage-gated shaker-like K+ channel, subunit beta/KCNAB
A0A3Q7HW92	Beta-adaptin-like protein OS=Solanum lycopersicum OX=4081 GN=101252011 PE=3 SV=1	101252011	99.6	93	4	2	2	2	8230000	cytoplasm	K12392	AP1B1; AP-1 complex subunit beta-1	map04142 Lysosome		GO:0005886 plasma membrane; GO:0005911 cell-cell junction; GO:0009506 plasmodesma; GO:0016020 membrane; GO:0030054 cell junction; GO:0055044 symplast; GO:0071944 cell periphery;		PF02883; PF09066	PF02883 Adaptin C-terminal domain; PF09066 Beta2-adaptin appendage, C-terminal sub-domain	U	KOG1061	Vesicle coat complex AP-1/AP-2/AP-4, beta subunit
A0A3Q7ICL0	Diacylglycerol kinase OS=Solanum lycopersicum OX=4081 GN=101257014 PE=3 SV=1	101257014	54.9	54	3	1	1	1	8210000	nucleus	K00901	dgkA, DGK; diacylglycerol kinase (ATP) [EC:2.7.1.107]	map00561 Glycerolipid metabolism; map00564 Glycerophospholipid metabolism; map01100 Metabolic pathways; map01110 Biosynthesis of secondary metabolites; map04070 Phosphatidylinositol signaling system	GO:0001775 cell activation; GO:0006629 lipid metabolic process; GO:0006793 phosphorus metabolic process; GO:0006796 phosphate-containing compound metabolic process; GO:0006950 response to stress; GO:0007596 blood coagulation; GO:0007599 hemostasis; GO:0008152 metabolic process; GO:0009611 response to wounding; GO:0009987 cellular process; GO:0016310 phosphorylation; GO:0030168 platelet activation…	GO:0005622 intracellular anatomical structure; GO:0005634 nucleus; GO:0005654 nucleoplasm; GO:0005737 cytoplasm; GO:0005886 plasma membrane; GO:0009507 chloroplast; GO:0009536 plastid; GO:0016020 membrane; GO:0030425 dendrite; GO:0031974 membrane-enclosed lumen; GO:0031981 nuclear lumen; GO:0032991 protein-containing complex; GO:0036477 somatodendritic compartment; GO:0042995 cell projection; GO:…	GO:0003824 catalytic activity; GO:0004143 ATP-dependent diacylglycerol kinase activity; GO:0016301 kinase activity; GO:0016740 transferase activity; GO:0016772 transferase activity, transferring phosphorus-containing groups; GO:0016773 phosphotransferase activity, alcohol group as acceptor;			IT	KOG1169	Diacylglycerol kinase
A0A3Q7F2B5	60S ribosomal protein L32 OS=Solanum lycopersicum OX=4081 GN=101253152 PE=1 SV=1	101253152	15.6	79	10	1	1	1	8180000	cytoplasm	K02912	RP-L32e, RPL32; large subunit ribosomal protein L32e	map03010 Ribosome		GO:0005622 intracellular anatomical structure; GO:0005634 nucleus; GO:0005730 nucleolus; GO:0005737 cytoplasm; GO:0005829 cytosol; GO:0005840 ribosome; GO:0015934 large ribosomal subunit; GO:0022625 cytosolic large ribosomal subunit; GO:0022626 cytosolic ribosome; GO:0031974 membrane-enclosed lumen; GO:0031981 nuclear lumen; GO:0032991 protein-containing complex; GO:0043226 organelle; GO:0043227 …	GO:0003735 structural constituent of ribosome; GO:0005198 structural molecule activity;			J	KOG0878	60S ribosomal protein L32
A0A3Q7EUP1	Dolichyl-diphosphooligosaccharide--protein glycosyltransferase 48 kDa subunit OS=Solanum lycopersicum OX=4081 PE=3 SV=1	--	82.8	63	2	1	1	1	8050000	nucleus	K12670	DDOST, WBP1; dolichyl-diphosphooligosaccharide---protein glycosyltransferase subunit DDOST/WBP1	map00510 N-Glycan biosynthesis; map00513 Various types of N-glycan biosynthesis; map01100 Metabolic pathways; map04141 Protein processing in endoplasmic reticulum				PF03358	PF03358 NADPH-dependent FMN reductase	O	KOG2754	Oligosaccharyltransferase, beta subunit
A0A3Q7J0E0	Uridine 5'-monophosphate synthase OS=Solanum lycopersicum OX=4081 GN=101244927 PE=3 SV=1	101244927	51.6	115	9	2	2	3	8010000	cytoplasm	K13421	UMPS; uridine monophosphate synthetase [EC:2.4.2.10 4.1.1.23]	map00240 Pyrimidine metabolism; map01100 Metabolic pathways; map01240 Biosynthesis of cofactors	GO:0006950 response to stress; GO:0007154 cell communication; GO:0009267 cellular response to starvation; GO:0009605 response to external stimulus; GO:0009987 cellular process; GO:0010038 response to metal ion; GO:0016036 cellular response to phosphate starvation; GO:0031667 response to nutrient levels; GO:0031669 cellular response to nutrient levels; GO:0033554 cellular response to stress; GO:00…	GO:0005622 intracellular anatomical structure; GO:0005737 cytoplasm; GO:0005829 cytosol;		PF00156; PF00215	PF00156 Phosphoribosyl transferase domain; PF00215 Orotidine 5'-phosphate decarboxylase / HUMPS family	F	KOG1377	Uridine 5'- monophosphate synthase/orotate phosphoribosyltransferase
A0A3Q7FK75	Cytochrome b5 heme-binding domain-containing protein OS=Solanum lycopersicum OX=4081 PE=3 SV=1	--	15.2	102	12	1	1	1	7930000	cytoplasm	K23490	CYB5; cytochrome b5			GO:0005622 intracellular anatomical structure; GO:0005737 cytoplasm; GO:0005773 vacuole; GO:0005774 vacuolar membrane; GO:0005783 endoplasmic reticulum; GO:0005789 endoplasmic reticulum membrane; GO:0005886 plasma membrane; GO:0009507 chloroplast; GO:0009526 plastid envelope; GO:0009527 plastid outer membrane; GO:0009534 chloroplast thylakoid; GO:0009535 chloroplast thylakoid membrane; GO:0009536…		PF00173	PF00173 Cytochrome b5-like Heme/Steroid binding domain	C	KOG0537	Cytochrome b5
A0A3Q7IVC4	RNA helicase OS=Solanum lycopersicum OX=4081 PE=4 SV=1	--	46.2	68	5	1	2	2	7910000	cytoplasm	K13025	EIF4A3, FAL1; ATP-dependent RNA helicase [EC:5.6.2.7]	map03013 Nucleocytoplasmic transport; map03015 mRNA surveillance pathway; map03040 Spliceosome				PF00270; PF00271	PF00270 DEAD/DEAH box helicase; PF00271 Helicase conserved C-terminal domain	J	KOG0328	Predicted ATP-dependent RNA helicase FAL1, involved in rRNA maturation, DEAD-box superfamily
A0A3Q7G6P4	Interferon-induced GTP-binding protein mx(predicted) OS=Solanum lycopersicum OX=4081 GN=101257363 PE=4 SV=1	101257363	75.9	53	4	1	1	1	7500000	cytoplasm				GO:0000266 mitochondrial fission; GO:0006996 organelle organization; GO:0007005 mitochondrion organization; GO:0009987 cellular process; GO:0016043 cellular component organization; GO:0048285 organelle fission; GO:0071840 cellular component organization or biogenesis;	GO:0005622 intracellular anatomical structure; GO:0005737 cytoplasm;	GO:0003824 catalytic activity; GO:0003924 GTPase activity; GO:0005488 binding; GO:0005515 protein binding; GO:0008017 microtubule binding; GO:0008092 cytoskeletal protein binding; GO:0015631 tubulin binding; GO:0016462 pyrophosphatase activity; GO:0016787 hydrolase activity; GO:0016817 hydrolase activity, acting on acid anhydrides; GO:0016818 hydrolase activity, acting on acid anhydrides, in phos…	PF00350	PF00350 Dynamin family	UR	KOG0446	Vacuolar sorting protein VPS1, dynamin, and related proteins
A0A3Q7JDF2	Pyrophosphate--fructose 6-phosphate 1-phosphotransferase subunit alpha OS=Solanum lycopersicum OX=4081 GN=101246811 PE=3 SV=1	101246811	67.2	49	3	1	1	1	7500000	cytoplasm	K00895	pfp, PFP; diphosphate-dependent phosphofructokinase [EC:2.7.1.90]	map00010 Glycolysis / Gluconeogenesis; map00030 Pentose phosphate pathway; map00051 Fructose and mannose metabolism; map01100 Metabolic pathways; map01110 Biosynthesis of secondary metabolites	GO:0005975 carbohydrate metabolic process; GO:0006793 phosphorus metabolic process; GO:0006796 phosphate-containing compound metabolic process; GO:0008152 metabolic process; GO:0009743 response to carbohydrate; GO:0009744 response to sucrose; GO:0009746 response to hexose; GO:0009749 response to glucose; GO:0009750 response to fructose; GO:0009987 cellular process; GO:0015979 photosynthesis; GO:0…	GO:0005622 intracellular anatomical structure; GO:0005737 cytoplasm; GO:0005829 cytosol;	GO:0003824 catalytic activity; GO:0008443 phosphofructokinase activity; GO:0016301 kinase activity; GO:0016740 transferase activity; GO:0016772 transferase activity, transferring phosphorus-containing groups; GO:0016773 phosphotransferase activity, alcohol group as acceptor; GO:0019200 carbohydrate kinase activity; GO:0047334 diphosphate-fructose-6-phosphate 1-phosphotransferase activity;	PF00365	PF00365 Phosphofructokinase	G	KOG2440	Pyrophosphate-dependent phosphofructo-1-kinase
A0A3Q7IRK9	Importin N-terminal domain-containing protein OS=Solanum lycopersicum OX=4081 PE=4 SV=1	--	96.2	85	2	1	1	1	7390000	nucleus	K14293	KPNB1, IPO1; importin subunit beta-1	map03013 Nucleocytoplasmic transport	GO:0000070 mitotic sister chromatid segregation; GO:0000226 microtubule cytoskeleton organization; GO:0000278 mitotic cell cycle; GO:0000280 nuclear division; GO:0000819 sister chromatid segregation; GO:0006606 protein import into nucleus; GO:0006607 NLS-bearing protein import into nucleus; GO:0006610 ribosomal protein import into nucleus; GO:0006810 transport; GO:0006886 intracellular protein tr…	GO:0005622 intracellular anatomical structure; GO:0005634 nucleus; GO:0005635 nuclear envelope; GO:0005643 nuclear pore; GO:0005654 nucleoplasm; GO:0005737 cytoplasm; GO:0005783 endoplasmic reticulum; GO:0005829 cytosol; GO:0010494 cytoplasmic stress granule; GO:0012505 endomembrane system; GO:0016020 membrane; GO:0031090 organelle membrane; GO:0031965 nuclear membrane; GO:0031967 organelle envel…	GO:0005048 signal sequence binding; GO:0005215 transporter activity; GO:0005488 binding; GO:0005515 protein binding; GO:0008092 cytoskeletal protein binding; GO:0008139 nuclear localization sequence binding; GO:0019894 kinesin binding; GO:0019899 enzyme binding; GO:0019904 protein domain specific binding; GO:0031072 heat shock protein binding; GO:0033218 amide binding; GO:0042277 peptide binding;…			YU	KOG1241	Karyopherin (importin) beta 1
Q0ZPA3	Plastid lipid associated protein CHRC OS=Solanum lycopersicum OX=4081 GN=ChrC PE=2 SV=1	ChrC	35.6	48	5	1	1	1	7300000	chloroplast				GO:0001101 response to acid chemical; GO:0006950 response to stress; GO:0009266 response to temperature stimulus; GO:0009314 response to radiation; GO:0009409 response to cold; GO:0009414 response to water deprivation; GO:0009415 response to water; GO:0009416 response to light stimulus; GO:0009628 response to abiotic stimulus; GO:0009642 response to light intensity; GO:0009644 response to high li…	GO:0005622 intracellular anatomical structure; GO:0005634 nucleus; GO:0005737 cytoplasm; GO:0005739 mitochondrion; GO:0009507 chloroplast; GO:0009526 plastid envelope; GO:0009532 plastid stroma; GO:0009534 chloroplast thylakoid; GO:0009535 chloroplast thylakoid membrane; GO:0009536 plastid; GO:0009570 chloroplast stroma; GO:0009579 thylakoid; GO:0010287 plastoglobule; GO:0010319 stromule; GO:0016…
A0A3Q7JAE6	SHSP domain-containing protein OS=Solanum lycopersicum OX=4081 PE=3 SV=1	--	26.3	52	13	1	1	1	7220000	chloroplast	K13993	HSP20; HSP20 family protein	map04141 Protein processing in endoplasmic reticulum	GO:0000302 response to reactive oxygen species; GO:0006950 response to stress; GO:0006979 response to oxidative stress; GO:0009266 response to temperature stimulus; GO:0009314 response to radiation; GO:0009408 response to heat; GO:0009416 response to light stimulus; GO:0009628 response to abiotic stimulus; GO:0009636 response to toxic substance; GO:0009642 response to light intensity; GO:0009644 …			PF00011	PF00011 Hsp20/alpha crystallin family	O	KOG0710	Molecular chaperone (small heat-shock protein Hsp26/Hsp42)
A0A3Q7J501	Putative ras-related protein Rab11B-like(predicted) OS=Solanum lycopersicum OX=4081 GN=101256455 PE=3 SV=1	101256455	24.3	110	12	1	2	2	7190000	cytoplasm	K07904	RAB11A; Ras-related protein Rab-11A	map04144 Endocytosis		GO:0005622 intracellular anatomical structure; GO:0005737 cytoplasm; GO:0005768 endosome; GO:0012505 endomembrane system; GO:0031410 cytoplasmic vesicle; GO:0031982 vesicle; GO:0043226 organelle; GO:0043227 membrane-bounded organelle; GO:0043229 intracellular organelle; GO:0097708 intracellular vesicle;		PF00071	PF00071 Ras family	U	KOG0087	GTPase Rab11/YPT3, small G protein superfamily
A0A3Q7IKR1	Eukaryotic translation initiation factor 3 subunit E OS=Solanum lycopersicum OX=4081 GN=101265974 PE=3 SV=1	101265974	51.1	130	5	1	1	2	7170000	cytoplasm	K03250	EIF3E, INT6; translation initiation factor 3 subunit E		GO:0003006 developmental process involved in reproduction; GO:0006139 nucleobase-containing compound metabolic process; GO:0006351 DNA-templated transcription; GO:0006352 DNA-templated transcription initiation; GO:0006412 translation; GO:0006413 translational initiation; GO:0006417 regulation of translation; GO:0006518 peptide metabolic process; GO:0006950 response to stress; GO:0006970 response …	GO:0000502 proteasome complex; GO:0005622 intracellular anatomical structure; GO:0005634 nucleus; GO:0005737 cytoplasm; GO:0005829 cytosol; GO:0005852 eukaryotic translation initiation factor 3 complex; GO:0005886 plasma membrane; GO:0016020 membrane; GO:0031597 cytosolic proteasome complex; GO:0032991 protein-containing complex; GO:0043226 organelle; GO:0043227 membrane-bounded organelle; GO:004…	GO:0003676 nucleic acid binding; GO:0003723 RNA binding; GO:0003729 mRNA binding; GO:0003743 translation initiation factor activity; GO:0005488 binding; GO:0008135 translation factor activity, RNA binding; GO:0030371 translation repressor activity; GO:0045182 translation regulator activity; GO:0097159 organic cyclic compound binding; GO:1901363 heterocyclic compound binding;	PF09440; PF01399	PF09440 eIF3 subunit 6 N terminal domain; PF01399 PCI domain	J	KOG2758	Translation initiation factor 3, subunit e (eIF-3e)
A0A3Q7E7F0	Alpha,alpha-trehalose-phosphate synthase [UDP-forming] 6(predicted) OS=Solanum lycopersicum OX=4081 GN=101259279 PE=3 SV=1	101259279	97.2	46	2	1	1	1	7080000	nucleus	K16055	TPS; trehalose 6-phosphate synthase/phosphatase [EC:2.4.1.15 3.1.3.12]	map00500 Starch and sucrose metabolism; map01100 Metabolic pathways; map01110 Biosynthesis of secondary metabolites	GO:0005975 carbohydrate metabolic process; GO:0005984 disaccharide metabolic process; GO:0005991 trehalose metabolic process; GO:0005992 trehalose biosynthetic process; GO:0006793 phosphorus metabolic process; GO:0006796 phosphate-containing compound metabolic process; GO:0006950 response to stress; GO:0008152 metabolic process; GO:0009058 biosynthetic process; GO:0009311 oligosaccharide metaboli…	GO:0005622 intracellular anatomical structure; GO:0005737 cytoplasm;	GO:0003824 catalytic activity; GO:0003825 alpha,alpha-trehalose-phosphate synthase (UDP-forming) activity; GO:0004805 trehalose-phosphatase activity; GO:0008194 UDP-glycosyltransferase activity; GO:0016740 transferase activity; GO:0016757 glycosyltransferase activity; GO:0016758 hexosyltransferase activity; GO:0016787 hydrolase activity; GO:0016788 hydrolase activity, acting on ester bonds; GO:00…			G	KOG1050	Trehalose-6-phosphate synthase component TPS1 and related subunits
A0A3Q7G0R2	Lipase OS=Solanum lycopersicum OX=4081 GN=101250773 PE=3 SV=1	101250773	45	186	10	2	2	2	7040000	chloroplast	K01052	LIPA; lysosomal acid lipase/cholesteryl ester hydrolase [EC:3.1.1.13]	map00100 Steroid biosynthesis; map04142 Lysosome; map04148 Efferocytosis	GO:0002213 defense response to insect; GO:0006950 response to stress; GO:0006952 defense response; GO:0050896 response to stimulus;		GO:0003824 catalytic activity; GO:0016298 lipase activity; GO:0016787 hydrolase activity; GO:0016788 hydrolase activity, acting on ester bonds;			I	KOG2624	Triglyceride lipase-cholesterol esterase
A0A3Q7HIV8	GOLD domain-containing protein OS=Solanum lycopersicum OX=4081 PE=4 SV=1	--	116.9	43	1	1	1	1	6840000	plasma membrane							PF01105	PF01105 emp24/gp25L/p24 family/GOLD	U	KOG1692	Putative cargo transport protein EMP24 (p24 protein family)
A0A3Q7I6K7	early endosome antigen 1(predicted) OS=Solanum lycopersicum OX=4081 GN=101256605 PE=4 SV=1	101256605	170.1	88	2	2	2	2	6830000	nucleus	K20283	GOLGA4; golgin subfamily A member 4
A0A3Q7GTM3	Delta-1-pyrroline-5-carboxylate synthase OS=Solanum lycopersicum OX=4081 GN=101244293 PE=3 SV=1	101244293	77.4	76	7	2	2	2	6670000	endoplasmic reticulum	K12657	ALDH18A1, P5CS; delta-1-pyrroline-5-carboxylate synthetase [EC:2.7.2.11 1.2.1.41]	map00330 Arginine and proline metabolism; map01100 Metabolic pathways; map01110 Biosynthesis of secondary metabolites; map01230 Biosynthesis of amino acids	GO:0001101 response to acid chemical; GO:0003006 developmental process involved in reproduction; GO:0006082 organic acid metabolic process; GO:0006520 amino acid metabolic process; GO:0006560 proline metabolic process; GO:0006561 proline biosynthetic process; GO:0006950 response to stress; GO:0006970 response to osmotic stress; GO:0006972 hyperosmotic response; GO:0006979 response to oxidative st…	GO:0005622 intracellular anatomical structure; GO:0005737 cytoplasm; GO:0005829 cytosol; GO:0005911 cell-cell junction; GO:0009506 plasmodesma; GO:0009507 chloroplast; GO:0009536 plastid; GO:0016020 membrane; GO:0030054 cell junction; GO:0043226 organelle; GO:0043227 membrane-bounded organelle; GO:0043229 intracellular organelle; GO:0043231 intracellular membrane-bounded organelle; GO:0055044 sym…	GO:0003824 catalytic activity; GO:0004350 glutamate-5-semialdehyde dehydrogenase activity; GO:0016491 oxidoreductase activity; GO:0016620 oxidoreductase activity, acting on the aldehyde or oxo group of donors, NAD or NADP as acceptor; GO:0016903 oxidoreductase activity, acting on the aldehyde or oxo group of donors; GO:0017084 delta1-pyrroline-5-carboxylate synthetase activity;			E	KOG4165	Gamma-glutamyl phosphate reductase
A0A3Q7F8Q2	Nucleolar protein 56 OS=Solanum lycopersicum OX=4081 PE=3 SV=1	--	57.8	53	4	1	1	1	6630000	cytoplasm	K14564	NOP56; nucleolar protein 56	map03008 Ribosome biogenesis in eukaryotes				PF08156	PF08156 NOP5NT (NUC127) domain	AJ	KOG2573	Ribosome biogenesis protein - Nop56p/Sik1p
A0A3Q7H097	Phospho-2-dehydro-3-deoxyheptonate aldolase OS=Solanum lycopersicum OX=4081 PE=3 SV=1	--	59.9	46	3	1	1	1	6580000	chloroplast	K01626	E2.5.1.54, aroF, aroG, aroH; 3-deoxy-7-phosphoheptulonate synthase [EC:2.5.1.54]	map00400 Phenylalanine, tyrosine and tryptophan biosynthesis; map01100 Metabolic pathways; map01110 Biosynthesis of secondary metabolites; map01230 Biosynthesis of amino acids		GO:0005622 intracellular anatomical structure; GO:0005737 cytoplasm; GO:0009507 chloroplast; GO:0009536 plastid; GO:0043226 organelle; GO:0043227 membrane-bounded organelle; GO:0043229 intracellular organelle; GO:0043231 intracellular membrane-bounded organelle;		PF01474	PF01474 Class-II DAHP synthetase family
A0A3Q7FF30	Aconitase/3-isopropylmalate dehydratase large subunit alpha/beta/alpha domain-containing protein OS=Solanum lycopersicum OX=4081 PE=4 SV=1	--	54.3	47	3	1	1	1	6550000	chloroplast	K01703	leuC, IPMI-L; 3-isopropylmalate/(R)-2-methylmalate dehydratase large subunit [EC:4.2.1.33 4.2.1.35]	map00290 Valine, leucine and isoleucine biosynthesis; map00660 C5-Branched dibasic acid metabolism; map00966 Glucosinolate biosynthesis; map01100 Metabolic pathways; map01110 Biosynthesis of secondary metabolites; map01210 2-Oxocarboxylic acid metabolism; map01230 Biosynthesis of amino acids	GO:0006082 organic acid metabolic process; GO:0006790 sulfur compound metabolic process; GO:0008152 metabolic process; GO:0009058 biosynthetic process; GO:0009987 cellular process; GO:0010038 response to metal ion; GO:0016143 S-glycoside metabolic process; GO:0016144 S-glycoside biosynthetic process; GO:0019748 secondary metabolic process; GO:0019760 glucosinolate metabolic process; GO:0019761 gl…	GO:0005622 intracellular anatomical structure; GO:0005737 cytoplasm; GO:0009507 chloroplast; GO:0009532 plastid stroma; GO:0009536 plastid; GO:0009570 chloroplast stroma; GO:0043226 organelle; GO:0043227 membrane-bounded organelle; GO:0043229 intracellular organelle; GO:0043231 intracellular membrane-bounded organelle;	GO:0003824 catalytic activity; GO:0016853 isomerase activity; GO:0016866 intramolecular transferase activity; GO:0050486 intramolecular hydroxytransferase activity;			E	KOG0454	3-isopropylmalate dehydratase (aconitase superfamily)
C0LIR4	Sulfurtransferase OS=Solanum lycopersicum OX=4081 GN=MST1 PE=2 SV=1	MST1	40.9	77	4	1	1	1	6540000	chloroplast	K01011	TST, MPST, sseA; thiosulfate/3-mercaptopyruvate sulfurtransferase [EC:2.8.1.1 2.8.1.2]	map00270 Cysteine and methionine metabolism; map00920 Sulfur metabolism; map01100 Metabolic pathways; map04122 Sulfur relay system	GO:0003006 developmental process involved in reproduction; GO:0007275 multicellular organism development; GO:0009790 embryo development; GO:0009791 post-embryonic development; GO:0009793 embryo development ending in seed dormancy; GO:0010154 fruit development; GO:0022414 reproductive process; GO:0032501 multicellular organismal process; GO:0032502 developmental process; GO:0048316 seed developmen…	GO:0005622 intracellular anatomical structure; GO:0005737 cytoplasm; GO:0005739 mitochondrion; GO:0005829 cytosol; GO:0009507 chloroplast; GO:0009536 plastid; GO:0043226 organelle; GO:0043227 membrane-bounded organelle; GO:0043229 intracellular organelle; GO:0043231 intracellular membrane-bounded organelle;	GO:0003824 catalytic activity; GO:0004792 thiosulfate sulfurtransferase activity; GO:0016740 transferase activity; GO:0016782 transferase activity, transferring sulphur-containing groups; GO:0016783 sulfurtransferase activity; GO:0016784 3-mercaptopyruvate sulfurtransferase activity;	PF00581	PF00581 Rhodanese-like domain	V	KOG1529	Mercaptopyruvate sulfurtransferase/thiosulfate sulfurtransferase
A0A3Q7IDN1	Long-chain-alcohol oxidase OS=Solanum lycopersicum OX=4081 GN=101250714 PE=3 SV=1	101250714	85.6	54	2	1	1	1	6520000	nucleus	K17756	FAO3; long-chain-alcohol oxidase [EC:1.1.3.20]		GO:0008152 metabolic process;	GO:0005622 intracellular anatomical structure;	GO:0003824 catalytic activity; GO:0016491 oxidoreductase activity;	PF00732; PF05199	PF00732 GMC oxidoreductase; PF05199 GMC oxidoreductase
A0A3Q7EZ16	14-3-3 domain-containing protein OS=Solanum lycopersicum OX=4081 GN=543791 PE=3 SV=1	543791	29.3	72	5	1	1	1	6520000	plasma membrane	K06630	YWHAE; 14-3-3 protein epsilon		GO:0010038 response to metal ion; GO:0042221 response to chemical; GO:0046686 response to cadmium ion; GO:0050896 response to stimulus;	GO:0005618 cell wall; GO:0005622 intracellular anatomical structure; GO:0005737 cytoplasm; GO:0005739 mitochondrion; GO:0005794 Golgi apparatus; GO:0005829 cytosol; GO:0005886 plasma membrane; GO:0005911 cell-cell junction; GO:0009506 plasmodesma; GO:0009507 chloroplast; GO:0009536 plastid; GO:0012505 endomembrane system; GO:0016020 membrane; GO:0030054 cell junction; GO:0030312 external encapsul…	GO:0000166 nucleotide binding; GO:0005488 binding; GO:0005524 ATP binding; GO:0017076 purine nucleotide binding; GO:0030554 adenyl nucleotide binding; GO:0032553 ribonucleotide binding; GO:0032555 purine ribonucleotide binding; GO:0032559 adenyl ribonucleotide binding; GO:0035639 purine ribonucleoside triphosphate binding; GO:0036094 small molecule binding; GO:0043167 ion binding; GO:0043168 anio…			O	KOG0841	Multifunctional chaperone (14-3-3 family)
A0A3Q7F246	beta-ketoacyl-[acyl-carrier-protein] synthase I OS=Solanum lycopersicum OX=4081 GN=101267959 PE=3 SV=1	101267959	49.9	54	5	1	1	1	6370000	chloroplast	K09458	fabF, OXSM, CEM1; 3-oxoacyl-[acyl-carrier-protein] synthase II [EC:2.3.1.179]	map00061 Fatty acid biosynthesis; map00780 Biotin metabolism; map01100 Metabolic pathways; map01212 Fatty acid metabolism; map01240 Biosynthesis of cofactors				PF00109; PF02801	PF00109 Beta-ketoacyl synthase, N-terminal domain; PF02801 Beta-ketoacyl synthase, C-terminal domain	IQ	KOG1394	3-oxoacyl-(acyl-carrier-protein) synthase (I and II)
A0A3Q7HCH3	NADP-dependent oxidoreductase domain-containing protein OS=Solanum lycopersicum OX=4081 PE=4 SV=1	--	40.7	36	6	1	1	1	5780000	chloroplast					GO:0005622 intracellular anatomical structure; GO:0005737 cytoplasm; GO:0009507 chloroplast; GO:0009526 plastid envelope; GO:0009532 plastid stroma; GO:0009534 chloroplast thylakoid; GO:0009535 chloroplast thylakoid membrane; GO:0009536 plastid; GO:0009570 chloroplast stroma; GO:0009579 thylakoid; GO:0009941 chloroplast envelope; GO:0010287 plastoglobule; GO:0016020 membrane; GO:0031967 organelle…		PF00248	PF00248 Aldo/keto reductase family	C	KOG1575	Voltage-gated shaker-like K+ channel, subunit beta/KCNAB
A0A3Q7IRG8	Adp-ribosylation factor-like protein 3(predicted) OS=Solanum lycopersicum OX=4081 GN=101254552 PE=3 SV=1	101254552	20.6	27	8	1	1	1	5710000	nucleus	K07955	ARL8; ADP-ribosylation factor-like protein 8		GO:0002252 immune effector process; GO:0002376 immune system process; GO:0006950 response to stress; GO:0006952 defense response; GO:0009605 response to external stimulus; GO:0009607 response to biotic stimulus; GO:0009615 response to virus; GO:0043207 response to external biotic stimulus; GO:0050896 response to stimulus; GO:0051607 defense response to virus; GO:0051707 response to other organism…		GO:0000166 nucleotide binding; GO:0001882 nucleoside binding; GO:0001883 purine nucleoside binding; GO:0005488 binding; GO:0005525 GTP binding; GO:0017076 purine nucleotide binding; GO:0019001 guanyl nucleotide binding; GO:0032549 ribonucleoside binding; GO:0032550 purine ribonucleoside binding; GO:0032553 ribonucleotide binding; GO:0032555 purine ribonucleotide binding; GO:0032561 guanyl ribonuc…	PF00025	PF00025 ADP-ribosylation factor family	R	KOG0075	GTP-binding ADP-ribosylation factor-like protein
A0A3Q7G2N3	Reticulon-like protein OS=Solanum lycopersicum OX=4081 GN=101260015 PE=4 SV=1	101260015	28.7	67	9	1	1	2	5650000	plasma membrane				GO:0009628 response to abiotic stimulus; GO:0050896 response to stimulus; GO:0080167 response to karrikin;	GO:0005622 intracellular anatomical structure; GO:0005737 cytoplasm; GO:0005783 endoplasmic reticulum; GO:0005886 plasma membrane; GO:0012505 endomembrane system; GO:0016020 membrane; GO:0043226 organelle; GO:0043227 membrane-bounded organelle; GO:0043229 intracellular organelle; GO:0043231 intracellular membrane-bounded organelle; GO:0071944 cell periphery;				U	KOG1792	Reticulon
Q8S4R4	Prolycopene isomerase, chloroplastic OS=Solanum lycopersicum OX=4081 GN=CRTISO PE=1 SV=1	CRTISO	67.4	45	2	1	1	1	5540000	cytoplasm	K09835	crtISO, crtH; prolycopene isomerase [EC:5.2.1.13]	map00906 Carotenoid biosynthesis; map01100 Metabolic pathways; map01110 Biosynthesis of secondary metabolites	GO:0006996 organelle organization; GO:0008152 metabolic process; GO:0009657 plastid organization; GO:0009662 etioplast organization; GO:0009987 cellular process; GO:0016043 cellular component organization; GO:0071840 cellular component organization or biogenesis;	GO:0005622 intracellular anatomical structure;	GO:0003824 catalytic activity; GO:0016491 oxidoreductase activity; GO:0016853 isomerase activity; GO:0016859 cis-trans isomerase activity; GO:0046608 carotenoid isomerase activity;	PF01593	PF01593 Flavin containing amine oxidoreductase	H	KOG4254	Phytoene desaturase
A0A3Q7J0B2	Putative major intrinsic protein 2-like(predicted) OS=Solanum lycopersicum OX=4081 PE=3 SV=1	--	30.7	176	17	3	3	3	5530000	plasma membrane	K09872	PIP; aquaporin PIP		GO:0006810 transport; GO:0006833 water transport; GO:0042044 fluid transport; GO:0051179 localization; GO:0051234 establishment of localization; GO:0055085 transmembrane transport;	GO:0016020 membrane;	GO:0005215 transporter activity; GO:0005372 water transmembrane transporter activity; GO:0015250 water channel activity; GO:0015267 channel activity; GO:0015318 inorganic molecular entity transmembrane transporter activity; GO:0022803 passive transmembrane transporter activity; GO:0022857 transmembrane transporter activity;			G	KOG0223	Aquaporin (major intrinsic protein family)
A0A3Q7FSK2	L-threonate dehydrogenase OS=Solanum lycopersicum OX=4081 PE=3 SV=1	--	144.1	40	1	1	1	1	5180000	cytoplasm							PF03446; PF14833; PF07005; PF17042; PF01116	PF03446 NAD binding domain of 6-phosphogluconate dehydrogenase; PF14833 NAD-binding of NADP-dependent 3-hydroxyisobutyrate dehydrogenase; PF07005 Sugar-binding N-terminal domain; PF17042 Nucleotide-binding C-terminal domain; PF01116 Fructose-bisphosphate aldolase class-II	G	KOG4153	Fructose 1,6-bisphosphate aldolase
A0A3Q7F639	Pyrophosphate--fructose 6-phosphate 1-phosphotransferase subunit beta OS=Solanum lycopersicum OX=4081 GN=101243849 PE=3 SV=1	101243849	61.7	227	11	4	4	5	5010000	cytoplasm	K00895	pfp, PFP; diphosphate-dependent phosphofructokinase [EC:2.7.1.90]	map00010 Glycolysis / Gluconeogenesis; map00030 Pentose phosphate pathway; map00051 Fructose and mannose metabolism; map01100 Metabolic pathways; map01110 Biosynthesis of secondary metabolites	GO:0003006 developmental process involved in reproduction; GO:0005975 carbohydrate metabolic process; GO:0006793 phosphorus metabolic process; GO:0006796 phosphate-containing compound metabolic process; GO:0007275 multicellular organism development; GO:0008152 metabolic process; GO:0009719 response to endogenous stimulus; GO:0009725 response to hormone; GO:0009735 response to cytokinin; GO:000979…	GO:0005618 cell wall; GO:0005622 intracellular anatomical structure; GO:0005737 cytoplasm; GO:0005829 cytosol; GO:0016020 membrane; GO:0030312 external encapsulating structure; GO:0071944 cell periphery;	GO:0003824 catalytic activity; GO:0008443 phosphofructokinase activity; GO:0016301 kinase activity; GO:0016740 transferase activity; GO:0016772 transferase activity, transferring phosphorus-containing groups; GO:0016773 phosphotransferase activity, alcohol group as acceptor; GO:0019200 carbohydrate kinase activity; GO:0047334 diphosphate-fructose-6-phosphate 1-phosphotransferase activity;	PF00365	PF00365 Phosphofructokinase	G	KOG2440	Pyrophosphate-dependent phosphofructo-1-kinase
P54773	Photosystem II 22 kDa protein, chloroplastic OS=Solanum lycopersicum OX=4081 GN=PSBS PE=3 SV=1	PSBS	29.3	62	7	1	1	1	4910000	vacuolar membrane	K03542	psbS; photosystem II 22kDa protein	map00195 Photosynthesis; map01100 Metabolic pathways	GO:0006810 transport; GO:0051179 localization; GO:0051234 establishment of localization; GO:0055085 transmembrane transport;	GO:0005622 intracellular anatomical structure; GO:0005737 cytoplasm; GO:0009507 chloroplast; GO:0009534 chloroplast thylakoid; GO:0009535 chloroplast thylakoid membrane; GO:0009536 plastid; GO:0009579 thylakoid; GO:0016020 membrane; GO:0031976 plastid thylakoid; GO:0031984 organelle subcompartment; GO:0034357 photosynthetic membrane; GO:0042651 thylakoid membrane; GO:0043226 organelle; GO:0043227…
A0A3Q7EGL4	C3H1-type domain-containing protein OS=Solanum lycopersicum OX=4081 GN=101268508 PE=4 SV=1	101268508	51.8	47	2	1	1	1	4770000	nucleus									R	KOG1677	CCCH-type Zn-finger protein
A0A3Q7I3U9	Enoyl reductase (ER) domain-containing protein OS=Solanum lycopersicum OX=4081 GN=101243822 PE=4 SV=1	101243822	34.5	52	4	1	1	1	4770000	cytoplasm	K00224	CEQORH; chloroplastic oxoene reductase [EC:1.3.1.-]	map00592 alpha-Linolenic acid metabolism; map01110 Biosynthesis of secondary metabolites		GO:0005622 intracellular anatomical structure; GO:0005737 cytoplasm; GO:0005773 vacuole; GO:0005886 plasma membrane; GO:0009507 chloroplast; GO:0009526 plastid envelope; GO:0009534 chloroplast thylakoid; GO:0009535 chloroplast thylakoid membrane; GO:0009536 plastid; GO:0009579 thylakoid; GO:0009941 chloroplast envelope; GO:0016020 membrane; GO:0031967 organelle envelope; GO:0031976 plastid thylak…		PF08240; PF13602	PF08240 Alcohol dehydrogenase GroES-like domain; PF13602 Zinc-binding dehydrogenase	CR	KOG1198	Zinc-binding oxidoreductase
A0A3Q7I9H4	Bet v I/Major latex protein domain-containing protein OS=Solanum lycopersicum OX=4081 PE=3 SV=1	--	44.6	48	3	1	1	1	4690000	cytoplasm							PF00407	PF00407 Pathogenesis-related protein Bet v 1 family
A0A3Q7GTQ3	Putative ovule protein(predicted) OS=Solanum lycopersicum OX=4081 PE=4 SV=1	--	5.7	49	27	1	1	1	4600000	chloroplast	K01551	arsA, ASNA1, GET3; arsenite/tail-anchored protein-transporting ATPase [EC:7.3.2.7 7.3.-.-]	map03060 Protein export		GO:0005622 intracellular anatomical structure; GO:0005737 cytoplasm; GO:0005829 cytosol;				P	KOG2825	Putative arsenite-translocating ATPase
A0A3Q7I365	NAD-dependent epimerase/dehydratase domain-containing protein OS=Solanum lycopersicum OX=4081 GN=101245288 PE=4 SV=1	101245288	43.7	142	9	2	2	3	4290000	mitochondria	K03953	NDUFA9; NADH dehydrogenase (ubiquinone) 1 alpha subcomplex subunit 9	map00190 Oxidative phosphorylation; map01100 Metabolic pathways	GO:0006743 ubiquinone metabolic process; GO:0006744 ubiquinone biosynthetic process; GO:0006950 response to stress; GO:0006970 response to osmotic stress; GO:0008152 metabolic process; GO:0009058 biosynthetic process; GO:0009628 response to abiotic stimulus; GO:0009651 response to salt stress; GO:0009987 cellular process; GO:0042180 cellular ketone metabolic process; GO:0042181 ketone biosyntheti…	GO:0005622 intracellular anatomical structure; GO:0005737 cytoplasm; GO:0005739 mitochondrion; GO:0005740 mitochondrial envelope; GO:0005743 mitochondrial inner membrane; GO:0016020 membrane; GO:0019866 organelle inner membrane; GO:0030964 NADH dehydrogenase complex; GO:0031090 organelle membrane; GO:0031966 mitochondrial membrane; GO:0031967 organelle envelope; GO:0032991 protein-containing comp…	GO:0003824 catalytic activity; GO:0003954 NADH dehydrogenase activity; GO:0016491 oxidoreductase activity; GO:0016651 oxidoreductase activity, acting on NAD(P)H;			C	KOG2865	NADH:ubiquinone oxidoreductase, NDUFA9/39kDa subunit
A0A3Q7I900	Importin N-terminal domain-containing protein OS=Solanum lycopersicum OX=4081 PE=4 SV=1	--	103.6	123	4	2	2	2	3970000	nucleus	K20223	IPO7, RANBP7; importin-7	map03013 Nucleocytoplasmic transport	GO:0006606 protein import into nucleus; GO:0006810 transport; GO:0006886 intracellular protein transport; GO:0006913 nucleocytoplasmic transport; GO:0007154 cell communication; GO:0007165 signal transduction; GO:0008104 protein localization; GO:0009892 negative regulation of metabolic process; GO:0009987 cellular process; GO:0010468 regulation of gene expression; GO:0010605 negative regulation of…	GO:0005622 intracellular anatomical structure; GO:0005634 nucleus; GO:0005635 nuclear envelope; GO:0005737 cytoplasm; GO:0005829 cytosol; GO:0012505 endomembrane system; GO:0031967 organelle envelope; GO:0043226 organelle; GO:0043227 membrane-bounded organelle; GO:0043229 intracellular organelle; GO:0043231 intracellular membrane-bounded organelle;	GO:0005215 transporter activity;			YU	KOG1991	Nuclear transport receptor RANBP7/RANBP8 (importin beta superfamily)
A0A3Q7FED8	Serine/threonine-protein phosphatase OS=Solanum lycopersicum OX=4081 GN=101253161 PE=3 SV=1	101253161	34.8	52	4	1	1	1	3900000	cytoplasm	K15498	PPP6C; serine/threonine-protein phosphatase 6 catalytic subunit [EC:3.1.3.16]					PF00149	PF00149 Calcineurin-like phosphoesterase	DT	KOG0373	Serine/threonine specific protein phosphatase involved in cell cycle control, PP2A-related
A0A3Q7E8P1	RNA helicase OS=Solanum lycopersicum OX=4081 GN=101244218 PE=4 SV=1	101244218	65.7	107	5	1	2	2	2940000	cytoplasm	K11594	DDX3X, bel; ATP-dependent RNA helicase DDX3X [EC:5.6.2.7]		GO:0006139 nucleobase-containing compound metabolic process; GO:0008152 metabolic process; GO:0009987 cellular process; GO:0010501 RNA secondary structure unwinding; GO:0016070 RNA metabolic process; GO:0043170 macromolecule metabolic process; GO:0044237 cellular metabolic process; GO:0044238 primary metabolic process; GO:0090304 nucleic acid metabolic process;	GO:0005622 intracellular anatomical structure; GO:0005634 nucleus; GO:0005730 nucleolus; GO:0005737 cytoplasm; GO:0031974 membrane-enclosed lumen; GO:0031981 nuclear lumen; GO:0043226 organelle; GO:0043227 membrane-bounded organelle; GO:0043228 non-membrane-bounded organelle; GO:0043229 intracellular organelle; GO:0043231 intracellular membrane-bounded organelle; GO:0043232 intracellular non-memb…	GO:0003724 RNA helicase activity; GO:0003824 catalytic activity; GO:0004386 helicase activity; GO:0008186 ATP-dependent activity, acting on RNA; GO:0016462 pyrophosphatase activity; GO:0016787 hydrolase activity; GO:0016817 hydrolase activity, acting on acid anhydrides; GO:0016818 hydrolase activity, acting on acid anhydrides, in phosphorus-containing anhydrides; GO:0016887 ATP hydrolysis activit…	PF00270; PF00271	PF00270 DEAD/DEAH box helicase; PF00271 Helicase conserved C-terminal domain	A	KOG0335	ATP-dependent RNA helicase
A0A3Q7HXG9	Small GTP-binding protein(predicted) OS=Solanum lycopersicum OX=4081 GN=101267153 PE=3 SV=1	101267153	23.9	124	13	1	2	2	2790000	chloroplast	K07901	RAB8A, MEL; Ras-related protein Rab-8A	map04144 Endocytosis				PF00071	PF00071 Ras family	TU	KOG0078	GTP-binding protein SEC4, small G protein superfamily, and related Ras family GTP-binding proteins
A0A3Q7EI53	Protein transport protein SEC23 OS=Solanum lycopersicum OX=4081 GN=101250628 PE=3 SV=1	101250628	95.2	40	1	1	1	1	2550000	chloroplast							PF04810; PF04811; PF08033; PF04815	PF04810 Sec23/Sec24 zinc finger; PF04811 Sec23/Sec24 trunk domain; PF08033 Sec23/Sec24 beta-sandwich domain; PF04815 Sec23/Sec24 helical domain	U	KOG1986	Vesicle coat complex COPII, subunit SEC23
A0A3Q7HBR5	KH type-2 domain-containing protein OS=Solanum lycopersicum OX=4081 GN=101257282 PE=1 SV=1	101257282	26.8	330	28	1	6	7		mitochondria	K02985	RP-S3e, RPS3; small subunit ribosomal protein S3e	map03010 Ribosome	GO:0002181 cytoplasmic translation; GO:0006139 nucleobase-containing compound metabolic process; GO:0006259 DNA metabolic process; GO:0006281 DNA repair; GO:0006412 translation; GO:0006518 peptide metabolic process; GO:0006950 response to stress; GO:0006970 response to osmotic stress; GO:0006974 DNA damage response; GO:0008152 metabolic process; GO:0009058 biosynthetic process; GO:0009059 macromo…	GO:0005622 intracellular anatomical structure; GO:0005634 nucleus; GO:0005730 nucleolus; GO:0005737 cytoplasm; GO:0005829 cytosol; GO:0005840 ribosome; GO:0005911 cell-cell junction; GO:0009506 plasmodesma; GO:0015935 small ribosomal subunit; GO:0016020 membrane; GO:0022626 cytosolic ribosome; GO:0022627 cytosolic small ribosomal subunit; GO:0030054 cell junction; GO:0031974 membrane-enclosed lum…	GO:0000702 oxidized base lesion DNA N-glycosylase activity; GO:0003676 nucleic acid binding; GO:0003677 DNA binding; GO:0003684 damaged DNA binding; GO:0003735 structural constituent of ribosome; GO:0003824 catalytic activity; GO:0005198 structural molecule activity; GO:0005488 binding; GO:0008534 oxidized purine nucleobase lesion DNA N-glycosylase activity; GO:0016787 hydrolase activity; GO:0016…	PF07650; PF00189	PF07650 KH domain; PF00189 Ribosomal protein S3, C-terminal domain	J	KOG3181	40S ribosomal protein S3
A0A3Q7HSM7	GTP-binding protein YPTM2(predicted) OS=Solanum lycopersicum OX=4081 GN=544010 PE=3 SV=1	544010	22.5	277	32	2	3	3		chloroplast	K07874	RAB1A; Ras-related protein Rab-1A		GO:0006810 transport; GO:0006888 endoplasmic reticulum to Golgi vesicle-mediated transport; GO:0010038 response to metal ion; GO:0016192 vesicle-mediated transport; GO:0042221 response to chemical; GO:0046686 response to cadmium ion; GO:0046907 intracellular transport; GO:0048193 Golgi vesicle transport; GO:0050896 response to stimulus; GO:0051179 localization; GO:0051234 establishment of localiz…	GO:0000139 Golgi membrane; GO:0005622 intracellular anatomical structure; GO:0005737 cytoplasm; GO:0005773 vacuole; GO:0005783 endoplasmic reticulum; GO:0005789 endoplasmic reticulum membrane; GO:0005794 Golgi apparatus; GO:0005802 trans-Golgi network; GO:0005886 plasma membrane; GO:0012505 endomembrane system; GO:0016020 membrane; GO:0031090 organelle membrane; GO:0031984 organelle subcompartmen…		PF00071	PF00071 Ras family	TU	KOG0084	GTPase Rab1/YPT1, small G protein superfamily, and related GTP-binding proteins
A0A3Q7H274	Large ribosomal subunit protein uL18 C-terminal eukaryotes domain-containing protein OS=Solanum lycopersicum OX=4081 GN=101262823 PE=1 SV=1	101262823	34.6	235	21	2	3	4		chloroplast,mitochondria	K02932	RP-L5e, RPL5; large subunit ribosomal protein L5e	map03010 Ribosome	GO:0000027 ribosomal large subunit assembly; GO:0003002 regionalization; GO:0006412 translation; GO:0006518 peptide metabolic process; GO:0006810 transport; GO:0006913 nucleocytoplasmic transport; GO:0006996 organelle organization; GO:0007275 multicellular organism development; GO:0007389 pattern specification process; GO:0008152 metabolic process; GO:0008283 cell population proliferation; GO:000…	GO:0005622 intracellular anatomical structure; GO:0005634 nucleus; GO:0005730 nucleolus; GO:0005737 cytoplasm; GO:0005773 vacuole; GO:0005829 cytosol; GO:0005840 ribosome; GO:0005886 plasma membrane; GO:0009507 chloroplast; GO:0009536 plastid; GO:0015934 large ribosomal subunit; GO:0016020 membrane; GO:0022625 cytosolic large ribosomal subunit; GO:0022626 cytosolic ribosome; GO:0031974 membrane-e…	GO:0003676 nucleic acid binding; GO:0003723 RNA binding; GO:0003735 structural constituent of ribosome; GO:0005198 structural molecule activity; GO:0005488 binding; GO:0008097 5S rRNA binding; GO:0019843 rRNA binding; GO:0097159 organic cyclic compound binding; GO:1901363 heterocyclic compound binding;	PF14204	PF14204 Ribosomal L18 C-terminal region	J	KOG0875	60S ribosomal protein L5
A0A3Q7GWB4	Acyl-[acyl-carrier-protein] desaturase OS=Solanum lycopersicum OX=4081 GN=101246830 PE=3 SV=1	101246830	45.2	69	9	2	2	2		chloroplast	K03921	FAB2, SSI2, desA1; acyl-[acyl-carrier protein] desaturase [EC:1.14.19.2 1.14.19.11 1.14.19.26]	map00061 Fatty acid biosynthesis; map01040 Biosynthesis of unsaturated fatty acids; map01100 Metabolic pathways; map01212 Fatty acid metabolism		GO:0005622 intracellular anatomical structure; GO:0005737 cytoplasm; GO:0009507 chloroplast; GO:0009536 plastid; GO:0043226 organelle; GO:0043227 membrane-bounded organelle; GO:0043229 intracellular organelle; GO:0043231 intracellular membrane-bounded organelle;		PF03405	PF03405 Fatty acid desaturase
A0A3Q7FU49	GB1/RHD3-type G domain-containing protein OS=Solanum lycopersicum OX=4081 PE=3 SV=1	--	142.3	91	3	2	2	2		plasma membrane	K22698	SEY1; protein SEY1 [EC:3.6.5.-]		GO:0000902 cell morphogenesis; GO:0006810 transport; GO:0006888 endoplasmic reticulum to Golgi vesicle-mediated transport; GO:0006996 organelle organization; GO:0007010 cytoskeleton organization; GO:0007275 multicellular organism development; GO:0009653 anatomical structure morphogenesis; GO:0009826 unidimensional cell growth; GO:0009832 plant-type cell wall biogenesis; GO:0009888 tissue developm…	GO:0005622 intracellular anatomical structure; GO:0005737 cytoplasm; GO:0005773 vacuole; GO:0005774 vacuolar membrane; GO:0005783 endoplasmic reticulum; GO:0005886 plasma membrane; GO:0012505 endomembrane system; GO:0016020 membrane; GO:0031090 organelle membrane; GO:0043226 organelle; GO:0043227 membrane-bounded organelle; GO:0043229 intracellular organelle; GO:0043231 intracellular membrane-bou…	GO:0000166 nucleotide binding; GO:0001882 nucleoside binding; GO:0001883 purine nucleoside binding; GO:0005488 binding; GO:0005525 GTP binding; GO:0017076 purine nucleotide binding; GO:0019001 guanyl nucleotide binding; GO:0032549 ribonucleoside binding; GO:0032550 purine ribonucleoside binding; GO:0032553 ribonucleotide binding; GO:0032555 purine ribonucleotide binding; GO:0032561 guanyl ribonuc…	PF05879; PF20428; PF00732; PF05199	PF05879 Root hair defective 3 GTP-binding protein (RHD3) GTPase domain; PF20428 Sey1 three-helix bundle domain; PF00732 GMC oxidoreductase; PF05199 GMC oxidoreductase	R	KOG2203	GTP-binding protein
Q41339	Small GTP-binding protein OS=Solanum lycopersicum OX=4081 GN=LeRab1B PE=2 SV=1	LeRab1B	22.5	101	18	2	2	2		extracellular	K07874	RAB1A; Ras-related protein Rab-1A					PF00071	PF00071 Ras family	TU	KOG0084	GTPase Rab1/YPT1, small G protein superfamily, and related GTP-binding proteins
A0A3Q7GJQ1	AAA+ ATPase domain-containing protein OS=Solanum lycopersicum OX=4081 GN=101245359 PE=3 SV=1	101245359	47	77	10	2	2	2		cytoplasm	K03066	PSMC5, RPT6; 26S proteasome regulatory subunit T6	map03050 Proteasome	GO:0006355 regulation of DNA-templated transcription; GO:0006357 regulation of transcription by RNA polymerase II; GO:0006508 proteolysis; GO:0006511 ubiquitin-dependent protein catabolic process; GO:0006950 response to stress; GO:0008152 metabolic process; GO:0009056 catabolic process; GO:0009057 macromolecule catabolic process; GO:0009889 regulation of biosynthetic process; GO:0009891 positive …	GO:0000502 proteasome complex; GO:0005622 intracellular anatomical structure; GO:0005634 nucleus; GO:0005737 cytoplasm; GO:0005829 cytosol; GO:0005886 plasma membrane; GO:0016020 membrane; GO:0031595 nuclear proteasome complex; GO:0031597 cytosolic proteasome complex; GO:0031974 membrane-enclosed lumen; GO:0031981 nuclear lumen; GO:0032991 protein-containing complex; GO:0043226 organelle; GO:0043…	GO:0003824 catalytic activity; GO:0005488 binding; GO:0005515 protein binding; GO:0008134 transcription factor binding; GO:0016462 pyrophosphatase activity; GO:0016787 hydrolase activity; GO:0016817 hydrolase activity, acting on acid anhydrides; GO:0016818 hydrolase activity, acting on acid anhydrides, in phosphorus-containing anhydrides; GO:0016887 ATP hydrolysis activity; GO:0017025 TBP-class p…	PF16450; PF00004; PF17862	PF16450 Proteasomal ATPase OB C-terminal domain; PF00004 ATPase family associated with various cellular activities (AAA); PF17862 AAA+ lid domain	O	KOG0728	26S proteasome regulatory complex, ATPase RPT6
A0A3Q7GAC5	MPN domain-containing protein OS=Solanum lycopersicum OX=4081 GN=101259629 PE=4 SV=1	101259629	34.7	119	9	2	2	2		cytoplasm	K03030	PSMD14, RPN11, POH1; 26S proteasome regulatory subunit N11	map03050 Proteasome	GO:0006950 response to stress; GO:0006970 response to osmotic stress; GO:0008152 metabolic process; GO:0009056 catabolic process; GO:0009057 macromolecule catabolic process; GO:0009628 response to abiotic stimulus; GO:0009651 response to salt stress; GO:0019538 protein metabolic process; GO:0030163 protein catabolic process; GO:0043170 macromolecule metabolic process; GO:0044238 primary metabolic…	GO:0000502 proteasome complex; GO:0005622 intracellular anatomical structure; GO:0005634 nucleus; GO:0005737 cytoplasm; GO:0005829 cytosol; GO:0032991 protein-containing complex; GO:0043226 organelle; GO:0043227 membrane-bounded organelle; GO:0043229 intracellular organelle; GO:0043231 intracellular membrane-bounded organelle; GO:1902494 catalytic complex; GO:1905368 peptidase complex; GO:1905369…				O	KOG1555	26S proteasome regulatory complex, subunit RPN11
A0A3Q7G0N6	Carboxypeptidase OS=Solanum lycopersicum OX=4081 GN=101250880 PE=3 SV=1	101250880	52.1	81	4	1	1	1		nucleus	K16297	SCPL-II; serine carboxypeptidase-like clade II [EC:3.4.16.-]		GO:0006508 proteolysis; GO:0008152 metabolic process; GO:0009056 catabolic process; GO:0009057 macromolecule catabolic process; GO:0009987 cellular process; GO:0019538 protein metabolic process; GO:0030163 protein catabolic process; GO:0043170 macromolecule metabolic process; GO:0044237 cellular metabolic process; GO:0044238 primary metabolic process; GO:0044248 cellular catabolic process; GO:005…	GO:0005622 intracellular anatomical structure; GO:0005737 cytoplasm; GO:0005773 vacuole; GO:0043226 organelle; GO:0043227 membrane-bounded organelle; GO:0043229 intracellular organelle; GO:0043231 intracellular membrane-bounded organelle;	GO:0003824 catalytic activity; GO:0004180 carboxypeptidase activity; GO:0004185 serine-type carboxypeptidase activity; GO:0008233 peptidase activity; GO:0008236 serine-type peptidase activity; GO:0008238 exopeptidase activity; GO:0016787 hydrolase activity; GO:0017171 serine hydrolase activity; GO:0070008 serine-type exopeptidase activity; GO:0140096 catalytic activity, acting on a protein;	PF00450	PF00450 Serine carboxypeptidase	OE	KOG1282	Serine carboxypeptidases (lysosomal cathepsin A)
A0A3Q7HFA4	Prohibitin OS=Solanum lycopersicum OX=4081 PE=3 SV=1	--	30.4	78	6	1	1	1		extracellular	K17080	PHB1; prohibitin 1		GO:0000302 response to reactive oxygen species; GO:0006950 response to stress; GO:0006970 response to osmotic stress; GO:0006979 response to oxidative stress; GO:0006996 organelle organization; GO:0007005 mitochondrion organization; GO:0007275 multicellular organism development; GO:0009628 response to abiotic stimulus; GO:0009651 response to salt stress; GO:0009719 response to endogenous stimulus…	GO:0005618 cell wall; GO:0005622 intracellular anatomical structure; GO:0005634 nucleus; GO:0005730 nucleolus; GO:0005737 cytoplasm; GO:0005739 mitochondrion; GO:0005740 mitochondrial envelope; GO:0005743 mitochondrial inner membrane; GO:0005773 vacuole; GO:0005774 vacuolar membrane; GO:0005886 plasma membrane; GO:0009505 plant-type cell wall; GO:0009507 chloroplast; GO:0009536 plastid; GO:001602…				O	KOG3083	Prohibitin
A0A3Q7EU63	Plant heme peroxidase family profile domain-containing protein OS=Solanum lycopersicum OX=4081 GN=101264261 PE=3 SV=1	101264261	31.6	82	5	1	1	1		cytoplasm	K00434	E1.11.1.11; L-ascorbate peroxidase [EC:1.11.1.11]	map00053 Ascorbate and aldarate metabolism; map00480 Glutathione metabolism; map01100 Metabolic pathways	GO:0000302 response to reactive oxygen species; GO:0006950 response to stress; GO:0006979 response to oxidative stress; GO:0008152 metabolic process; GO:0009056 catabolic process; GO:0009636 response to toxic substance; GO:0009719 response to endogenous stimulus; GO:0009725 response to hormone; GO:0009735 response to cytokinin; GO:0009987 cellular process; GO:0016999 antibiotic metabolic process;…	GO:0005622 intracellular anatomical structure; GO:0005737 cytoplasm; GO:0005739 mitochondrion; GO:0005773 vacuole; GO:0005774 vacuolar membrane; GO:0005777 peroxisome; GO:0005778 peroxisomal membrane; GO:0005911 cell-cell junction; GO:0009506 plasmodesma; GO:0009507 chloroplast; GO:0009526 plastid envelope; GO:0009536 plastid; GO:0009941 chloroplast envelope; GO:0016020 membrane; GO:0030054 cell …	GO:0003824 catalytic activity; GO:0004130 cytochrome-c peroxidase activity; GO:0004601 peroxidase activity; GO:0016209 antioxidant activity; GO:0016491 oxidoreductase activity; GO:0016684 oxidoreductase activity, acting on peroxide as acceptor; GO:0016688 L-ascorbate peroxidase activity;	PF00141	PF00141 Peroxidase
Q5NE20	Carbonic anhydrase OS=Solanum lycopersicum OX=4081 GN=ca2 PE=2 SV=1	ca2	34.4	53	5	1	1	1		chloroplast	K01673	cynT, can; carbonic anhydrase [EC:4.2.1.1]	map00910 Nitrogen metabolism; map01100 Metabolic pathways				PF00484	PF00484 Carbonic anhydrase	P	KOG1578	Predicted carbonic anhydrase involved in protection against oxidative damage
A0A3Q7JX44	ATP synthase delta chain, chloroplastic OS=Solanum lycopersicum OX=4081 GN=101254882 PE=3 SV=1	101254882	27.3	50	8	1	1	1		chloroplast	K02113	ATPF1D, atpH; F-type H+-transporting ATPase subunit delta	map00190 Oxidative phosphorylation; map00195 Photosynthesis; map01100 Metabolic pathways	GO:0006091 generation of precursor metabolites and energy; GO:0006950 response to stress; GO:0006952 defense response; GO:0008152 metabolic process; GO:0009266 response to temperature stimulus; GO:0009409 response to cold; GO:0009605 response to external stimulus; GO:0009607 response to biotic stimulus; GO:0009617 response to bacterium; GO:0009628 response to abiotic stimulus; GO:0009719 response…	GO:0005622 intracellular anatomical structure; GO:0005737 cytoplasm; GO:0009507 chloroplast; GO:0009526 plastid envelope; GO:0009532 plastid stroma; GO:0009534 chloroplast thylakoid; GO:0009535 chloroplast thylakoid membrane; GO:0009536 plastid; GO:0009570 chloroplast stroma; GO:0009579 thylakoid; GO:0009941 chloroplast envelope; GO:0010287 plastoglobule; GO:0010319 stromule; GO:0016020 membrane;…				C	KOG1662	Mitochondrial F1F0-ATP synthase, subunit OSCP/ATP5
A0A3Q7IXE6	Patellin-3 OS=Solanum lycopersicum OX=4081 GN=101255264 PE=3 SV=1	101255264	65.7	66	3	1	1	1		nucleus	K19996	SFH5; phosphatidylinositol transfer protein SFH5					PF03765; PF00650	PF03765 CRAL/TRIO, N-terminal domain; PF00650 CRAL/TRIO domain	I	KOG1471	Phosphatidylinositol transfer protein SEC14 and related proteins
A0A3Q7HG48	RING-type domain-containing protein OS=Solanum lycopersicum OX=4081 PE=3 SV=1	--	110	80	2	1	1	1		chloroplast	K03798	ftsH, hflB; cell division protease FtsH [EC:3.4.24.-]		GO:0006091 generation of precursor metabolites and energy; GO:0006508 proteolysis; GO:0006996 organelle organization; GO:0008152 metabolic process; GO:0009056 catabolic process; GO:0009057 macromolecule catabolic process; GO:0009314 response to radiation; GO:0009416 response to light stimulus; GO:0009628 response to abiotic stimulus; GO:0009642 response to light intensity; GO:0009644 response to …	GO:0005622 intracellular anatomical structure; GO:0005737 cytoplasm; GO:0009507 chloroplast; GO:0009526 plastid envelope; GO:0009534 chloroplast thylakoid; GO:0009535 chloroplast thylakoid membrane; GO:0009536 plastid; GO:0009579 thylakoid; GO:0009941 chloroplast envelope; GO:0016020 membrane; GO:0031967 organelle envelope; GO:0031976 plastid thylakoid; GO:0031977 thylakoid lumen; GO:0031984 orga…	GO:0003824 catalytic activity; GO:0004176 ATP-dependent peptidase activity; GO:0008233 peptidase activity; GO:0008237 metallopeptidase activity; GO:0016462 pyrophosphatase activity; GO:0016787 hydrolase activity; GO:0016817 hydrolase activity, acting on acid anhydrides; GO:0016818 hydrolase activity, acting on acid anhydrides, in phosphorus-containing anhydrides; GO:0016887 ATP hydrolysis activit…	PF13639; PF00004; PF17862; PF01434	PF13639 Ring finger domain; PF00004 ATPase family associated with various cellular activities (AAA); PF17862 AAA+ lid domain; PF01434 Peptidase family M41	O	KOG0731	AAA+-type ATPase containing the peptidase M41 domain
A0A3Q7IB34	Band 7 domain-containing protein OS=Solanum lycopersicum OX=4081 PE=3 SV=1	--	68	72	4	1	1	1		endoplasmic reticulum	K17081	PHB2; prohibitin 2							O	KOG3090	Prohibitin-like protein
A0A3Q7HUN1	PCI domain-containing protein OS=Solanum lycopersicum OX=4081 GN=101249287 PE=3 SV=1	101249287	30.7	55	10	1	1	1		cytoplasm	K03031	PSMD8, RPN12; 26S proteasome regulatory subunit N12	map03050 Proteasome	GO:0003006 developmental process involved in reproduction; GO:0006508 proteolysis; GO:0006511 ubiquitin-dependent protein catabolic process; GO:0006950 response to stress; GO:0007275 multicellular organism development; GO:0008152 metabolic process; GO:0009056 catabolic process; GO:0009057 macromolecule catabolic process; GO:0009266 response to temperature stimulus; GO:0009314 response to radiatio…	GO:0000502 proteasome complex; GO:0005622 intracellular anatomical structure; GO:0005634 nucleus; GO:0005737 cytoplasm; GO:0005829 cytosol; GO:0005838 proteasome regulatory particle; GO:0008541 proteasome regulatory particle, lid subcomplex; GO:0009507 chloroplast; GO:0009526 plastid envelope; GO:0009536 plastid; GO:0009941 chloroplast envelope; GO:0022624 proteasome accessory complex; GO:0031967…				O	KOG3151	26S proteasome regulatory complex, subunit RPN12/PSMD8
A0A3Q7F3X8	Eukaryotic translation initiation factor 3 subunit D OS=Solanum lycopersicum OX=4081 GN=101252350 PE=3 SV=1	101252350	65.5	59	3	1	1	1		cytoplasm	K03251	EIF3D; translation initiation factor 3 subunit D		GO:0006412 translation; GO:0006413 translational initiation; GO:0006470 protein dephosphorylation; GO:0006518 peptide metabolic process; GO:0006793 phosphorus metabolic process; GO:0006796 phosphate-containing compound metabolic process; GO:0006810 transport; GO:0006913 nucleocytoplasmic transport; GO:0007154 cell communication; GO:0007165 signal transduction; GO:0008152 metabolic process; GO:000…	GO:0005622 intracellular anatomical structure; GO:0005634 nucleus; GO:0005635 nuclear envelope; GO:0005654 nucleoplasm; GO:0005737 cytoplasm; GO:0005783 endoplasmic reticulum; GO:0005789 endoplasmic reticulum membrane; GO:0005829 cytosol; GO:0005852 eukaryotic translation initiation factor 3 complex; GO:0005911 cell-cell junction; GO:0009506 plasmodesma; GO:0012505 endomembrane system; GO:0016020…	GO:0003676 nucleic acid binding; GO:0003723 RNA binding; GO:0003743 translation initiation factor activity; GO:0003824 catalytic activity; GO:0004721 phosphoprotein phosphatase activity; GO:0004722 protein serine/threonine phosphatase activity; GO:0005488 binding; GO:0008135 translation factor activity, RNA binding; GO:0016787 hydrolase activity; GO:0016788 hydrolase activity, acting on ester bon…			J	KOG2479	Translation initiation factor 3, subunit d (eIF-3d)
A0A3Q7EI07	glutathione transferase OS=Solanum lycopersicum OX=4081 PE=4 SV=1	--	62.5	93	3	1	1	1		cytoplasm	K00799	GST, gst; glutathione S-transferase [EC:2.5.1.18]	map00480 Glutathione metabolism; map01100 Metabolic pathways				PF02798; PF00043	PF02798 Glutathione S-transferase, N-terminal domain; PF00043 Glutathione S-transferase, C-terminal domain	O	KOG0406	Glutathione S-transferase
A0A3Q7IWU9	Protein kinase domain-containing protein OS=Solanum lycopersicum OX=4081 GN=101268059 PE=4 SV=1	101268059	100.8	55	1	1	1	1		chloroplast	K17541	SCYL2; SCY1-like protein 2		GO:0002090 regulation of receptor internalization; GO:0002092 positive regulation of receptor internalization; GO:0006810 transport; GO:0006897 endocytosis; GO:0006898 receptor-mediated endocytosis; GO:0007034 vacuolar transport; GO:0007041 lysosomal transport; GO:0007154 cell communication; GO:0007165 signal transduction; GO:0007166 cell surface receptor signaling pathway; GO:0007267 cell-cell s…		GO:0005102 signaling receptor binding; GO:0005488 binding; GO:0005515 protein binding;	PF00069	PF00069 Protein kinase domain	T	KOG2137	Protein kinase
A0A3Q7JD46	NADP-dependent oxidoreductase domain-containing protein OS=Solanum lycopersicum OX=4081 GN=101265522 PE=3 SV=1	101265522	36.9	70	5	1	1	1		cytoplasm					GO:0005886 plasma membrane; GO:0005911 cell-cell junction; GO:0009506 plasmodesma; GO:0016020 membrane; GO:0030054 cell junction; GO:0055044 symplast; GO:0071944 cell periphery;		PF00248	PF00248 Aldo/keto reductase family	C	KOG1575	Voltage-gated shaker-like K+ channel, subunit beta/KCNAB
A0A3Q7I2P2	Alpha-1,4 glucan phosphorylase OS=Solanum lycopersicum OX=4081 GN=101244113 PE=3 SV=1	101244113	94.9	46	2	1	1	1		cytoplasm	K00688	PYG, glgP; glycogen phosphorylase [EC:2.4.1.1]	map00500 Starch and sucrose metabolism; map01100 Metabolic pathways; map01110 Biosynthesis of secondary metabolites	GO:0000272 polysaccharide catabolic process; GO:0001101 response to acid chemical; GO:0005975 carbohydrate metabolic process; GO:0005976 polysaccharide metabolic process; GO:0005977 glycogen metabolic process; GO:0005980 glycogen catabolic process; GO:0006091 generation of precursor metabolites and energy; GO:0006112 energy reserve metabolic process; GO:0006950 response to stress; GO:0008152 meta…	GO:0005622 intracellular anatomical structure; GO:0005737 cytoplasm; GO:0005829 cytosol; GO:0009507 chloroplast; GO:0009536 plastid; GO:0043226 organelle; GO:0043227 membrane-bounded organelle; GO:0043229 intracellular organelle; GO:0043231 intracellular membrane-bounded organelle;	GO:0003824 catalytic activity; GO:0004645 1,4-alpha-oligoglucan phosphorylase activity; GO:0005488 binding; GO:0008184 glycogen phosphorylase activity; GO:0016740 transferase activity; GO:0016757 glycosyltransferase activity; GO:0016758 hexosyltransferase activity; GO:0019842 vitamin binding; GO:0030170 pyridoxal phosphate binding; GO:0036094 small molecule binding; GO:0043167 ion binding; GO:004…			G	KOG2099	Glycogen phosphorylase
A0A3Q7IA56	Small GTPase Rab2(predicted) OS=Solanum lycopersicum OX=4081 PE=3 SV=1	--	23.2	72	6	1	1	1		cytoplasm	K07877	RAB2A; Ras-related protein Rab-2A		GO:0006810 transport; GO:0006888 endoplasmic reticulum to Golgi vesicle-mediated transport; GO:0016192 vesicle-mediated transport; GO:0030100 regulation of endocytosis; GO:0032879 regulation of localization; GO:0046907 intracellular transport; GO:0048193 Golgi vesicle transport; GO:0050789 regulation of biological process; GO:0050794 regulation of cellular process; GO:0051049 regulation of transp…	GO:0005622 intracellular anatomical structure; GO:0005737 cytoplasm; GO:0005768 endosome; GO:0005773 vacuole; GO:0005886 plasma membrane; GO:0012505 endomembrane system; GO:0016020 membrane; GO:0031410 cytoplasmic vesicle; GO:0031982 vesicle; GO:0043226 organelle; GO:0043227 membrane-bounded organelle; GO:0043229 intracellular organelle; GO:0043231 intracellular membrane-bounded organelle; GO:007…		PF00071	PF00071 Ras family	U	KOG0098	GTPase Rab2, small G protein superfamily
A0A3Q7GNI7	Alcohol dehydrogenase-like N-terminal domain-containing protein OS=Solanum lycopersicum OX=4081 PE=4 SV=1	--	29.3	72	5	1	1	1		mitochondria							PF08240	PF08240 Alcohol dehydrogenase GroES-like domain	Q	KOG0022	Alcohol dehydrogenase, class III
A0A3Q7H6L5	ADP-ribosylation factor-like protein 1 OS=Solanum lycopersicum OX=4081 GN=101266344 PE=3 SV=1	101266344	20.3	73	9	1	1	2		chloroplast	K07942	ARL1; ADP-ribosylation factor-like protein 1					PF00025	PF00025 ADP-ribosylation factor family	U	KOG0070	GTP-binding ADP-ribosylation factor Arf1
A0A3Q7FRX8	glycerol kinase OS=Solanum lycopersicum OX=4081 GN=101259139 PE=3 SV=1	101259139	56.5	58	3	1	1	1		cytoplasm	K00864	glpK, GK; glycerol kinase [EC:2.7.1.30]	map00561 Glycerolipid metabolism; map01100 Metabolic pathways; map04626 Plant-pathogen interaction	GO:0002237 response to molecule of bacterial origin; GO:0005975 carbohydrate metabolic process; GO:0006066 alcohol metabolic process; GO:0006071 glycerol metabolic process; GO:0006072 glycerol-3-phosphate metabolic process; GO:0006629 lipid metabolic process; GO:0006638 neutral lipid metabolic process; GO:0006639 acylglycerol metabolic process; GO:0006641 triglyceride metabolic process; GO:000679…	GO:0005622 intracellular anatomical structure; GO:0005737 cytoplasm; GO:0005739 mitochondrion; GO:0005829 cytosol; GO:0043226 organelle; GO:0043227 membrane-bounded organelle; GO:0043229 intracellular organelle; GO:0043231 intracellular membrane-bounded organelle;	GO:0003824 catalytic activity; GO:0004370 glycerol kinase activity; GO:0016301 kinase activity; GO:0016740 transferase activity; GO:0016772 transferase activity, transferring phosphorus-containing groups; GO:0016773 phosphotransferase activity, alcohol group as acceptor;	PF00370; PF02782	PF00370 FGGY family of carbohydrate kinases, N-terminal domain; PF02782 FGGY family of carbohydrate kinases, C-terminal domain	G	KOG2517	Ribulose kinase and related carbohydrate kinases
A0A3Q7J3G4	Alpha-MPP(predicted) OS=Solanum lycopersicum OX=4081 GN=101262892 PE=3 SV=1	101262892	54.6	51	4	1	1	1		mitochondria	K01412	PMPCA, MAS2; mitochondrial-processing peptidase subunit alpha [EC:3.4.24.64]			GO:0005622 intracellular anatomical structure; GO:0005737 cytoplasm; GO:0005739 mitochondrion; GO:0005740 mitochondrial envelope; GO:0005743 mitochondrial inner membrane; GO:0016020 membrane; GO:0019866 organelle inner membrane; GO:0031090 organelle membrane; GO:0031966 mitochondrial membrane; GO:0031967 organelle envelope; GO:0043226 organelle; GO:0043227 membrane-bounded organelle; GO:0043229 i…		PF05193	PF05193 Peptidase M16 inactive domain	O	KOG2067	Mitochondrial processing peptidase, alpha subunit
A0A3Q7FTS1	40S ribosomal protein S19 OS=Solanum lycopersicum OX=4081 GN=101249905 PE=1 SV=1	101249905	16.1	63	12	1	1	1		cytoplasm	K02966	RP-S19e, RPS19; small subunit ribosomal protein S19e	map03010 Ribosome	GO:0000028 ribosomal small subunit assembly; GO:0006996 organelle organization; GO:0009987 cellular process; GO:0016043 cellular component organization; GO:0022607 cellular component assembly; GO:0022613 ribonucleoprotein complex biogenesis; GO:0022618 protein-RNA complex assembly; GO:0042254 ribosome biogenesis; GO:0042255 ribosome assembly; GO:0042274 ribosomal small subunit biogenesis; GO:0043…	GO:0005618 cell wall; GO:0005622 intracellular anatomical structure; GO:0005634 nucleus; GO:0005730 nucleolus; GO:0005737 cytoplasm; GO:0005773 vacuole; GO:0005829 cytosol; GO:0005840 ribosome; GO:0005911 cell-cell junction; GO:0009506 plasmodesma; GO:0015935 small ribosomal subunit; GO:0016020 membrane; GO:0022626 cytosolic ribosome; GO:0022627 cytosolic small ribosomal subunit; GO:0030054 cell …	GO:0003676 nucleic acid binding; GO:0003723 RNA binding; GO:0003729 mRNA binding; GO:0003735 structural constituent of ribosome; GO:0005198 structural molecule activity; GO:0005488 binding; GO:0097159 organic cyclic compound binding; GO:1901363 heterocyclic compound binding;			J	KOG3411	40S ribosomal protein S19
A0A3Q7H7H5	ABC transporter E family member 2 OS=Solanum lycopersicum OX=4081 PE=4 SV=1	--	68.1	51	3	1	1	1		cytoplasm	K06174	ABCE1, Rli1; ATP-binding cassette, sub-family E, member 1		GO:0000054 ribosomal subunit export from nucleus; GO:0006403 RNA localization; GO:0006405 RNA export from nucleus; GO:0006412 translation; GO:0006413 translational initiation; GO:0006415 translational termination; GO:0006518 peptide metabolic process; GO:0006611 protein export from nucleus; GO:0006810 transport; GO:0006886 intracellular protein transport; GO:0006913 nucleocytoplasmic transport; G…		GO:0000166 nucleotide binding; GO:0005215 transporter activity; GO:0005488 binding; GO:0005506 iron ion binding; GO:0005524 ATP binding; GO:0017076 purine nucleotide binding; GO:0030554 adenyl nucleotide binding; GO:0032553 ribonucleotide binding; GO:0032555 purine ribonucleotide binding; GO:0032559 adenyl ribonucleotide binding; GO:0035639 purine ribonucleoside triphosphate binding; GO:0036094 s…	PF00037; PF00005	PF00037 4Fe-4S binding domain; PF00005 ABC transporter	A	KOG0063	RNAse L inhibitor, ABC superfamily
A0A3Q7ESR9	Vacuolar import/degradation Vid27 C-terminal domain-containing protein OS=Solanum lycopersicum OX=4081 GN=543891 PE=4 SV=1	543891	71.1	45	4	1	1	1		nucleus									U	KOG2395	Protein involved in vacuole import and degradation
A0A3Q7FU69	T-complex protein 1 subunit delta OS=Solanum lycopersicum OX=4081 GN=101246121 PE=3 SV=1	101246121	58	48	5	1	1	1		chloroplast	K09496	CCT4; T-complex protein 1 subunit delta		GO:0006457 protein folding; GO:0006458 'de novo' protein folding; GO:0009987 cellular process; GO:0010038 response to metal ion; GO:0042221 response to chemical; GO:0046686 response to cadmium ion; GO:0050896 response to stimulus; GO:0061077 chaperone-mediated protein folding;	GO:0005622 intracellular anatomical structure; GO:0005737 cytoplasm; GO:0005829 cytosol; GO:0005832 chaperonin-containing T-complex; GO:0032991 protein-containing complex; GO:0101031 protein folding chaperone complex;	GO:0005488 binding; GO:0005515 protein binding; GO:0044183 protein folding chaperone; GO:0051082 unfolded protein binding;			O	KOG0358	Chaperonin complex component, TCP-1 delta subunit (CCT4)
A0A3Q7EPU2	ATP-dependent Clp protease proteolytic subunit(predicted) OS=Solanum lycopersicum OX=4081 PE=3 SV=1	--	72.5	62	2	1	1	1		chloroplast							PF00574	PF00574 Clp protease	O	KOG0840	ATP-dependent Clp protease, proteolytic subunit
A0A3Q7EH88	Serine/threonine-protein phosphatase OS=Solanum lycopersicum OX=4081 GN=101245881 PE=3 SV=1	101245881	35.6	40	7	1	1	1		cytoplasm	K04382	PPP2C; serine/threonine-protein phosphatase 2A catalytic subunit [EC:3.1.3.16]	map03015 mRNA surveillance pathway; map04136 Autophagy - other				PF00149	PF00149 Calcineurin-like phosphoesterase	T	KOG0371	Serine/threonine protein phosphatase 2A, catalytic subunit
A0A3Q7F9Q3	TATA-binding protein interacting (TIP20) domain-containing protein OS=Solanum lycopersicum OX=4081 PE=3 SV=1	--	136.2	69	1	1	1	1		chloroplast	K17263	CAND1, TIP120A; cullin-associated NEDD8-dissociated protein 1		GO:0003002 regionalization; GO:0003006 developmental process involved in reproduction; GO:0007275 multicellular organism development; GO:0007389 pattern specification process; GO:0008152 metabolic process; GO:0009719 response to endogenous stimulus; GO:0009725 response to hormone; GO:0009733 response to auxin; GO:0009791 post-embryonic development; GO:0009987 cellular process; GO:0010051 xylem an…	GO:0005618 cell wall; GO:0005622 intracellular anatomical structure; GO:0005634 nucleus; GO:0005737 cytoplasm; GO:0005829 cytosol; GO:0005886 plasma membrane; GO:0016020 membrane; GO:0030312 external encapsulating structure; GO:0043226 organelle; GO:0043227 membrane-bounded organelle; GO:0043229 intracellular organelle; GO:0043231 intracellular membrane-bounded organelle; GO:0071944 cell peripher…				R	KOG1824	TATA-binding protein-interacting protein
A0A3Q7I0J8	T2-type RNase(predicted) OS=Solanum lycopersicum OX=4081 PE=3 SV=1	--	29.3	40	12	1	1	1		extracellular	K01166	RNASET2; ribonuclease T2 [EC:4.6.1.19]		GO:0006139 nucleobase-containing compound metabolic process; GO:0006401 RNA catabolic process; GO:0008152 metabolic process; GO:0009056 catabolic process; GO:0009057 macromolecule catabolic process; GO:0009892 negative regulation of metabolic process; GO:0009894 regulation of catabolic process; GO:0009895 negative regulation of catabolic process; GO:0009987 cellular process; GO:0010506 regulation…	GO:0005622 intracellular anatomical structure; GO:0005737 cytoplasm; GO:0005773 vacuole; GO:0005783 endoplasmic reticulum; GO:0010168 ER body; GO:0012505 endomembrane system; GO:0043226 organelle; GO:0043227 membrane-bounded organelle; GO:0043229 intracellular organelle; GO:0043231 intracellular membrane-bounded organelle;	GO:0003824 catalytic activity; GO:0004518 nuclease activity; GO:0004519 endonuclease activity; GO:0004521 RNA endonuclease activity; GO:0004540 RNA nuclease activity; GO:0016787 hydrolase activity; GO:0016788 hydrolase activity, acting on ester bonds; GO:0140098 catalytic activity, acting on RNA;	PF00445	PF00445 Ribonuclease T2 family	A	KOG1642	Ribonuclease, T2 family
A0A3Q7F9B8	UDP-glucose 6-dehydrogenase OS=Solanum lycopersicum OX=4081 PE=3 SV=1	--	52.8	59	3	1	1	1		cytoplasm	K00012	UGDH, ugd; UDPglucose 6-dehydrogenase [EC:1.1.1.22]	map00040 Pentose and glucuronate interconversions; map00053 Ascorbate and aldarate metabolism; map00520 Amino sugar and nucleotide sugar metabolism; map01100 Metabolic pathways; map01240 Biosynthesis of cofactors; map01250 Biosynthesis of nucleotide sugars	GO:0005975 carbohydrate metabolic process; GO:0005976 polysaccharide metabolic process; GO:0006022 aminoglycan metabolic process; GO:0006023 aminoglycan biosynthetic process; GO:0006024 glycosaminoglycan biosynthetic process; GO:0006065 UDP-glucuronate biosynthetic process; GO:0006082 organic acid metabolic process; GO:0006139 nucleobase-containing compound metabolic process; GO:0006793 phosphoru…	GO:0005576 extracellular region; GO:0005618 cell wall; GO:0005622 intracellular anatomical structure; GO:0005634 nucleus; GO:0005737 cytoplasm; GO:0005829 cytosol; GO:0030312 external encapsulating structure; GO:0043226 organelle; GO:0043227 membrane-bounded organelle; GO:0043229 intracellular organelle; GO:0043231 intracellular membrane-bounded organelle; GO:0048046 apoplast; GO:0071944 cell per…	GO:0003824 catalytic activity; GO:0003979 UDP-glucose 6-dehydrogenase activity; GO:0016491 oxidoreductase activity; GO:0016614 oxidoreductase activity, acting on CH-OH group of donors; GO:0016616 oxidoreductase activity, acting on the CH-OH group of donors, NAD or NADP as acceptor;	PF03721; PF00984; PF03720	PF03721 UDP-glucose/GDP-mannose dehydrogenase family, NAD binding domain; PF00984 UDP-glucose/GDP-mannose dehydrogenase family, central domain; PF03720 UDP-glucose/GDP-mannose dehydrogenase family, UDP binding domain	GT	KOG2666	UDP-glucose/GDP-mannose dehydrogenase
A0A3Q7GNF6	Serine hydroxymethyltransferase OS=Solanum lycopersicum OX=4081 GN=101256090 PE=3 SV=1	101256090	52	53	3	1	1	1		cytoskeleton	K00600	glyA, SHMT; glycine hydroxymethyltransferase [EC:2.1.2.1]	map00260 Glycine, serine and threonine metabolism; map00460 Cyanoamino acid metabolism; map00630 Glyoxylate and dicarboxylate metabolism; map00670 One carbon pool by folate; map01100 Metabolic pathways; map01110 Biosynthesis of secondary metabolites; map01200 Carbon metabolism; map01230 Biosynthesis of amino acids; map01240 Biosynthesis of cofactors; map04981 Folate transport and metabolism	GO:0000741 karyogamy; GO:0006730 one-carbon metabolic process; GO:0006996 organelle organization; GO:0006997 nucleus organization; GO:0007275 multicellular organism development; GO:0007623 circadian rhythm; GO:0008152 metabolic process; GO:0009553 embryo sac development; GO:0009555 pollen development; GO:0009559 embryo sac central cell differentiation; GO:0009561 megagametogenesis; GO:0009987 cel…	GO:0005622 intracellular anatomical structure; GO:0005737 cytoplasm; GO:0005829 cytosol; GO:0005886 plasma membrane; GO:0005911 cell-cell junction; GO:0009506 plasmodesma; GO:0016020 membrane; GO:0030054 cell junction; GO:0055044 symplast; GO:0071944 cell periphery;	GO:0003824 catalytic activity; GO:0004372 glycine hydroxymethyltransferase activity; GO:0016740 transferase activity; GO:0016741 transferase activity, transferring one-carbon groups; GO:0016742 hydroxymethyl-, formyl- and related transferase activity;	PF00464	PF00464 Serine hydroxymethyltransferase	E	KOG2467	Glycine/serine hydroxymethyltransferase
A0A3Q7IN36	Glycosyltransferase OS=Solanum lycopersicum OX=4081 GN=101261675 PE=3 SV=1	101261675	55	39	3	1	1	1		chloroplast	K13496	UGT73C; UDP-glucosyltransferase 73C [EC:2.4.1.-]	map00908 Zeatin biosynthesis; map01110 Biosynthesis of secondary metabolites						GC	KOG1192	UDP-glucuronosyl and UDP-glucosyl transferase
A0A3Q7EY39	Obg-like ATPase 1 OS=Solanum lycopersicum OX=4081 GN=101266277 PE=3 SV=1	101266277	44.4	41	4	1	1	1		cytoskeleton	K19788	OLA1; obg-like ATPase 1			GO:0005622 intracellular anatomical structure; GO:0005737 cytoplasm;	GO:0003824 catalytic activity; GO:0016462 pyrophosphatase activity; GO:0016787 hydrolase activity; GO:0016817 hydrolase activity, acting on acid anhydrides; GO:0016818 hydrolase activity, acting on acid anhydrides, in phosphorus-containing anhydrides; GO:0016887 ATP hydrolysis activity; GO:0017111 ribonucleoside triphosphate phosphatase activity;	PF06071	PF06071 Protein of unknown function (DUF933)	R	KOG1491	Predicted GTP-binding protein (ODN superfamily)
A0A3Q7EQ44	Protein kinase domain-containing protein OS=Solanum lycopersicum OX=4081 GN=101248921 PE=3 SV=1	101248921	41.6	80	3	1	1	2		cytoskeleton	K14498	SNRK2; serine/threonine-protein kinase SRK2 [EC:2.7.11.1]	map04016 MAPK signaling pathway - plant; map04075 Plant hormone signal transduction	GO:0006468 protein phosphorylation; GO:0006793 phosphorus metabolic process; GO:0006796 phosphate-containing compound metabolic process; GO:0006950 response to stress; GO:0006952 defense response; GO:0006970 response to osmotic stress; GO:0007154 cell communication; GO:0007165 signal transduction; GO:0007275 multicellular organism development; GO:0008152 metabolic process; GO:0009605 response to …	GO:0005622 intracellular anatomical structure; GO:0005634 nucleus; GO:0005737 cytoplasm; GO:0005829 cytosol; GO:0043226 organelle; GO:0043227 membrane-bounded organelle; GO:0043229 intracellular organelle; GO:0043231 intracellular membrane-bounded organelle;	GO:0003824 catalytic activity; GO:0004672 protein kinase activity; GO:0004674 protein serine/threonine kinase activity; GO:0005488 binding; GO:0005543 phospholipid binding; GO:0008289 lipid binding; GO:0016301 kinase activity; GO:0016740 transferase activity; GO:0016772 transferase activity, transferring phosphorus-containing groups; GO:0016773 phosphotransferase activity, alcohol group as accept…	PF00069	PF00069 Protein kinase domain	T	KOG0583	Serine/threonine protein kinase
A0A3Q7GC67	Pyrophosphate--fructose 6-phosphate 1-phosphotransferase subunit alpha OS=Solanum lycopersicum OX=4081 GN=PFP-ALPHA PE=3 SV=1	PFP-ALPHA	70.4	95	3	1	1	1		cytoplasm	K00895	pfp, PFP; diphosphate-dependent phosphofructokinase [EC:2.7.1.90]	map00010 Glycolysis / Gluconeogenesis; map00030 Pentose phosphate pathway; map00051 Fructose and mannose metabolism; map01100 Metabolic pathways; map01110 Biosynthesis of secondary metabolites	GO:0005975 carbohydrate metabolic process; GO:0006793 phosphorus metabolic process; GO:0006796 phosphate-containing compound metabolic process; GO:0008152 metabolic process; GO:0009743 response to carbohydrate; GO:0009744 response to sucrose; GO:0009746 response to hexose; GO:0009749 response to glucose; GO:0009750 response to fructose; GO:0009987 cellular process; GO:0015979 photosynthesis; GO:0…	GO:0005622 intracellular anatomical structure; GO:0005737 cytoplasm; GO:0005829 cytosol;	GO:0003824 catalytic activity; GO:0008443 phosphofructokinase activity; GO:0016301 kinase activity; GO:0016740 transferase activity; GO:0016772 transferase activity, transferring phosphorus-containing groups; GO:0016773 phosphotransferase activity, alcohol group as acceptor; GO:0019200 carbohydrate kinase activity; GO:0047334 diphosphate-fructose-6-phosphate 1-phosphotransferase activity;	PF00365	PF00365 Phosphofructokinase	G	KOG2440	Pyrophosphate-dependent phosphofructo-1-kinase
Q40147	Glutamate-1-semialdehyde 2,1-aminomutase, chloroplastic OS=Solanum lycopersicum OX=4081 PE=2 SV=1	--	51.4	42	3	1	1	1		chloroplast	K01845	hemL; glutamate-1-semialdehyde 2,1-aminomutase [EC:5.4.3.8]	map00860 Porphyrin metabolism; map01100 Metabolic pathways; map01110 Biosynthesis of secondary metabolites; map01240 Biosynthesis of cofactors		GO:0005576 extracellular region; GO:0005622 intracellular anatomical structure; GO:0005737 cytoplasm; GO:0009507 chloroplast; GO:0009526 plastid envelope; GO:0009532 plastid stroma; GO:0009536 plastid; GO:0009570 chloroplast stroma; GO:0009941 chloroplast envelope; GO:0031967 organelle envelope; GO:0043226 organelle; GO:0043227 membrane-bounded organelle; GO:0043229 intracellular organelle; GO:00…		PF00202	PF00202 Aminotransferase class-III	E	KOG1401	Acetylornithine aminotransferase
A0A3Q7HQH3	tryptophan--tRNA ligase OS=Solanum lycopersicum OX=4081 PE=3 SV=1	--	46.9	40	3	1	1	1		cytoskeleton	K01867	WARS, trpS; tryptophanyl-tRNA synthetase [EC:6.1.1.2]	map00970 Aminoacyl-tRNA biosynthesis	GO:0006082 organic acid metabolic process; GO:0006139 nucleobase-containing compound metabolic process; GO:0006399 tRNA metabolic process; GO:0006412 translation; GO:0006418 tRNA aminoacylation for protein translation; GO:0006436 tryptophanyl-tRNA aminoacylation; GO:0006518 peptide metabolic process; GO:0006520 amino acid metabolic process; GO:0008152 metabolic process; GO:0009058 biosynthetic pr…	GO:0005622 intracellular anatomical structure; GO:0005737 cytoplasm; GO:0005829 cytosol;	GO:0003824 catalytic activity; GO:0004812 aminoacyl-tRNA ligase activity; GO:0004830 tryptophan-tRNA ligase activity; GO:0016874 ligase activity; GO:0016875 ligase activity, forming carbon-oxygen bonds; GO:0140098 catalytic activity, acting on RNA; GO:0140101 catalytic activity, acting on a tRNA;			J	KOG2145	Cytoplasmic tryptophanyl-tRNA synthetase
Q2MI91	Acetyl-coenzyme A carboxylase carboxyl transferase subunit beta, chloroplastic OS=Solanum lycopersicum OX=4081 GN=accD PE=1 SV=2	accD	55.6	74	3	1	1	1		cytoplasm	K01963	accD; acetyl-CoA carboxylase carboxyl transferase subunit beta [EC:6.4.1.2 2.1.3.15]	map00061 Fatty acid biosynthesis; map00620 Pyruvate metabolism; map00640 Propanoate metabolism; map01100 Metabolic pathways; map01110 Biosynthesis of secondary metabolites; map01200 Carbon metabolism; map01212 Fatty acid metabolism						EI	KOG0540	3-Methylcrotonyl-CoA carboxylase, non-biotin containing subunit/Acetyl-CoA carboxylase carboxyl transferase, subunit beta
A0A3Q7EQ38	phosphoribosylamine--glycine ligase OS=Solanum lycopersicum OX=4081 PE=3 SV=1	--	135	65	1	1	1	1		chloroplast	K03283	HSPA1_6_8; heat shock 70kDa protein 1/6/8	map03040 Spliceosome; map04141 Protein processing in endoplasmic reticulum; map04144 Endocytosis	GO:0006605 protein targeting; GO:0006810 transport; GO:0006886 intracellular protein transport; GO:0006950 response to stress; GO:0008104 protein localization; GO:0009266 response to temperature stimulus; GO:0009408 response to heat; GO:0009628 response to abiotic stimulus; GO:0010038 response to metal ion; GO:0015031 protein transport; GO:0015833 peptide transport; GO:0033036 macromolecule local…	GO:0005576 extracellular region; GO:0005622 intracellular anatomical structure; GO:0005737 cytoplasm; GO:0009507 chloroplast; GO:0009526 plastid envelope; GO:0009532 plastid stroma; GO:0009536 plastid; GO:0009570 chloroplast stroma; GO:0009579 thylakoid; GO:0009941 chloroplast envelope; GO:0031967 organelle envelope; GO:0043226 organelle; GO:0043227 membrane-bounded organelle; GO:0043229 intracel…		PF02844; PF01071; PF02843	PF02844 Phosphoribosylglycinamide synthetase, N domain; PF01071 Phosphoribosylglycinamide synthetase, ATP-grasp (A) domain; PF02843 Phosphoribosylglycinamide synthetase, C domain	O	KOG0102	Molecular chaperones mortalin/PBP74/GRP75, HSP70 superfamily
A0A3Q7H1L7	adenine phosphoribosyltransferase OS=Solanum lycopersicum OX=4081 PE=3 SV=1	--	28.9	46	7	1	1	1		chloroplast	K00759	APRT, apt; adenine phosphoribosyltransferase [EC:2.4.2.7]	map00230 Purine metabolism; map01100 Metabolic pathways; map01232 Nucleotide metabolism	GO:0006139 nucleobase-containing compound metabolic process; GO:0006163 purine nucleotide metabolic process; GO:0006164 purine nucleotide biosynthetic process; GO:0006167 AMP biosynthetic process; GO:0006753 nucleoside phosphate metabolic process; GO:0006793 phosphorus metabolic process; GO:0006796 phosphate-containing compound metabolic process; GO:0008152 metabolic process; GO:0009058 biosynthe…	GO:0005622 intracellular anatomical structure; GO:0005737 cytoplasm; GO:0009507 chloroplast; GO:0009536 plastid; GO:0043226 organelle; GO:0043227 membrane-bounded organelle; GO:0043229 intracellular organelle; GO:0043231 intracellular membrane-bounded organelle;	GO:0003824 catalytic activity; GO:0003999 adenine phosphoribosyltransferase activity; GO:0016740 transferase activity; GO:0016757 glycosyltransferase activity; GO:0016763 pentosyltransferase activity;	PF00156	PF00156 Phosphoribosyl transferase domain	F	KOG1712	Adenine phosphoribosyl transferases
Q4VUC5	Phosphosulfolactate synthase-related protein OS=Solanum lycopersicum OX=4081 GN=PSR PE=2 SV=1	PSR	32.1	45	8	1	1	1		nucleus

## Sheet: SlSEC1_619
Proteins identified by GST pull-down interacting with the SlSEC1 TPR domain.
Protein accession	Protein description	Gene name	MW [kDa]	Protein score	Sequence coverage (%)	Unique Peptides	Peptides	PSMs	Abundances	Subcellular localization	KEGG KO No.	KEGG Gene	KEGG pathway	Biological Process	Cellular Component	Molecular Function	Pfam ID	Domain description	KOG category	KOG NO.	KOG description
A0A3Q7J4M7	protein O-GlcNAc transferase OS=Solanum lycopersicum OX=4081 PE=3 SV=1	--	112.3	8713	28	29	29	213	24600000000	cytoplasm	K09667	OGT; protein O-GlcNAc transferase [EC:2.4.1.255]	map00514 Other types of O-glycan biosynthesis; map03083 Polycomb repressive complex						GOT	KOG4626	O-linked N-acetylglucosamine transferase OGT
A0A3Q7IA12	Protein O-GlcNAc transferase(predicted) OS=Solanum lycopersicum OX=4081 PE=4 SV=1	--	9.9	1662	55	4	4	30	5440000000	nucleus	K09667	OGT; protein O-GlcNAc transferase [EC:2.4.1.255]	map00514 Other types of O-glycan biosynthesis; map03083 Polycomb repressive complex						GOT	KOG4626	O-linked N-acetylglucosamine transferase OGT
A0A3Q7FJJ3	Actin OS=Solanum lycopersicum OX=4081 GN=101264601 PE=3 SV=1	101264601	41.7	1060	59	4	18	31	2330000000	cytoskeleton	K10355	ACTF; actin, other eukaryote	map04814 Motor proteins		GO:0005622 intracellular anatomical structure; GO:0005856 cytoskeleton; GO:0043226 organelle; GO:0043228 non-membrane-bounded organelle; GO:0043229 intracellular organelle; GO:0043232 intracellular non-membrane-bounded organelle;				Z	KOG0676	Actin and related proteins
A0A3Q7HGM6	phosphoenolpyruvate carboxylase OS=Solanum lycopersicum OX=4081 GN=101267723 PE=3 SV=1	101267723	110.3	2225	49	24	38	56	1380000000	cytoplasm	K01595	ppc; phosphoenolpyruvate carboxylase [EC:4.1.1.31]	map00620 Pyruvate metabolism; map00710 Carbon fixation by Calvin cycle; map01100 Metabolic pathways; map01200 Carbon metabolism	GO:0006950 response to stress; GO:0007154 cell communication; GO:0007275 multicellular organism development; GO:0009267 cellular response to starvation; GO:0009605 response to external stimulus; GO:0009987 cellular process; GO:0016036 cellular response to phosphate starvation; GO:0016043 cellular component organization; GO:0022607 cellular component assembly; GO:0031667 response to nutrient level…	GO:0005576 extracellular region; GO:0005622 intracellular anatomical structure; GO:0005737 cytoplasm; GO:0005829 cytosol; GO:0009507 chloroplast; GO:0009536 plastid; GO:0043226 organelle; GO:0043227 membrane-bounded organelle; GO:0043229 intracellular organelle; GO:0043231 intracellular membrane-bounded organelle; GO:0048046 apoplast;	GO:0003824 catalytic activity; GO:0004611 phosphoenolpyruvate carboxykinase activity; GO:0008964 phosphoenolpyruvate carboxylase activity; GO:0016829 lyase activity; GO:0016830 carbon-carbon lyase activity; GO:0016831 carboxy-lyase activity;
P38416	Linoleate 9S-lipoxygenase B OS=Solanum lycopersicum OX=4081 GN=LOX1.2 PE=2 SV=1	LOX1.2	97.1	1824	46	2	33	49	1360000000	cytoplasm	K15718	LOX1_5; linoleate 9S-lipoxygenase [EC:1.13.11.58]	map00591 Linoleic acid metabolism		GO:0005622 intracellular anatomical structure; GO:0005737 cytoplasm;		PF01477; PF00305	PF01477 PLAT/LH2 domain; PF00305 Lipoxygenase
P17786	Elongation factor 1-alpha OS=Solanum lycopersicum OX=4081 PE=2 SV=1	--	49.3	628	31	13	13	19	1180000000	cytoplasm	K03231	EEF1A; elongation factor 1-alpha	map03013 Nucleocytoplasmic transport	GO:0006412 translation; GO:0006414 translational elongation; GO:0006518 peptide metabolic process; GO:0008152 metabolic process; GO:0009058 biosynthetic process; GO:0009059 macromolecule biosynthetic process; GO:0009987 cellular process; GO:0010467 gene expression; GO:0019538 protein metabolic process; GO:0043043 peptide biosynthetic process; GO:0043170 macromolecule metabolic process; GO:0043603…	GO:0005622 intracellular anatomical structure; GO:0005737 cytoplasm;	GO:0003676 nucleic acid binding; GO:0003723 RNA binding; GO:0003746 translation elongation factor activity; GO:0003824 catalytic activity; GO:0003924 GTPase activity; GO:0005488 binding; GO:0008135 translation factor activity, RNA binding; GO:0016462 pyrophosphatase activity; GO:0016787 hydrolase activity; GO:0016817 hydrolase activity, acting on acid anhydrides; GO:0016818 hydrolase activity, ac…	PF00009; PF03144; PF22594	PF00009 Elongation factor Tu GTP binding domain; PF03144 Elongation factor Tu domain 2; PF22594 GTP-eEF1A C-terminal domain-like	J	KOG0052	Translation elongation factor EF-1 alpha/Tu
A0A3Q7GRY0	glutathione transferase OS=Solanum lycopersicum OX=4081 PE=3 SV=1	--	45.7	857	48	15	15	26	979000000	chloroplast	K00799	GST, gst; glutathione S-transferase [EC:2.5.1.18]	map00480 Glutathione metabolism; map01100 Metabolic pathways				PF02798; PF00043	PF02798 Glutathione S-transferase, N-terminal domain; PF00043 Glutathione S-transferase, C-terminal domain	O	KOG0867	Glutathione S-transferase
A0A3Q7GDG7	Glyceraldehyde-3-phosphate dehydrogenase OS=Solanum lycopersicum OX=4081 GN=101258368 PE=3 SV=1	101258368	36.7	913	64	10	16	22	885000000	cytoplasm	K00134	GAPDH, gapA; glyceraldehyde 3-phosphate dehydrogenase (phosphorylating) [EC:1.2.1.12]	map00010 Glycolysis / Gluconeogenesis; map00710 Carbon fixation by Calvin cycle; map01100 Metabolic pathways; map01110 Biosynthesis of secondary metabolites; map01200 Carbon metabolism; map01230 Biosynthesis of amino acids				PF00044; PF02800	PF00044 Glyceraldehyde 3-phosphate dehydrogenase, NAD binding domain; PF02800 Glyceraldehyde 3-phosphate dehydrogenase, C-terminal domain	G	KOG0657	Glyceraldehyde 3-phosphate dehydrogenase
A0A3Q7HJU0	Pectin acetylesterase OS=Solanum lycopersicum OX=4081 PE=3 SV=1	--	56.4	1066	35	13	13	24	828000000	plasma membrane	K19882	NOTUM; O-palmitoleoyl-L-serine hydrolase [EC:3.1.1.98]							M	KOG4287	Pectin acetylesterase and similar proteins
A0A3Q7JED9	RNA helicase OS=Solanum lycopersicum OX=4081 PE=3 SV=1	--	46.6	1084	50	1	17	30	781000000	cytoplasm	K03257	EIF4A; translation initiation factor 4A					PF00270; PF00271	PF00270 DEAD/DEAH box helicase; PF00271 Helicase conserved C-terminal domain	J	KOG0327	Translation initiation factor 4F, helicase subunit (eIF-4A) and related helicases
A0A3Q7HGQ5	glutathione transferase OS=Solanum lycopersicum OX=4081 PE=4 SV=1	--	72.2	947	33	16	19	26	779000000	cytoplasm	K00799	GST, gst; glutathione S-transferase [EC:2.5.1.18]	map00480 Glutathione metabolism; map01100 Metabolic pathways				PF02798; PF00043; PF13410	PF02798 Glutathione S-transferase, N-terminal domain; PF00043 Glutathione S-transferase, C-terminal domain; PF13410 Glutathione S-transferase, C-terminal domain	O	KOG0406	Glutathione S-transferase
P28032	Alcohol dehydrogenase 2 OS=Solanum lycopersicum OX=4081 GN=ADH2 PE=2 SV=2	ADH2	41	946	61	13	16	31	672000000	cytoplasm	K18857	ADH1; alcohol dehydrogenase class-P [EC:1.1.1.1]	map00010 Glycolysis / Gluconeogenesis; map00071 Fatty acid degradation; map00350 Tyrosine metabolism; map00592 alpha-Linolenic acid metabolism; map00620 Pyruvate metabolism; map01100 Metabolic pathways; map01110 Biosynthesis of secondary metabolites				PF08240; PF00107	PF08240 Alcohol dehydrogenase GroES-like domain; PF00107 Zinc-binding dehydrogenase	Q	KOG0022	Alcohol dehydrogenase, class III
A0A3Q7HRC2	DUF642 domain-containing protein OS=Solanum lycopersicum OX=4081 GN=101262737 PE=4 SV=1	101262737	40.7	725	39	13	13	20	534000000	extracellular							PF04862	PF04862 Protein of unknown function (DUF642)
P38547	GTP-binding nuclear protein Ran2 OS=Solanum lycopersicum OX=4081 GN=RAN2 PE=2 SV=1	RAN2	25.1	408	38	10	10	11	480000000	cytoplasm	K07936	RAN; GTP-binding nuclear protein Ran	map03008 Ribosome biogenesis in eukaryotes; map03013 Nucleocytoplasmic transport; map03250 Viral life cycle - HIV-1	GO:0000054 ribosomal subunit export from nucleus; GO:0006403 RNA localization; GO:0006405 RNA export from nucleus; GO:0006606 protein import into nucleus; GO:0006611 protein export from nucleus; GO:0006810 transport; GO:0006886 intracellular protein transport; GO:0006913 nucleocytoplasmic transport; GO:0008104 protein localization; GO:0015031 protein transport; GO:0015833 peptide transport; GO:00…	GO:0005622 intracellular anatomical structure; GO:0005634 nucleus; GO:0005737 cytoplasm; GO:0043226 organelle; GO:0043227 membrane-bounded organelle; GO:0043229 intracellular organelle; GO:0043231 intracellular membrane-bounded organelle;	GO:0003824 catalytic activity; GO:0003924 GTPase activity; GO:0016462 pyrophosphatase activity; GO:0016787 hydrolase activity; GO:0016817 hydrolase activity, acting on acid anhydrides; GO:0016818 hydrolase activity, acting on acid anhydrides, in phosphorus-containing anhydrides; GO:0017111 ribonucleoside triphosphate phosphatase activity;	PF00071	PF00071 Ras family	U	KOG0096	GTPase Ran/TC4/GSP1 (nuclear protein transport pathway), small G protein superfamily
Q38MV0	Tubulin beta chain OS=Solanum lycopersicum OX=4081 GN=TUB PE=2 SV=1	TUB	50.5	1196	50	6	17	30	462000000	nucleus	K07375	TUBB; tubulin beta	map04145 Phagosome; map04814 Motor proteins		GO:0005622 intracellular anatomical structure; GO:0005856 cytoskeleton; GO:0043226 organelle; GO:0043228 non-membrane-bounded organelle; GO:0043229 intracellular organelle; GO:0043232 intracellular non-membrane-bounded organelle;		PF00091; PF03953	PF00091 Tubulin/FtsZ family, GTPase domain; PF03953 Tubulin C-terminal domain	Z	KOG1375	Beta tubulin
A0A3Q7HHL0	Tubulin alpha chain OS=Solanum lycopersicum OX=4081 GN=101254013 PE=3 SV=1	101254013	49.7	808	38	14	14	20	447000000	cytoplasm	K07374	TUBA; tubulin alpha	map04145 Phagosome; map04814 Motor proteins		GO:0005622 intracellular anatomical structure; GO:0005856 cytoskeleton; GO:0043226 organelle; GO:0043228 non-membrane-bounded organelle; GO:0043229 intracellular organelle; GO:0043232 intracellular non-membrane-bounded organelle;		PF00091; PF03953	PF00091 Tubulin/FtsZ family, GTPase domain; PF03953 Tubulin C-terminal domain	Z	KOG1376	Alpha tubulin
Q9LEG3	Putative alcohol dehydrogenase OS=Solanum lycopersicum OX=4081 GN=yfe37 PE=2 SV=1	yfe37	27	294	32	7	7	7	403000000	cytoplasm							PF13561	PF13561 Enoyl-(Acyl carrier protein) reductase	R	KOG0725	Reductases with broad range of substrate specificities
A0A3Q7FJI3	Fe2OG dioxygenase domain-containing protein OS=Solanum lycopersicum OX=4081 GN=104644281 PE=3 SV=1	104644281	36.5	560	26	5	5	14	400000000	cytoplasm							PF03171	PF03171 2OG-Fe(II) oxygenase superfamily	QR	KOG0143	Iron/ascorbate family oxidoreductases
A0A3Q7EHY3	pyruvate, phosphate dikinase OS=Solanum lycopersicum OX=4081 GN=101267346 PE=3 SV=1	101267346	105.8	941	24	19	19	27	397000000	chloroplast	K01006	ppdK; pyruvate, orthophosphate dikinase [EC:2.7.9.1]	map00010 Glycolysis / Gluconeogenesis; map00620 Pyruvate metabolism; map00710 Carbon fixation by Calvin cycle; map01100 Metabolic pathways; map01110 Biosynthesis of secondary metabolites; map01200 Carbon metabolism		GO:0005622 intracellular anatomical structure; GO:0005634 nucleus; GO:0005737 cytoplasm; GO:0005829 cytosol; GO:0009507 chloroplast; GO:0009532 plastid stroma; GO:0009536 plastid; GO:0009570 chloroplast stroma; GO:0043226 organelle; GO:0043227 membrane-bounded organelle; GO:0043229 intracellular organelle; GO:0043231 intracellular membrane-bounded organelle;		PF00391; PF02896	PF00391 PEP-utilising enzyme, mobile domain; PF02896 PEP-utilising enzyme, PEP-binding domain
A0A3Q7JN23	ADP/ATP translocase OS=Solanum lycopersicum OX=4081 PE=3 SV=1	--	42	412	25	5	11	14	397000000	chloroplast	K05863	SLC25A4S, ANT; solute carrier family 25 (mitochondrial adenine nucleotide translocator), member 4/5/6/31			GO:0005622 intracellular anatomical structure; GO:0005737 cytoplasm; GO:0005739 mitochondrion; GO:0005740 mitochondrial envelope; GO:0005743 mitochondrial inner membrane; GO:0016020 membrane; GO:0019866 organelle inner membrane; GO:0031090 organelle membrane; GO:0031966 mitochondrial membrane; GO:0031967 organelle envelope; GO:0043226 organelle; GO:0043227 membrane-bounded organelle; GO:0043229 i…				C	KOG0749	Mitochondrial ADP/ATP carrier proteins
A0A3Q7I767	Fe2OG dioxygenase domain-containing protein OS=Solanum lycopersicum OX=4081 PE=3 SV=1	--	43.7	815	38	14	14	24	383000000	nucleus							PF03171	PF03171 2OG-Fe(II) oxygenase superfamily	QR	KOG0143	Iron/ascorbate family oxidoreductases
Q2MI93	ATP synthase subunit beta, chloroplastic OS=Solanum lycopersicum OX=4081 GN=atpB PE=3 SV=1	atpB	53.4	1046	45	14	14	25	374000000	chloroplast	K02112	ATPF1B, atpD; F-type H+/Na+-transporting ATPase subunit beta [EC:7.1.2.2 7.2.2.1]	map00190 Oxidative phosphorylation; map00195 Photosynthesis; map01100 Metabolic pathways				PF02874; PF00006; PF22919	PF02874 ATP synthase alpha/beta family, beta-barrel domain; PF00006 ATP synthase alpha/beta family, nucleotide-binding domain; PF22919 C-terminal domain of V and A type ATP synthase	C	KOG1758	Mitochondrial F1F0-ATP synthase, subunit delta/ATP16
A0A3Q7GD18	ATP synthase subunit beta OS=Solanum lycopersicum OX=4081 GN=101261919 PE=3 SV=1	101261919	59.6	782	43	3	15	20	332000000	mitochondria	K02133	ATPeF1B, ATP5B, ATP2; F-type H+-transporting ATPase subunit beta [EC:7.1.2.2]	map00190 Oxidative phosphorylation; map01100 Metabolic pathways				PF02874; PF00006; PF22919	PF02874 ATP synthase alpha/beta family, beta-barrel domain; PF00006 ATP synthase alpha/beta family, nucleotide-binding domain; PF22919 C-terminal domain of V and A type ATP synthase	C	KOG1350	F0F1-type ATP synthase, beta subunit
A0A3Q7J9P7	Cytochrome c domain-containing protein OS=Solanum lycopersicum OX=4081 GN=101263000 PE=4 SV=1	101263000	35.7	80	2	1	1	2	332000000	chloroplast	K00413	CYC1, CYT1, petC; ubiquinol-cytochrome c reductase cytochrome c1 subunit	map00190 Oxidative phosphorylation; map01100 Metabolic pathways						C	KOG3052	Cytochrome c1
Q2MIB5	ATP synthase subunit alpha, chloroplastic OS=Solanum lycopersicum OX=4081 GN=atpA PE=3 SV=1	atpA	55.4	591	29	12	12	14	322000000	cytoplasm	K02111	ATPF1A, atpA; F-type H+/Na+-transporting ATPase subunit alpha [EC:7.1.2.2 7.2.2.1]	map00190 Oxidative phosphorylation; map00195 Photosynthesis; map01100 Metabolic pathways				PF02874; PF00006; PF00306	PF02874 ATP synthase alpha/beta family, beta-barrel domain; PF00006 ATP synthase alpha/beta family, nucleotide-binding domain; PF00306 ATP synthase alpha/beta chain, C terminal domain	C	KOG1353	F0F1-type ATP synthase, alpha subunit
P27065	Ribulose bisphosphate carboxylase large chain OS=Solanum lycopersicum OX=4081 GN=rbcL PE=1 SV=4	rbcL	52.9	586	41	14	14	18	311000000	cytoplasm	K01601	rbcL, cbbL; ribulose-bisphosphate carboxylase large chain [EC:4.1.1.39]	map00630 Glyoxylate and dicarboxylate metabolism; map00710 Carbon fixation by Calvin cycle; map01100 Metabolic pathways; map01110 Biosynthesis of secondary metabolites; map01200 Carbon metabolism		GO:0005622 intracellular anatomical structure; GO:0005737 cytoplasm; GO:0009507 chloroplast; GO:0009536 plastid; GO:0043226 organelle; GO:0043227 membrane-bounded organelle; GO:0043229 intracellular organelle; GO:0043231 intracellular membrane-bounded organelle;		PF02788; PF00016	PF02788 Ribulose bisphosphate carboxylase large chain, N-terminal domain; PF00016 Ribulose bisphosphate carboxylase large chain, catalytic domain
P36181	Heat shock cognate protein 80 OS=Solanum lycopersicum OX=4081 GN=HSC80 PE=2 SV=1	HSC80	80.1	1013	29	3	17	22	305000000	cytoplasm	K04079	HSP90A, htpG; molecular chaperone HtpG	map04141 Protein processing in endoplasmic reticulum; map04626 Plant-pathogen interaction	GO:0002376 immune system process; GO:0006457 protein folding; GO:0006950 response to stress; GO:0006952 defense response; GO:0006955 immune response; GO:0009266 response to temperature stimulus; GO:0009408 response to heat; GO:0009605 response to external stimulus; GO:0009607 response to biotic stimulus; GO:0009617 response to bacterium; GO:0009628 response to abiotic stimulus; GO:0009987 cellula…	GO:0005576 extracellular region; GO:0005618 cell wall; GO:0005622 intracellular anatomical structure; GO:0005634 nucleus; GO:0005730 nucleolus; GO:0005737 cytoplasm; GO:0005773 vacuole; GO:0005774 vacuolar membrane; GO:0005794 Golgi apparatus; GO:0005829 cytosol; GO:0005886 plasma membrane; GO:0009507 chloroplast; GO:0009532 plastid stroma; GO:0009536 plastid; GO:0009570 chloroplast stroma; GO:00…	GO:0003824 catalytic activity; GO:0016462 pyrophosphatase activity; GO:0016787 hydrolase activity; GO:0016817 hydrolase activity, acting on acid anhydrides; GO:0016818 hydrolase activity, acting on acid anhydrides, in phosphorus-containing anhydrides; GO:0016887 ATP hydrolysis activity; GO:0017111 ribonucleoside triphosphate phosphatase activity;	PF13589	PF13589 Histidine kinase-, DNA gyrase B-, and HSP90-like ATPase	O	KOG0019	Molecular chaperone (HSP90 family)
A0A3Q7GQM4	Elongation factor 1-gamma(predicted) OS=Solanum lycopersicum OX=4081 GN=101248107 PE=4 SV=1	101248107	47	581	41	13	13	18	287000000	chloroplast	K03233	EEF1G; elongation factor 1-gamma		GO:0006412 translation; GO:0006414 translational elongation; GO:0006518 peptide metabolic process; GO:0006575 cellular modified amino acid metabolic process; GO:0006749 glutathione metabolic process; GO:0006790 sulfur compound metabolic process; GO:0008152 metabolic process; GO:0009058 biosynthetic process; GO:0009059 macromolecule biosynthetic process; GO:0009987 cellular process; GO:0010038 res…	GO:0005618 cell wall; GO:0005622 intracellular anatomical structure; GO:0005634 nucleus; GO:0005737 cytoplasm; GO:0005773 vacuole; GO:0005829 cytosol; GO:0005886 plasma membrane; GO:0005911 cell-cell junction; GO:0009506 plasmodesma; GO:0016020 membrane; GO:0030054 cell junction; GO:0030312 external encapsulating structure; GO:0043226 organelle; GO:0043227 membrane-bounded organelle; GO:0043229 i…	GO:0003676 nucleic acid binding; GO:0003723 RNA binding; GO:0003746 translation elongation factor activity; GO:0003824 catalytic activity; GO:0004364 glutathione transferase activity; GO:0005488 binding; GO:0005507 copper ion binding; GO:0008135 translation factor activity, RNA binding; GO:0016740 transferase activity; GO:0016765 transferase activity, transferring alkyl or aryl (other than methyl…	PF02798; PF00043; PF00647	PF02798 Glutathione S-transferase, N-terminal domain; PF00043 Glutathione S-transferase, C-terminal domain; PF00647 Elongation factor 1 gamma, conserved domain	J	KOG1627	Translation elongation factor EF-1 gamma
A0A3Q7ELT8	Peptidase A1 domain-containing protein OS=Solanum lycopersicum OX=4081 PE=3 SV=1	--	51.4	552	33	11	11	12	281000000	extracellular	K22683	APF2; aspartyl protease family protein [EC:3.4.23.-]		GO:0006508 proteolysis; GO:0008152 metabolic process; GO:0009056 catabolic process; GO:0009057 macromolecule catabolic process; GO:0009628 response to abiotic stimulus; GO:0019538 protein metabolic process; GO:0030163 protein catabolic process; GO:0043170 macromolecule metabolic process; GO:0044238 primary metabolic process; GO:0050896 response to stimulus; GO:0080167 response to karrikin;	GO:0005618 cell wall; GO:0009505 plant-type cell wall; GO:0016020 membrane; GO:0030312 external encapsulating structure; GO:0071944 cell periphery;	GO:0003824 catalytic activity; GO:0004175 endopeptidase activity; GO:0004190 aspartic-type endopeptidase activity; GO:0008233 peptidase activity; GO:0016787 hydrolase activity; GO:0070001 aspartic-type peptidase activity; GO:0140096 catalytic activity, acting on a protein;	PF14543; PF14541	PF14543 Xylanase inhibitor N-terminal; PF14541 Xylanase inhibitor C-terminal	O	KOG1339	Aspartyl protease
A0A3Q7HJC7	Alcohol acyltransferase 2(predicted) OS=Solanum lycopersicum OX=4081 PE=3 SV=1	--	97.4	731	20	16	16	19	277000000	cytoplasm
P26300	Enolase OS=Solanum lycopersicum OX=4081 GN=PGH1 PE=1 SV=1	PGH1	47.8	977	45	15	15	22	275000000	cytoplasm	K01689	ENO1_2_3, eno; enolase 1/2/3 [EC:4.2.1.11]	map00010 Glycolysis / Gluconeogenesis; map01100 Metabolic pathways; map01110 Biosynthesis of secondary metabolites; map01200 Carbon metabolism; map01230 Biosynthesis of amino acids; map03018 RNA degradation; map04820 Cytoskeleton in muscle cells	GO:0001101 response to acid chemical; GO:0006950 response to stress; GO:0006970 response to osmotic stress; GO:0009266 response to temperature stimulus; GO:0009314 response to radiation; GO:0009409 response to cold; GO:0009416 response to light stimulus; GO:0009628 response to abiotic stimulus; GO:0009651 response to salt stress; GO:0009719 response to endogenous stimulus; GO:0009725 response to …	GO:0005576 extracellular region; GO:0005622 intracellular anatomical structure; GO:0005634 nucleus; GO:0005737 cytoplasm; GO:0005739 mitochondrion; GO:0005740 mitochondrial envelope; GO:0005829 cytosol; GO:0005886 plasma membrane; GO:0005911 cell-cell junction; GO:0009506 plasmodesma; GO:0009507 chloroplast; GO:0009536 plastid; GO:0016020 membrane; GO:0030054 cell junction; GO:0031967 organelle e…	GO:0003676 nucleic acid binding; GO:0003677 DNA binding; GO:0003824 catalytic activity; GO:0004634 phosphopyruvate hydratase activity; GO:0005488 binding; GO:0005507 copper ion binding; GO:0016829 lyase activity; GO:0016835 carbon-oxygen lyase activity; GO:0016836 hydro-lyase activity; GO:0043167 ion binding; GO:0043169 cation binding; GO:0046872 metal ion binding; GO:0046914 transition metal ion…	PF03952; PF00113	PF03952 Enolase, N-terminal domain; PF00113 Enolase, C-terminal TIM barrel domain	G	KOG2670	Enolase
A0A3Q7FQU3	Clp R domain-containing protein OS=Solanum lycopersicum OX=4081 GN=101254583 PE=3 SV=1	101254583	101.1	1080	30	20	21	26	264000000	cytoplasm	K03695	clpB; ATP-dependent Clp protease ATP-binding subunit ClpB		GO:0000302 response to reactive oxygen species; GO:0006417 regulation of translation; GO:0006950 response to stress; GO:0006979 response to oxidative stress; GO:0009266 response to temperature stimulus; GO:0009314 response to radiation; GO:0009408 response to heat; GO:0009416 response to light stimulus; GO:0009628 response to abiotic stimulus; GO:0009636 response to toxic substance; GO:0009642 re…	GO:0005622 intracellular anatomical structure; GO:0005737 cytoplasm; GO:0009507 chloroplast; GO:0009526 plastid envelope; GO:0009532 plastid stroma; GO:0009536 plastid; GO:0009570 chloroplast stroma; GO:0009941 chloroplast envelope; GO:0031967 organelle envelope; GO:0043226 organelle; GO:0043227 membrane-bounded organelle; GO:0043229 intracellular organelle; GO:0043231 intracellular membrane-boun…		PF00004; PF17871; PF07724; PF10431	PF00004 ATPase family associated with various cellular activities (AAA); PF17871 AAA lid domain; PF07724 AAA domain (Cdc48 subfamily); PF10431 C-terminal, D2-small domain, of ClpB protein	O	KOG1051	Chaperone HSP104 and related ATP-dependent Clp proteases
A0A3Q7IAA7	glutathione transferase OS=Solanum lycopersicum OX=4081 PE=4 SV=1	--	133	548	20	9	12	18	246000000	cytoplasm	K00799	GST, gst; glutathione S-transferase [EC:2.5.1.18]	map00480 Glutathione metabolism; map01100 Metabolic pathways	GO:0001101 response to acid chemical; GO:0006518 peptide metabolic process; GO:0006575 cellular modified amino acid metabolic process; GO:0006749 glutathione metabolic process; GO:0006790 sulfur compound metabolic process; GO:0006950 response to stress; GO:0006979 response to oxidative stress; GO:0007154 cell communication; GO:0008152 metabolic process; GO:0009056 catabolic process; GO:0009404 to…	GO:0005622 intracellular anatomical structure; GO:0005737 cytoplasm; GO:0005773 vacuole; GO:0005774 vacuolar membrane; GO:0005829 cytosol; GO:0005886 plasma membrane; GO:0009507 chloroplast; GO:0009532 plastid stroma; GO:0009536 plastid; GO:0009570 chloroplast stroma; GO:0016020 membrane; GO:0031090 organelle membrane; GO:0043226 organelle; GO:0043227 membrane-bounded organelle; GO:0043229 intrac…	GO:0003824 catalytic activity; GO:0004364 glutathione transferase activity; GO:0005488 binding; GO:0016740 transferase activity; GO:0016765 transferase activity, transferring alkyl or aryl (other than methyl) groups; GO:0033218 amide binding; GO:0042277 peptide binding; GO:0043167 ion binding; GO:0043168 anion binding; GO:0043295 glutathione binding; GO:0072341 modified amino acid binding; GO:190…	PF02798; PF13410; PF00043	PF02798 Glutathione S-transferase, N-terminal domain; PF13410 Glutathione S-transferase, C-terminal domain; PF00043 Glutathione S-transferase, C-terminal domain	O	KOG0406	Glutathione S-transferase
A0A3Q7FRA5	Glyceraldehyde-3-phosphate dehydrogenase OS=Solanum lycopersicum OX=4081 PE=3 SV=1	--	38.4	764	52	9	15	20	237000000	cytoplasm	K00134	GAPDH, gapA; glyceraldehyde 3-phosphate dehydrogenase (phosphorylating) [EC:1.2.1.12]	map00010 Glycolysis / Gluconeogenesis; map00710 Carbon fixation by Calvin cycle; map01100 Metabolic pathways; map01110 Biosynthesis of secondary metabolites; map01200 Carbon metabolism; map01230 Biosynthesis of amino acids				PF00044; PF02800	PF00044 Glyceraldehyde 3-phosphate dehydrogenase, NAD binding domain; PF02800 Glyceraldehyde 3-phosphate dehydrogenase, C-terminal domain	G	KOG0657	Glyceraldehyde 3-phosphate dehydrogenase
A0A3Q7IJX7	Histidine decarboxylase OS=Solanum lycopersicum OX=4081 GN=101248029 PE=3 SV=1	101248029	50.8	607	30	11	11	15	228000000	nucleus	K22427	AADC; phenylalanine decarboxylase [EC:4.1.1.53]	map00360 Phenylalanine metabolism; map01100 Metabolic pathways				PF00282	PF00282 Pyridoxal-dependent decarboxylase conserved domain	E	KOG0629	Glutamate decarboxylase and related proteins
A0A3Q7G067	Methyltransferase type 11 domain-containing protein OS=Solanum lycopersicum OX=4081 GN=101256176 PE=4 SV=1	101256176	29.9	339	35	7	7	9	187000000	chloroplast				GO:0008152 metabolic process; GO:0032259 methylation;	GO:0005622 intracellular anatomical structure; GO:0005737 cytoplasm;	GO:0003824 catalytic activity; GO:0008168 methyltransferase activity; GO:0008757 S-adenosylmethionine-dependent methyltransferase activity; GO:0016740 transferase activity; GO:0016741 transferase activity, transferring one-carbon groups;	PF08241	PF08241 Methyltransferase domain	R	KOG3010	Methyltransferase
[truncated: 583 more rows]

## Sheet: Overlapping interactors_318
318 proteins overlapped between SlSEC1 and SlSPY interactors
Protein accession	Protein description	Gene name	Subcellular localization	Abundances (SlSPY)	Abundances (SlSEC1)	Abundances (Average)
Q8RVB2	Probable UDP-N-acetylglucosamine--peptide N-acetylglucosaminyltransferase SPINDLY OS=Solanum lycopersicum OX=4081 GN=SPY PE=2 SV=1	SPY	nucleus	194000000000	84000000	97042000000
A0A3Q7HJU0	Pectin acetylesterase OS=Solanum lycopersicum OX=4081 PE=3 SV=1	--	plasma membrane	4010000000	828000000	2419000000
P38416	Linoleate 9S-lipoxygenase B OS=Solanum lycopersicum OX=4081 GN=LOX1.2 PE=2 SV=1	LOX1.2	cytoplasm	1770000000	1360000000	1565000000
P17786	Elongation factor 1-alpha OS=Solanum lycopersicum OX=4081 PE=2 SV=1	--	cytoplasm	1610000000	1180000000	1395000000
[truncated: 314 more rows]

[truncated: 2 more sheets: Subcellular localization_318, GO analysis_318]
