# Supplementary material for: SlSEC1- and SlSPY-mediated O-glycosylation stabilizes the transcription factor SlNOR to promote tomato fruit ripening
Source: Plant Cell. 2026 May 14;38(6):koag144. doi: 10.1093/plcell/koag144 (PMC13274654; doi:10.1093/plcell/koag144)
Supplement: koag144_Supplementary_Data [file koag144_supplementary_data.zip › Supplementary Data Set 3.xlsx]

## Sheet: Thr93_O-GlcNAc
Ion type assignments and relative intensities (%) of fragment ions from EThcD tandem mass spectra used to identify O-GlcNAc modification at Thr93.
Ion assignment	Charge	m/z	Intensity	Intensity (%)
Y-N(1)	2	1056.52	44967.9	22.31
M	2	1056.52	44967.9	22.31
y12	1	1406.73	81263.4	40.32
y1	1	147.113	6787.7	3.37
y$6	1	824.392	4185.8	2.08
y$15	2	866.454	3356	1.67
b13-N(1)	1	1559.75	4313.6	2.14
z13	1	1664.8	4577.7	2.27
z15	2	918.435	4001.9	1.99
z5+H	2	313.153	3124.7	1.55

## Sheet: Thr134_O-GlcNAc
Ion type assignments and relative intensities (%) of fragment ions from EThcD tandem mass spectra used to identify O-GlcNAc modification at Thr134.
Ion assignment	Charge	m/z	Intensity	Intensity (%)
b12	2	703.375	10114.6	3.5
y9	1	1173.6	8686.3	3.01
y4	1	489.267	3407.6	1.18
y1	1	147.113	7418.4	2.57
y13	2	867.434	5301.6	1.84
b10-N(1)	1	1324.7	58673	20.31
b16-N(1)	2	1078.56	4095.2	1.42
y15-N(1)	2	1083.56	4832.9	1.67
c12	2	813.425	171844	59.49
z9	1	1157.61	4397.2	1.52
z19+H	2	1266.65	10097.3	3.5

## Sheet: Thr134_O-fucose
Ion type assignments and relative intensities (%) of fragment ions from EThcD tandem mass spectra used to identify O-fucose modification at Thr134.
Ion assignment	Charge	m/z	Intensity	Intensity (%)
Y0	2	1060.04	19304.7	3.17
M	2	1133.08	252783	41.54
b7	1	799.457	5819.5	0.96
b8	1	946.497	3541.4	0.58
b9	1	1083.53	15816.4	2.6
b9	2	542.269	63395.3	10.42
b16	2	987.003	20767.4	3.41
y11	1	1433.73	18434.9	3.03
y1	1	147.113	5736.4	0.94
y16	2	1031.52	47773.3	7.85
b$7	1	882.478	9574.3	1.57
b$16	2	1028.51	4794.2	0.79
y$14	1	1917.92	5386.9	0.89
y$15	2	1023.52	28630.8	4.71
c13	2	897.446	5380	0.88
z16	2	1096.55	8281.6	1.36
z12	2	802.382	60676.4	9.97
z16+H	2	1097.04	12560.2	2.06
z15+H	2	1047.52	15685.8	2.58
z10+H	2	653.318	4166.2	0.68

## Sheet: Ser165_O-fucose
Ion type assignments and relative intensities (%) of fragment ions from EThcD tandem mass spectra used to identify O-fucose modification at Ser165.
Ion assignment	Charge	m/z	Intensity	Intensity (%)
Y0	1	1893.97	17761.7	0.44
M	2	1020.54	1910409	46.87
M	3	680.692	175512	4.31
b14	1	1747.92	62002.3	1.52
b14	2	874.465	49405.7	1.21
y13	1	1749.92	950836	23.33
y12	1	1636.86	19315.2	0.47
y3	1	423.26	17097	0.42
y2	1	310.176	49625	1.22
y1	1	147.113	25914.9	0.64
y13	2	875.467	9084.5	0.22
b$9	2	563.294	30726.8	0.75
c10	1	1318.71	27992.6	0.69
c12	1	1634.84	112725	2.77
c13	1	1747.92	62002.3	1.52
c14	1	1910.99	50477.7	1.24
c6	2	403.219	8025.1	0.2
c13	2	874.465	49405.7	1.21
c14	2	955.996	189295	4.64
z3	1	407.242	80090.8	1.96
z2	1	294.157	17595.5	0.43
z14	2	984.024	24517.9	0.6
z3+H	1	408.245	24556.3	0.6
z2+H	1	295.164	7297.2	0.18
z14+H	2	984.515	43307.7	1.06
z11+H	2	733.37	47708.8	1.17
z9+H	2	619.334	13282.2	0.33
