# Supplementary material for: SlSEC1- and SlSPY-mediated O-glycosylation stabilizes the transcription factor SlNOR to promote tomato fruit ripening
Source: Plant Cell. 2026 May 14;38(6):koag144. doi: 10.1093/plcell/koag144 (PMC13274654; doi:10.1093/plcell/koag144)
Supplement: koag144_Supplementary_Data [file koag144_supplementary_data.zip › Supplementary Data Set 4.xlsx]

## Sheet: Primers
PCR primer sequences used for constructing of mutant line vectors
Vector	Forward primer (5’-3’)	Reverse primer (5’-3’)
AtU3b-SlSEC1	TCACCGACGGCAACGCCATCgttttagagctagaaat	GATGGCGTTGCCGTCGGTGATgaccaatgttgctcc
AtU3b-SlSPY	TCGCCTGGTCGAGGCTGCTGgttttagagctagaaat	CAGCAGCCTCGACCAGGCGATgaccaatgttgctcc
CRISPR-slspy-test	ATTTTTGAAGACAAGGATG	ATGGAAGTGCAAGAGACGA
CRISPR-slsec1-test	TGACAACAAAAAAGCGGC	AAAACCCAACCAGGAAAG
Primer sequences used for RT-qPCR
Gene	Forward primer (5’-3’)	Reverse primer (5’-3’)
Actin	CCTCAGCACATTCCAGCAG	CCACCAAACTTCTCCATCCC
SlSEC1	TCCAAACAGCCAACTGAAGC	TCCTGCAGCTGGAAATCTGA
SlSEC2	AATCGTCCCAAGCTCCAAGA	AAACGGTTGAGGATGTTGGC
SlSPY	GCCAAGTTCACCCGAAACAT	CCGTCTGTAGGAGCAGAAGT
SlNOR	GTTGAGAACAACGAGGACGATG	CGAAGGATTTTGAGGAAACTGG
Primer sequences used for VIGS
Gene	Forward primer (5’-3’)	Reverse primer (5’-3’)
TRV2-SlSEC1	TGCTCTAGAATGTTGTCGCTGCAAACCG	CGCGGATCCGTGAGCATCCACCAAACG
TRV2-SlSEC2	GTGAGTAAGGTTACCGAATTCTTTAAATCCTCGTCTGGTTGACGC	CGTGAGCTCGGTACCGGATCCGCACGCTGGTAACACATGATGG
TRV2-PDS	GTCGACGCTTTACCCGCTCCTT	ATCGATTGCACTACCGTCACTC
Primer sequences used for constructing eukaryotic expression vectors
Cloning Gene	Forward primer (5’-3’)	Reverse primer (5’-3’)
SlNOR-FLAG	ttatgaattttgcagggatccATGGAAAGTACGGATTCATCAACC	ATGGTCTTTGTAGTCggatccAGAGTACCAATTCATGCCAGTAACTT
SlSEC1-GFP	ggtacccggggatccATGTTGTCGCTGCAAACCG	gctcaccatgtcgacGCGGTCAAAAGGAAATTCTG
SlSPY-GFP	ggtacccggggatccATGGCGTGGACGGAAAAAG	gctcaccatgtcgacACTCAGGTTACCATGATTAC
SlNOR-GFP	ggtacccggggatccATGGAAAGTACGGATTCATCAACC	gctcaccatgtcgacAGAGTACCAATTCATGCCAGTAACTT
nLUC-SlSEC1	acgggggacgagctcggtaccATGTTGTCGCTGCAAACCG	cgcgtacgagatctggtcgacGCGGTCAAAAGGAAATTCTG
nLUC-SlSPY	acgggggacgagctcggtaccATGGCGTGGACGGAAAAAG	cgcgtacgagatctggtcgacACTCAGGTTACCATGATTAC
nLUC-SlNOR	acgggggacgagctcggtaccATGGAAAGTACGGATTCATC	cgcgtacgagatctggtcgacAGAGTACCAATTCATGCCAG
cLUC-SlSEC1	tacgcgtcccggggcggtaccATGTTGTCGCTGCAAACCG	acgaaagctctgcaggtcgacGCGGTCAAAAGGAAATTCTG
cLUC-SlSPY	tacgcgtcccggggcggtaccATGGCGTGGACGGAAAAAG	acgaaagctctgcaggtcgacACTCAGGTTACCATGATTAC
cLUC-SlNOR	tacgcgtcccggggcggtaccATGGAAAGTACGGATTCATC	acgaaagctctgcaggtcgacAGAGTACCAATTCATGCCAG
SlSEC1-YFP	atttacgaacgatagttaattaaTATGTTGTCGCTGCAAACCG	acctcctccactagtggcgcgccCGCGGTCAAAAGGAAATTCTG
SlSPY-YFP	atttacgaacgatagttaattaaTATGGCGTGGACGGAAAAAG	acctcctccactagtggcgcgccCACTCAGGTTACCATGATTAC
SlNOR-YFP	atttacgaacgatagttaattaaTATGGAAAGTACGGATTCATCAACC	acctcctccactagtggcgcgccCAGAGTACCAATTCATGCCAGTAACTT
Primer sequences used for dual luciferase assays
Gene	Forward primer (5’-3’)	Reverse primer (5’-3’)
pACS2-LUC	ctatagggcgaattgggtaccATTACCAGTAGTACCATTGTATTCTC	caggaattcgatatcaagcttTGTGAGGGATATATATAAGGGGAAA
pACO1-LUC	ctatagggcgaattgggtaccGGTTTAGGATTCTATAAATAGAGGC	caggaattcgatatcaagcttCTTAATTTCTTGGTAAAGTGTTTTC
NOR-pEAQ	ctgcccaaattcgcgaccggtATGGAAAGTACGGATTCATCAACC	tcctttgctagtcataccggtAGAGTACCAATTCATGCCAGTAACTT
Primer sequences used for EMSA assay
Gene	Forward primer (5’-3’)	Reverse primer (5’-3’)
pACS2-biotin	AATAAATTCTTTTTGACAGGGTGGCGTAAAAATAATTTTATTTTAAAATA	TATTTTAAAATAAAATTATTTTTACGCCACCCTGTCAAAAAGAATTTATT
pACO1-biotin	TAGGTCGATTGACCGAACCACGTTAAATCTTTGTGTCTTT	AAAGACACAAAGATTTAACGTGGTTCGGTCAATCGACCTA
Primer sequences used for constructing prokaryotic expression vectors
Vector	Forward primer (5’-3’)	Reverse primer (5’-3’)
PGEX4T-1-nSlSEC1	gttccgcgtggatccATGTTGTCGCTGCAAACCG	tcgacccgggaattcTTCGGGGAAGTCAGGACGTA
PGEX4T-1-nSlSPY	gttccgcgtggatccATGGCGTGGACGGAAAAAG	tcgacccgggaattcTCCTTCATTAATGTAGTTCATGGCA
pET32a-NOR	gccatggctgatatcggatccATGGAAAGTACGGATTCATCAACC	gtggtggtggtggtgctcgagAGAGTACCAATTCATGCCAGTAACTT
pET32a-cSlSEC1 (5TPR+Catalytic domain)	gccatggctgatatcggatccATGCTCTCTCTTCAACCTAACCACC	gtggtggtggtggtgctcgagGCAATAGAGATTCCACATCTTAAAGTAAGA
pET32a-cSlSPY (3TPR+Catalytic domain)	gccatggctgatatcggatccATGGCTTTGTCAATCAAACCAAACT	gtggtggtggtggtgctcgagACAGTACCTGCGCCACATACTCC
pET32a-loss-slsec1-1	gccatggctgatatcggatccATGTTGTCGCTGCAAACCG	gtggtggtggtggtgctcgagCCGACGGTCCGGCGG
pET32a-loss-slspy	gccatggctgatatcggatccATGGCGTGGACGGAAAAAG	gtggtggtggtggtgctcgagTAGGACCTCATCTTTGTACAAA
Primer sequences used for the yeast two-hybrid (Y-2-H) assays
Vector	Forward primer (5’-3’)	Reverse primer (5’-3’)
pGBKT7-SlSEC1	atggccatggaggccgaattcATGTTGTCGCTGCAAACCG	atgcggccgctgcaggtcgacGCGGTCAAAAGGAAATTCTG
pGBKT7-SlSPY	atggccatggaggccgaattcATGGCGTGGACGGAAAAAG	atgcggccgctgcaggtcgacACTCAGGTTACCATGATTAC
pGBKT7-nSlNOR	atggccatggaggccgaattcATGGAAAGTACGGATTCATCAA	atgcggccgctgcaggtcgacATTCTTCTTGTAAATTCGACAT
pGBKT7-cSlNOR	atggccatggaggccgaattcATGAACACACAAAGGTCCATA	atgcggccgctgcaggtcgacTTAAGAGTACCAATTCATGCCAGTAAC
pGADT7-SlSPY	gccatggaggccagtgaattcATGGCGTGGACGGAAAAAG	cagctcgagctcgatggatccACTCAGGTTACCATGATTACCATTGT
pGADT7-SlSEC1	gccatggaggccagtgaattcATGTTGTCGCTGCAAACCG	cagctcgagctcgatggatccGCGGTCAAAAGGAAATTCTGAG
pGADT7-SlNOR	gccatggaggccagtgaattcATGGAAAGTACGGATTCATCAACC	cagctcgagctcgatggatccTTAAGAGTACCAATTCATGCCAGTAACTT
PCR primer sequences used for constructing SlNOR site mutant
Vector	Forward primer (5’-3’)	Reverse primer (5’-3’)
SlNORT93A	CCAAATCGGGCTGCAGCATCGGGTTATTGG	CCAATAACCCGATGCTGCAGCCCGATTTGG
SlNORT134A	CCAAAAGGGGTAAAAGCTAATTGGATCATGC	GCATGATCCAATTAGCTTTTACCCCTTTTGG
SlNORS165A	AACAAAAAAGGAGCTTTGAGGCTAGATGAT	ATCATCTAGCCTCAAAGCTCCTTTTTTGTT
