# Supplementary material for: SlSEC1- and SlSPY-mediated O-glycosylation stabilizes the transcription factor SlNOR to promote tomato fruit ripening
Source: Plant Cell. 2026 May 14;38(6):koag144. doi: 10.1093/plcell/koag144 (PMC13274654; doi:10.1093/plcell/koag144)
Supplement: koag144_Supplementary_Data [file koag144_supplementary_data.zip › Supplementary Data Set 5.xlsx]

## Sheet: Figure 1
Figure 1F										Figure 1G
one-way ANOVA, Tukey's multiple comparisons test *: P < 0.05;**: P < 0.01; ***: P < 0.001; ns = not significant										one-way ANOVA, Tukey's multiple comparisons test *: P < 0.05;**: P < 0.01; ***: P < 0.001; ns = not significant
			95.00% CI of diff.										95.00% CI of diff.
		Mean Diff.	Bottom	Top	P value	Level	Significance					Mean Diff.	Bottom	Top	P value	Level	Significance
WT 34 DPA	WT 37DPA	-2.11933	-2.56826	-1.6704	0.00241103	**	YES			WT 34 DPA	WT 37DPA	0.796333	-0.02545	1.61812	0.05388	ns	NO
	WT 40DPA	-3.92672	-5.79693	-2.05651	0.012032	*	YES				WT 40DPA	1.405	0.978989	1.83101	0.000791	***	YES
	WT 42DPA	-3.1288	-4.5761	-1.6815	0.0113608	*	YES				WT 42DPA	1.941	1.54872	2.33328	0.000242	***	YES
	WT 45DPA	-1.73672	-2.85993	-0.61351	0.0218544	*	YES				WT 45DPA	2.13507	1.73596	2.53418	0.000552	***	YES
	WT 47DPA	-1.4727	-2.19003	-0.755365	0.012571	*	YES				WT 47DPA	2.17106	1.76999	2.57213	0.000572	***	YES
	WT 50DPA	-0.87272	-1.28266	-0.462783	0.0116988	*	YES				WT 50DPA	2.257	1.79741	2.71659	0.001971	**	YES
	slsec1-1 34DPA	0.06749	0.0607962	0.0741838	0.000156348	***	YES				slsec1-1 34DPA	0.19	-0.91885	1.29885	0.59504	ns	NO
	slsec1-1 37DPA	-0.337343	-0.356595	-0.318091	4.75323e-05	****	YES				slsec1-1 37DPA	-0.182	-0.57968	0.215684	0.267727	ns	NO
	slsec1-1 40DPA	-1.10009	-1.49161	-0.708575	0.00676295	**	YES				slsec1-1 40DPA	0.5625	-0.17371	1.29871	0.093704	ns	NO
	slsec1-1 42DPA	-1.85018	-3.69666	-0.00370365	0.0498147	*	YES				slsec1-1 42DPA	1.31733	0.604404	2.03026	0.009407	**	YES
	slsec1-1 45DPA	-2.4099	-3.46824	-1.35156	0.0102563	*	YES				slsec1-1 45DPA	1.88	1.2372	2.5228	0.002089	**	YES
	slsec1-1 47DPA	-1.71792	-2.16276	-1.27308	0.00359701	**	YES				slsec1-1 47DPA	1.984	1.46664	2.50136	0.000564	***	YES
	slsec1-1 50DPA	-1.17948	-1.80786	-0.551099	0.0149833	*	YES				slsec1-1 50DPA	2.17067	1.77855	2.56279	0.000358	***	YES
	slspy 34DPA	0.06571	0.0592724	0.0721476	7.48905e-05	****	YES				slspy 34DPA	0.45	-0.01142	0.911423	0.053641	ns	NO
	slspy 37DPA	-0.36465	-0.377747	-0.351553	4.10299e-06	****	YES				slspy 37DPA	-0.22867	-1.07151	0.614168	0.44241	ns	NO
	slspy 40DPA	-1.74645	-3.05135	-0.441554	0.0288557	*	YES				slspy 40DPA	0.476	-0.03039	0.982391	0.059176	ns	NO
	slspy 42DPA	-2.16409	-2.81346	-1.51472	0.00482562	**	YES				slspy 42DPA	1.007	0.618125	1.39587	0.002847	**	YES
	slspy 45DPA	-2.51828	-4.75577	-0.280785	0.0400952	*	YES				slspy 45DPA	1.5449	1.09675	1.99305	0.000676	***	YES
	slspy 47DPA	-1.5533	-1.98457	-1.12203	0.00413229	**	YES				slspy 47DPA	1.904	1.38221	2.42579	0.000687	***	YES
	slspy 50DPA	-1.30998	-1.88565	-0.734315	0.0102657	*	YES				slspy 50DPA	2.15567	1.75319	2.55815	0.000617	***	YES
	slsec1-1 slspy 34DPA	0.09391	0.0863499	0.10147	0.000312137	***	YES				slsec1-1 slspy 34DPA	0.55	0.138777	0.961223	0.020722	*	YES
	slsec1-1 slspy 37DPA	0.05728	-0.0583992	0.172959	0.167861	ns	NO				slsec1-1 slspy 37DPA	0.45	-0.23506	1.13506	0.130714	ns	NO
	slsec1-1 slspy 40DPA	-0.44932	-0.998162	0.0995221	0.0720071	ns	NO				slsec1-1 slspy 40DPA	0	-0.76443	0.764425	1	ns	NO
	slsec1-1 slspy 42DPA	-1.41572	-1.68353	-1.14791	0.00191778	**	YES				slsec1-1 slspy 42DPA	-0.04428	-0.52681	0.438254	0.809494	ns	NO
	slsec1-1 slspy 45DPA	-1.84772	-3.71793	0.0224904	0.0511323	ns	NO				slsec1-1 slspy 45DPA	0.96158	0.356802	1.56636	0.013313	*	YES
	slsec1-1 slspy 47DPA	-2.51252	-3.59354	-1.4315	0.00985047	**	YES				slsec1-1 slspy 47DPA	1.73978	1.025	2.45456	0.004198	**	YES
	slsec1-1 slspy 50DPA	-1.80972	-2.41939	-1.20005	0.00607097	**	YES				slsec1-1 slspy 50DPA	2.022	1.63272	2.41128	0.000254	***	YES
WT 37DPA	WT 34DPA	2.11933	1.6704	2.56826	0.00241103	**	YES			WT 37DPA	WT 34DPA	-0.79633	-1.61812	0.025453	0.05388	ns	NO
	WT 40DPA	-1.80739	-3.55274	-0.062041	0.0465986	*	YES				WT 40DPA	0.608667	-0.21628	1.43361	0.098654	ns	NO
	WT 42DPA	-1.00947	-2.31443	0.295488	0.084374	ns	NO				WT 42DPA	1.14467	0.281006	2.00833	0.026595	*	YES
	WT 45DPA	0.38261	-0.589389	1.35461	0.278661	ns	NO				WT 45DPA	1.33874	0.419994	2.25748	0.023092	*	YES
	WT 47DPA	0.64663	0.056756	1.2365	0.0391833	*	YES				WT 47DPA	1.37473	0.452815	2.29664	0.022085	*	YES
	WT 50DPA	1.24661	0.852865	1.64035	0.000946824	***	YES				WT 50DPA	1.46067	0.489355	2.43198	0.022912	*	YES
	slsec1-1 34DPA	2.18682	1.73773	2.63591	0.00226978	**	YES				slsec1-1 34DPA	-0.60633	-1.66578	0.453117	0.182983	ns	NO
	slsec1-1 37DPA	1.78199	1.33435	2.22962	0.00335187	**	YES				slsec1-1 37DPA	-0.97833	-1.83059	-0.12607	0.036605	*	YES
	slsec1-1 40DPA	1.01924	0.631863	1.40662	0.00195047	**	YES				slsec1-1 40DPA	-0.23383	-1.08905	0.621389	0.488896	ns	NO
	slsec1-1 42DPA	0.26915	-1.45149	1.98979	0.598462	ns	NO				slsec1-1 42DPA	0.520997	-0.32534	1.36733	0.161693	ns	NO
	slsec1-1 45DPA	-0.29057	-1.19755	0.616408	0.364377	ns	NO				slsec1-1 45DPA	1.08367	0.260033	1.9073	0.022199	*	YES
	slsec1-1 47DPA	0.40141	-0.00659334	0.809413	0.0523577	ns	NO				slsec1-1 47DPA	1.18767	0.383475	1.99186	0.016734	*	YES
	slsec1-1 50DPA	0.93985	0.420047	1.45965	0.0083435	**	YES				slsec1-1 50DPA	1.37434	0.470847	2.27783	0.020656	*	YES
	slspy 34DPA	2.18504	1.73597	2.63411	0.00227291	**	YES				slspy 34DPA	-0.34633	-1.15692	0.464249	0.270763	ns	NO
	slspy 37DPA	1.75468	1.30633	2.20303	0.00348748	**	YES				slspy 37DPA	-1.025	-1.9279	-0.1221	0.034454	*	YES
	slspy 40DPA	0.37288	-0.784663	1.53042	0.345074	ns	NO				slspy 40DPA	-0.32033	-1.12474	0.484071	0.30883	ns	NO
	slspy 42DPA	-0.04476	-0.580369	0.490849	0.820729	ns	NO				slspy 42DPA	0.210667	-0.67117	1.09251	0.456331	ns	NO
	slspy 45DPA	-0.39895	-2.52576	1.72786	0.525302	ns	NO				slspy 45DPA	0.748567	-0.06605	1.56318	0.06128	ns	NO
	slspy 47DPA	0.56603	0.163894	0.968166	0.01744	*	YES				slspy 47DPA	1.10767	0.303445	1.91189	0.020485	*	YES
	slspy 50DPA	0.80935	0.326903	1.2918	0.0101915	*	YES				slspy 50DPA	1.35934	0.435318	2.28336	0.022776	*	YES
	slsec1-1 slspy 34DPA	2.21324	1.76412	2.66236	0.00221684	**	YES				slsec1-1 slspy 34DPA	-0.24633	-1.08223	0.589564	0.39991	ns	NO
	slsec1-1 slspy 37DPA	2.17661	1.76134	2.59188	0.00131674	**	YES				slsec1-1 slspy 37DPA	-0.34633	-1.18287	0.490208	0.311578	ns	NO
	slsec1-1 slspy 40DPA	1.67001	1.20513	2.13489	0.000648227	***	YES				slsec1-1 slspy 40DPA	-0.79633	-1.66311	0.070441	0.063225	ns	NO
	slsec1-1 slspy 42DPA	0.70361	0.333893	1.07333	0.00809119	**	YES				slsec1-1 slspy 42DPA	-0.84061	-1.64708	-0.03414	0.044965	*	YES
	slsec1-1 slspy 45DPA	0.27161	-1.47374	2.01696	0.599602	ns	NO				slsec1-1 slspy 45DPA	0.165247	-0.6491	0.979591	0.5947	ns	NO
	slsec1-1 slspy 47DPA	-0.39319	-1.3228	0.536421	0.25474	ns	NO				slsec1-1 slspy 47DPA	0.943447	0.096426	1.79047	0.036573	*	YES
	slsec1-1 slspy 50DPA	0.30961	-0.196533	0.815753	0.159677	ns	NO				slsec1-1 slspy 50DPA	1.22567	0.34928	2.10205	0.023931	*	YES
WT 40DPA	WT 34DPA	3.92672	2.05651	5.79693	0.012032	*	YES			WT 40DPA	WT 34DPA	-1.405	-1.83101	-0.97899	0.000791	***	YES
	WT 37DPA	1.80739	0.062041	3.55274	0.0465986	*	YES				WT 37DPA	-0.60867	-1.43361	0.216278	0.098654	ns	NO
	WT 42DPA	0.79792	-0.766744	2.36258	0.224508	ns	NO				WT 42DPA	0.536	0.152748	0.919252	0.018593	*	YES
	WT 45DPA	2.19	0.650775	3.72923	0.0190674	*	YES				WT 45DPA	0.73007	0.343147	1.11699	0.009735	**	YES
	WT 47DPA	2.45402	0.824477	4.08356	0.0193189	*	YES				WT 47DPA	0.76606	0.377312	1.15481	0.008858	**	YES
	WT 50DPA	3.054	1.29132	4.81668	0.0161023	*	YES				WT 50DPA	0.852	0.405389	1.29861	0.013832	*	YES
	slsec1-1 34DPA	3.99421	2.12396	5.86446	0.0116367	*	YES				slsec1-1 34DPA	-1.215	-2.32885	-0.10115	0.041253	*	YES
	slsec1-1 37DPA	3.58938	1.71948	5.45927	0.0143408	*	YES				slsec1-1 37DPA	-1.587	-1.97645	-1.19755	0.000406	***	YES
	slsec1-1 40DPA	2.82663	1.05592	4.59734	0.0192584	*	YES				slsec1-1 40DPA	-0.8425	-1.58089	-0.10411	0.035952	*	YES
	slsec1-1 42DPA	2.07654	0.380481	3.7726	0.0272966	*	YES				slsec1-1 42DPA	-0.08767	-0.80245	0.627114	0.724611	ns	NO
	slsec1-1 45DPA	1.51682	-0.0276023	3.06124	0.0523148	ns	NO				slsec1-1 45DPA	0.475	-0.16853	1.11853	0.102983	ns	NO
	slsec1-1 47DPA	2.2088	0.461612	3.95599	0.0309372	*	YES				slsec1-1 47DPA	0.579	0.063836	1.09416	0.036009	*	YES
	slsec1-1 50DPA	2.74724	1.08188	4.4126	0.0162361	*	YES				slsec1-1 50DPA	0.76567	0.384986	1.14635	0.007282	**	YES
	slspy 34DPA	3.99243	2.12219	5.86267	0.0116468	*	YES				slspy 34DPA	-0.955	-1.41225	-0.49775	0.004546	**	YES
	slspy 37DPA	3.56207	1.692	5.43214	0.0145614	*	YES				slspy 37DPA	-1.63367	-2.47987	-0.78747	0.00944	**	YES
	slspy 40DPA	2.18027	0.636905	3.72364	0.0184495	*	YES				slspy 40DPA	-0.929	-1.43286	-0.42514	0.007515	**	YES
	slspy 42DPA	1.76263	0.10608	3.41918	0.0436736	*	YES				slspy 42DPA	-0.398	-0.77667	-0.01933	0.043764	*	YES
	slspy 45DPA	1.40844	-0.496954	3.31383	0.108448	ns	NO				slspy 45DPA	0.1399	-0.30348	0.583277	0.429345	ns	NO
	slspy 47DPA	2.37342	0.620172	4.12667	0.0268921	*	YES				slspy 47DPA	0.499	-0.02073	1.01873	0.055808	ns	NO
	slspy 50DPA	2.61674	0.92849	4.30499	0.0191787	*	YES				slspy 50DPA	0.75067	0.360603	1.14074	0.009586	**	YES
	slsec1-1 slspy 34DPA	4.02063	2.15038	5.89088	0.011487	*	YES				slsec1-1 slspy 34DPA	-0.855	-1.25928	-0.45072	0.004254	**	YES
	slsec1-1 slspy 37DPA	3.984	2.12386	5.84414	0.0114567	*	YES				slsec1-1 slspy 37DPA	-0.955	-1.6415	-0.2685	0.020912	*	YES
	slsec1-1 slspy 40DPA	3.4774	1.77719	5.17761	0.0103852	*	YES				slsec1-1 slspy 40DPA	-1.405	-2.17196	-0.63804	0.010267	*	YES
	slsec1-1 slspy 42DPA	2.511	0.69131	4.33069	0.0266626	*	YES				slsec1-1 slspy 42DPA	-1.44928	-1.92847	-0.97009	0.001238	**	YES
	slsec1-1 slspy 45DPA	2.079	0.372255	3.78575	0.0277339	*	YES				slsec1-1 slspy 45DPA	-0.44342	-1.04819	0.161351	0.105732	ns	NO
	slsec1-1 slspy 47DPA	1.4142	-0.127996	2.9564	0.0620464	ns	NO				slsec1-1 slspy 47DPA	0.33478	-0.38188	1.05144	0.235829	ns	NO
	slsec1-1 slspy 50DPA	2.117	0.443624	3.79038	0.0299262	*	YES				slsec1-1 slspy 50DPA	0.617	0.23758	0.99642	0.011997	*	YES
WT 42DPA	WT 34DPA	3.1288	1.6815	4.5761	0.0113608	*	YES			WT 42DPA	WT 34DPA	-1.941	-2.33328	-1.54872	0.000242	***	YES
	WT 37DPA	1.00947	-0.295488	2.31443	0.084374	ns	NO				WT 37DPA	-1.14467	-2.00833	-0.28101	0.026595	*	YES
	WT 40DPA	-0.79792	-2.36258	0.766744	0.224508	ns	NO				WT 40DPA	-0.536	-0.91925	-0.15275	0.018593	*	YES
	WT 45DPA	1.39208	0.180563	2.6036	0.0336284	*	YES				WT 45DPA	0.19407	-0.0907	0.478844	0.124397	ns	NO
	WT 47DPA	1.6561	0.444196	2.868	0.0227549	*	YES				WT 47DPA	0.23006	-0.05476	0.514882	0.084704	ns	NO
	WT 50DPA	2.25608	0.933693	3.57847	0.0157902	*	YES				WT 50DPA	0.316	-0.01324	0.64524	0.054182	ns	NO
	slsec1-1 34DPA	3.19629	1.74894	4.64364	0.0108952	*	YES				slsec1-1 34DPA	-1.751	-2.91423	-0.58777	0.020967	*	YES
	slsec1-1 37DPA	2.79146	1.34456	4.23835	0.0141969	*	YES				slsec1-1 37DPA	-2.123	-2.45339	-1.79261	6.01e-05	****	YES
	slsec1-1 40DPA	2.02871	0.697989	3.35943	0.0204318	*	YES				slsec1-1 40DPA	-1.3785	-2.14889	-0.60811	0.012602	*	YES
	slsec1-1 42DPA	1.27862	-0.270011	2.82725	0.0826841	ns	NO				slsec1-1 42DPA	-0.62367	-1.36817	0.120831	0.073721	ns	NO
	slsec1-1 45DPA	0.7189	-0.481306	1.91911	0.166143	ns	NO				slsec1-1 45DPA	-0.061	-0.72582	0.603822	0.780472	ns	NO
	slsec1-1 47DPA	1.41088	0.104111	2.71765	0.0425007	*	YES				slsec1-1 47DPA	0.043	-0.46948	0.555482	0.810633	ns	NO
	slsec1-1 50DPA	1.94932	0.713639	3.185	0.0164785	*	YES				slsec1-1 50DPA	0.22967	-0.0579	0.517241	0.089105	ns	NO
	slspy 34DPA	3.19451	1.74716	4.64186	0.010907	*	YES				slspy 34DPA	-1.491	-1.92789	-1.05411	0.001117	**	YES
	slspy 37DPA	2.76415	1.31703	4.21127	0.0144807	*	YES				slspy 37DPA	-2.16967	-3.0559	-1.28344	0.006273	**	YES
	slspy 40DPA	1.38235	0.119524	2.64518	0.0384842	*	YES				slspy 40DPA	-1.465	-1.96321	-0.96679	0.002227	**	YES
	slspy 42DPA	0.96471	-0.264624	2.19404	0.0859244	ns	NO				slspy 42DPA	-0.934	-1.23329	-0.63471	0.001026	**	YES
	slspy 45DPA	0.61052	-1.22931	2.45035	0.388683	ns	NO				slspy 45DPA	-0.3961	-0.81367	0.021473	0.05748	ns	NO
	slspy 47DPA	1.5755	0.262698	2.8883	0.0339214	*	YES				slspy 47DPA	-0.037	-0.55519	0.481195	0.837762	ns	NO
	slspy 50DPA	1.81882	0.565354	3.07229	0.0209025	*	YES				slspy 50DPA	0.21467	-0.07031	0.499654	0.098967	ns	NO
	slsec1-1 slspy 34DPA	3.22271	1.77535	4.67007	0.0107204	*	YES				slsec1-1 slspy 34DPA	-1.391	-1.74883	-1.03317	0.000481	***	YES
	slsec1-1 slspy 37DPA	3.18608	1.75167	4.62049	0.0105852	*	YES				slsec1-1 slspy 37DPA	-1.491	-2.20417	-0.77783	0.008195	**	YES
	slsec1-1 slspy 40DPA	2.67948	1.41603	3.94293	0.00841114	**	YES				slsec1-1 slspy 40DPA	-1.941	-2.74244	-1.13956	0.006068	**	YES
	slsec1-1 slspy 42DPA	1.71308	0.327988	3.09817	0.0328227	*	YES				slsec1-1 slspy 42DPA	-1.98528	-2.45162	-1.51894	0.000612	***	YES
	slsec1-1 slspy 45DPA	1.28108	-0.283584	2.84574	0.0843117	ns	NO				slsec1-1 slspy 45DPA	-0.97942	-1.5997	-0.35914	0.015875	*	YES
	slsec1-1 slspy 47DPA	0.61628	-0.587431	1.81999	0.221583	ns	NO				slsec1-1 slspy 47DPA	-0.20122	-0.94779	0.545352	0.429327	ns	NO
	slsec1-1 slspy 50DPA	1.31908	0.0773805	2.56078	0.0434993	*	YES				slsec1-1 slspy 50DPA	0.081	-0.22263	0.384633	0.499021	ns	NO
WT 45DPA	WT 34DPA	1.73672	0.61351	2.85993	0.0218544	*	YES			WT 45DPA	WT 34DPA	-2.13507	-2.53418	-1.73596	0.000552	***	YES
	WT 37DPA	-0.38261	-1.35461	0.589389	0.278661	ns	NO				WT 37DPA	-1.33874	-2.25748	-0.41999	0.023092	*	YES
	WT 40DPA	-2.19	-3.72923	-0.650775	0.0190674	*	YES				WT 40DPA	-0.73007	-1.11699	-0.34315	0.009735	**	YES
	WT 42DPA	-1.39208	-2.6036	-0.180563	0.0336284	*	YES				WT 42DPA	-0.19407	-0.47884	0.090704	0.124397	ns	NO
	WT 47DPA	0.26402	-0.659485	1.18753	0.449913	ns	NO				WT 47DPA	0.03599	-0.16317	0.235152	0.642109	ns	NO
	WT 50DPA	0.864	-0.122776	1.85078	0.0665534	ns	NO				WT 50DPA	0.12193	-0.07765	0.321511	0.131576	ns	NO
	slsec1-1 34DPA	1.80421	0.680936	2.92748	0.0203018	*	YES				slsec1-1 34DPA	-1.94507	-3.16271	-0.72743	0.019604	*	YES
	slsec1-1 37DPA	1.39938	0.27669	2.52206	0.0330451	*	YES				slsec1-1 37DPA	-2.31707	-2.62617	-2.00797	0.000107	***	YES
	slsec1-1 40DPA	0.63663	-0.357625	1.63089	0.123092	ns	NO				slsec1-1 40DPA	-1.57257	-2.39624	-0.7489	0.012724	*	YES
	slsec1-1 42DPA	-0.11346	-1.63249	1.40557	0.834574	ns	NO				slsec1-1 42DPA	-0.81774	-1.61471	-0.02077	0.047447	*	YES
	slsec1-1 45DPA	-0.67318	-1.67049	0.32413	0.134043	ns	NO				slsec1-1 45DPA	-0.25507	-0.96873	0.458588	0.293228	ns	NO
	slsec1-1 47DPA	0.0188	-0.954678	0.992278	0.951408	ns	NO				slsec1-1 47DPA	-0.15107	-0.69758	0.395443	0.409137	ns	NO
	slsec1-1 50DPA	0.55724	-0.371159	1.48564	0.155271	ns	NO				slsec1-1 50DPA	0.0356	-0.18448	0.25568	0.67469	ns	NO
	slspy 34DPA	1.80243	0.679163	2.9257	0.0203403	*	YES				slspy 34DPA	-1.68507	-2.14155	-1.22859	0.001856	**	YES
	slspy 37DPA	1.37207	0.249093	2.49505	0.0343274	*	YES				slspy 37DPA	-2.36374	-3.30528	-1.4222	0.007261	**	YES
	slspy 40DPA	-0.00973	-1.13057	1.11111	0.981791	ns	NO				slspy 40DPA	-1.65907	-2.18909	-1.12905	0.003279	**	YES
	slspy 42DPA	-0.42737	-1.3536	0.498864	0.245962	ns	NO				slspy 42DPA	-1.12807	-1.3799	-0.87624	0.000349	***	YES
	slspy 45DPA	-0.78156	-2.65204	1.08892	0.273269	ns	NO				slspy 45DPA	-0.59017	-1.02231	-0.15803	0.023619	*	YES
	slspy 47DPA	0.18342	-0.795079	1.16192	0.565676	ns	NO				slspy 47DPA	-0.23107	-0.78413	0.321994	0.248973	ns	NO
	slspy 50DPA	0.42674	-0.509877	1.36336	0.242255	ns	NO				slspy 50DPA	0.0206	-0.17657	0.21777	0.785963	ns	NO
	slsec1-1 slspy 34DPA	1.83063	0.707346	2.95391	0.0197377	*	YES				slsec1-1 slspy 34DPA	-1.58507	-1.93623	-1.23391	0.00071	***	YES
	slsec1-1 slspy 37DPA	1.794	0.687145	2.90086	0.019618	*	YES				slsec1-1 slspy 37DPA	-1.68507	-2.44951	-0.92063	0.009084	**	YES
	slsec1-1 slspy 40DPA	1.2874	0.345087	2.22971	0.0228658	*	YES				slsec1-1 slspy 40DPA	-2.13507	-2.99057	-1.27957	0.007152	**	YES
	slsec1-1 slspy 42DPA	0.321	-0.727994	1.36999	0.343475	ns	NO				slsec1-1 slspy 42DPA	-2.17935	-2.67174	-1.68696	0.001266	**	YES
	slsec1-1 slspy 45DPA	-0.111	-1.65023	1.42823	0.839654	ns	NO				slsec1-1 slspy 45DPA	-1.17349	-1.83959	-0.50739	0.014442	*	YES
	slsec1-1 slspy 47DPA	-0.7758	-1.7824	0.230795	0.0990673	ns	NO				slsec1-1 slspy 47DPA	-0.39529	-1.19441	0.403825	0.181607	ns	NO
	slsec1-1 slspy 50DPA	-0.073	-1.00386	0.857861	0.821329	ns	NO				slsec1-1 slspy 50DPA	-0.11307	-0.37413	0.147986	0.283567	ns	NO
WT 47DPA	WT 34DPA	1.4727	0.755365	2.19003	0.012571	*	YES			WT 47DPA	WT 34DPA	-2.17106	-2.57213	-1.76999	0.000572	***	YES
	WT 37DPA	-0.64663	-1.2365	-0.056756	0.0391833	*	YES				WT 37DPA	-1.37473	-2.29664	-0.45282	0.022085	*	YES
	WT 40DPA	-2.45402	-4.08356	-0.824477	0.0193189	*	YES				WT 40DPA	-0.76606	-1.15481	-0.37731	0.008858	**	YES
	WT 42DPA	-1.6561	-2.868	-0.444196	0.0227549	*	YES				WT 42DPA	-0.23006	-0.51488	0.054762	0.084704	ns	NO
	WT 45DPA	-0.26402	-1.18753	0.659485	0.449913	ns	NO				WT 45DPA	-0.03599	-0.23515	0.163172	0.642109	ns	NO
	WT 50DPA	0.59998	0.00794742	1.19201	0.0483389	*	YES				WT 50DPA	0.08594	-0.1062	0.278076	0.221023	ns	NO
	slsec1-1 34DPA	1.54019	0.822756	2.25762	0.0115178	*	YES				slsec1-1 34DPA	-1.98106	-3.20153	-0.76059	0.019029	*	YES
	slsec1-1 37DPA	1.13536	0.41884	1.85187	0.0208149	*	YES				slsec1-1 37DPA	-2.35306	-2.66276	-2.04336	0.000114	***	YES
	slsec1-1 40DPA	0.37261	-0.221619	0.966839	0.141844	ns	NO				slsec1-1 40DPA	-1.60856	-2.43546	-0.78166	0.012317	*	YES
	slsec1-1 42DPA	-0.37748	-1.98293	1.22797	0.480895	ns	NO				slsec1-1 42DPA	-0.85373	-1.65395	-0.05351	0.043832	*	YES
	slsec1-1 45DPA	-0.9372	-1.80891	-0.0654867	0.0410842	*	YES				slsec1-1 45DPA	-0.29106	-1.00796	0.425845	0.246168	ns	NO
	slsec1-1 47DPA	-0.24522	-0.835163	0.344723	0.291795	ns	NO				slsec1-1 47DPA	-0.18706	-0.73652	0.362405	0.323827	ns	NO
	slsec1-1 50DPA	0.29322	-0.326491	0.912931	0.257616	ns	NO				slsec1-1 50DPA	-0.00039	-0.21831	0.217531	0.996236	ns	NO
	slspy 34DPA	1.53841	0.820987	2.25583	0.0115433	*	YES				slspy 34DPA	-1.72106	-2.18001	-1.26211	0.001861	**	YES
	slspy 37DPA	1.10805	0.39108	1.82502	0.0218618	*	YES				slspy 37DPA	-2.39973	-3.34442	-1.45504	0.007148	**	YES
	slspy 40DPA	-0.27375	-1.35391	0.806407	0.484904	ns	NO				slspy 40DPA	-1.69506	-2.22797	-1.16215	0.003249	**	YES
	slspy 42DPA	-0.69139	-1.31831	-0.0644673	0.037639	*	YES				slspy 42DPA	-1.16406	-1.41499	-0.91313	0.00033	***	YES
	slspy 45DPA	-1.04558	-3.05282	0.961661	0.173676	ns	NO				slspy 45DPA	-0.62616	-1.06058	-0.19174	0.020856	*	YES
	slspy 47DPA	-0.0806	-0.671035	0.509835	0.704326	ns	NO				slspy 47DPA	-0.26706	-0.8231	0.288978	0.200633	ns	NO
	slspy 50DPA	0.16272	-0.442037	0.767477	0.490877	ns	NO				slspy 50DPA	-0.01539	-0.20902	0.17824	0.836123	ns	NO
	slsec1-1 slspy 34DPA	1.56661	0.84916	2.28406	0.0111399	*	YES				slsec1-1 slspy 34DPA	-1.62106	-1.97357	-1.26855	0.00072	***	YES
	slsec1-1 slspy 37DPA	1.52998	0.836867	2.22309	0.0101671	*	YES				slsec1-1 slspy 37DPA	-1.72106	-2.48876	-0.95336	0.008851	**	YES
	slsec1-1 slspy 40DPA	1.02338	0.424377	1.62238	0.00967766	**	YES				slsec1-1 slspy 40DPA	-2.17106	-3.02977	-1.31235	0.007031	**	YES
	slsec1-1 slspy 42DPA	0.05698	-0.570856	0.684816	0.773304	ns	NO				slsec1-1 slspy 42DPA	-2.21534	-2.71044	-1.72024	0.001289	**	YES
	slsec1-1 slspy 45DPA	-0.37502	-2.00456	1.25452	0.488157	ns	NO				slsec1-1 slspy 45DPA	-1.20948	-1.87879	-0.54017	0.013773	*	YES
	slsec1-1 slspy 47DPA	-1.03982	-1.92935	-0.15029	0.0325975	*	YES				slsec1-1 slspy 47DPA	-0.43128	-1.23364	0.371083	0.158137	ns	NO
	slsec1-1 slspy 50DPA	-0.33702	-0.950892	0.276852	0.200213	ns	NO				slsec1-1 slspy 50DPA	-0.14906	-0.40951	0.111391	0.178245	ns	NO
WT 50DPA	WT 34DPA	0.87272	0.462783	1.28266	0.0116988	*	YES			WT 50DPA	WT 34DPA	-2.257	-2.71659	-1.79741	0.001971	**	YES
	WT 37DPA	-1.24661	-1.64035	-0.852865	0.000946824	***	YES				WT 37DPA	-1.46067	-2.43198	-0.48936	0.022912	*	YES
	WT 40DPA	-3.054	-4.81668	-1.29132	0.0161023	*	YES				WT 40DPA	-0.852	-1.29861	-0.40539	0.013832	*	YES
	WT 42DPA	-2.25608	-3.57847	-0.933693	0.0157902	*	YES				WT 42DPA	-0.316	-0.64524	0.01324	0.054182	ns	NO
	WT 45DPA	-0.864	-1.85078	0.122776	0.0665534	ns	NO				WT 45DPA	-0.12193	-0.32151	0.077651	0.131576	ns	NO
	WT 47DPA	-0.59998	-1.19201	-0.00794742	0.0483389	*	YES				WT 47DPA	-0.08594	-0.27808	0.106196	0.221023	ns	NO
	slsec1-1 34DPA	0.94021	0.530099	1.35032	0.0101201	*	YES				slsec1-1 34DPA	-2.067	-3.32857	-0.80543	0.01944	*	YES
	slsec1-1 37DPA	0.535377	0.126859	0.943895	0.0299698	*	YES				slsec1-1 37DPA	-2.439	-2.79816	-2.07984	0.000919	***	YES
	slsec1-1 40DPA	-0.22737	-0.593653	0.138913	0.159781	ns	NO				slsec1-1 40DPA	-1.6945	-2.57379	-0.81521	0.014045	*	YES
	slsec1-1 42DPA	-0.97746	-2.71549	0.760566	0.144753	ns	NO				slsec1-1 42DPA	-0.93967	-1.79313	-0.08621	0.041709	*	YES
	slsec1-1 45DPA	-1.53718	-2.45783	-0.616534	0.014989	*	YES				slsec1-1 45DPA	-0.377	-1.14975	0.395749	0.172555	ns	NO
	slsec1-1 47DPA	-0.8452	-1.23675	-0.453652	0.00394392	**	YES				slsec1-1 47DPA	-0.273	-0.88244	0.336436	0.197309	ns	NO
	slsec1-1 50DPA	-0.30676	-0.823647	0.210127	0.164966	ns	NO				slsec1-1 50DPA	-0.08633	-0.3212	0.148542	0.280849	ns	NO
	slspy 34DPA	0.93843	0.528339	1.34852	0.010156	*	YES				slspy 34DPA	-1.807	-2.32615	-1.28785	0.004107	**	YES
	slspy 37DPA	0.50807	0.0987677	0.917372	0.0332826	*	YES				slspy 37DPA	-2.48567	-3.47906	-1.49228	0.008388	**	YES
	slspy 40DPA	-0.87373	-2.048	0.300545	0.0911488	ns	NO				slspy 40DPA	-1.781	-2.37409	-1.18791	0.005642	**	YES
	slspy 42DPA	-1.29137	-1.82535	-0.757391	0.00362556	**	YES				slspy 42DPA	-1.25	-1.53501	-0.96499	0.002124	**	YES
	slspy 45DPA	-1.64556	-3.78861	0.497487	0.0824931	ns	NO				slspy 45DPA	-0.7121	-1.20624	-0.21796	0.024504	*	YES
	slspy 47DPA	-0.68058	-1.06511	-0.296053	0.00798713	**	YES				slspy 47DPA	-0.353	-0.96891	0.26291	0.134513	ns	NO
	slspy 50DPA	-0.43726	-0.913319	0.0387991	0.0626259	ns	NO				slspy 50DPA	-0.10133	-0.28848	0.085823	0.163947	ns	NO
	slsec1-1 slspy 34DPA	0.96663	0.556491	1.37677	0.00958481	**	YES				slsec1-1 slspy 34DPA	-1.707	-2.11459	-1.29941	0.002669	**	YES
	slsec1-1 slspy 37DPA	0.93	0.555347	1.30465	0.00678215	**	YES				slsec1-1 slspy 37DPA	-1.807	-2.62896	-0.98504	0.010789	*	YES
	slsec1-1 slspy 40DPA	0.4234	-0.0331885	0.879988	0.0612327	ns	NO				slsec1-1 slspy 40DPA	-2.257	-3.16709	-1.34691	0.008515	**	YES
	slsec1-1 slspy 42DPA	-0.543	-0.880312	-0.205688	0.0127079	*	YES				slsec1-1 slspy 42DPA	-2.30128	-2.85679	-1.74577	0.002902	**	YES
	slsec1-1 slspy 45DPA	-0.975	-2.73768	0.787685	0.148597	ns	NO				slsec1-1 slspy 45DPA	-1.29542	-2.02198	-0.56886	0.016293	*	YES
	slsec1-1 slspy 47DPA	-1.6398	-2.5835	-0.696104	0.0137197	*	YES				slsec1-1 slspy 47DPA	-0.51722	-1.37275	0.338309	0.122348	ns	NO
	slsec1-1 slspy 50DPA	-0.937	-1.43903	-0.434966	0.00784727	**	YES				slsec1-1 slspy 50DPA	-0.235	-0.53296	0.06296	0.079181	ns	NO
slsec1-1 34DPA	slsec1-1 37DPA	-0.404833	-0.426092	-0.383574	0.0001213	***	YES			slsec1-1 34DPA	slsec1-1 37DPA	-0.372	-1.52219	0.778189	0.333503	ns	NO
	slsec1-1 40DPA	-1.16758	-1.55928	-0.775883	0.00602312	**	YES				slsec1-1 40DPA	0.3725	-0.67325	1.41825	0.364874	ns	NO
	slsec1-1 42DPA	-1.91767	-3.76418	-0.071155	0.0466088	*	YES				slsec1-1 42DPA	1.12733	0.083737	2.17092	0.040543	*	YES
	slsec1-1 45DPA	-2.47739	-3.5358	-1.41898	0.00971559	**	YES				slsec1-1 45DPA	1.69	0.648138	2.73186	0.012816	*	YES
	slsec1-1 47DPA	-1.78541	-2.23041	-1.34041	0.00333801	**	YES				slsec1-1 47DPA	1.794	0.731384	2.85662	0.013029	*	YES
	slsec1-1 50DPA	-1.24697	-1.87546	-0.618476	0.0134452	*	YES				slsec1-1 50DPA	1.98067	0.777013	3.18433	0.018161	*	YES
	slspy 34DPA	-0.00178	-0.00496273	0.00140273	0.191175	ns	NO				slspy 34DPA	0.26	-0.82773	1.34773	0.481469	ns	NO
	slspy 37DPA	-0.43214	-0.447068	-0.417212	4.07791e-05	****	YES				slspy 37DPA	-0.41867	-1.48274	0.645399	0.330033	ns	NO
	slspy 40DPA	-1.81394	-3.11889	-0.50899	0.0268353	*	YES				slspy 40DPA	0.286	-0.78048	1.35248	0.447914	ns	NO
	slspy 42DPA	-2.23158	-2.88106	-1.5821	0.00454393	**	YES				slspy 42DPA	0.817	-0.36551	1.99951	0.101834	ns	NO
	slspy 45DPA	-2.58577	-4.8233	-0.348243	0.0381474	*	YES				slspy 45DPA	1.3549	0.258698	2.4511	0.030655	*	YES
	slspy 47DPA	-1.62079	-2.05223	-1.18935	0.00380479	**	YES				slspy 47DPA	1.714	0.652827	2.77517	0.014603	*	YES
	slspy 50DPA	-1.37747	-1.95326	-0.801681	0.00930593	**	YES				slspy 50DPA	1.96567	0.743341	3.188	0.019431	*	YES
	slsec1-1 slspy 34DPA	0.02642	0.0237222	0.0291178	0.000284418	***	YES				slsec1-1 slspy 34DPA	0.36	-0.76959	1.48959	0.346982	ns	NO
	slsec1-1 slspy 37DPA	-0.01021	-0.126491	0.106071	0.742166	ns	NO				slsec1-1 slspy 37DPA	0.26	-0.782	1.302	0.507209	ns	NO
	slsec1-1 slspy 40DPA	-0.51681	-1.06578	0.0321619	0.0558886	ns	NO				slsec1-1 slspy 40DPA	-0.19	-1.23931	0.859313	0.631366	ns	NO
	slsec1-1 slspy 42DPA	-1.48321	-1.75128	-1.21514	0.00175855	**	YES				slsec1-1 slspy 42DPA	-0.23428	-1.31081	0.84225	0.52418	ns	NO
	slsec1-1 slspy 45DPA	-1.91521	-3.78546	-0.0449615	0.0478437	*	YES				slsec1-1 slspy 45DPA	0.77158	-0.27282	1.81598	0.102489	ns	NO
	slsec1-1 slspy 47DPA	-2.58001	-3.6611	-1.49892	0.00935125	**	YES				slsec1-1 slspy 47DPA	1.54978	0.506042	2.59352	0.015977	*	YES
	slsec1-1 slspy 50DPA	-1.87721	-2.487	-1.26742	0.00565096	**	YES				slsec1-1 slspy 50DPA	1.832	0.655104	3.0089	0.019805	*	YES
slsec1-1 37DPA	slsec1-1 34DPA	0.404833	0.383574	0.426092	0.0001213	***	YES			slsec1-1 37DPA	slsec1-1 34DPA	0.372	-0.77819	1.52219	0.333503	ns	NO
	slsec1-1 40DPA	-0.762747	-1.15278	-0.372716	0.0137363	*	YES				slsec1-1 40DPA	0.7445	-0.01578	1.50478	0.052449	ns	NO
	slsec1-1 42DPA	-1.51284	-3.35899	0.333321	0.0718819	ns	NO				slsec1-1 42DPA	1.49933	0.764478	2.23418	0.008472	**	YES
	slsec1-1 45DPA	-2.07256	-3.13034	-1.01477	0.0137672	*	YES				slsec1-1 45DPA	2.062	1.40505	2.71895	0.002379	**	YES
	slsec1-1 47DPA	-1.38058	-1.8241	-0.937052	0.00547605	**	YES				slsec1-1 47DPA	2.166	1.65589	2.67611	0.00063	***	YES
	slsec1-1 50DPA	-0.842137	-1.46959	-0.214688	0.0286697	*	YES				slsec1-1 50DPA	2.35267	2.04349	2.66185	6.36e-05	****	YES
	slspy 34DPA	0.403053	0.382105	0.424001	0.000103862	***	YES				slspy 34DPA	0.632	0.193125	1.07088	0.017319	*	YES
	slspy 37DPA	-0.027307	-0.0453354	-0.00927862	0.0147109	*	YES				slspy 37DPA	-0.04667	-0.92126	0.827923	0.864816	ns	NO
	slspy 40DPA	-1.40911	-2.71355	-0.104662	0.0433029	*	YES				slspy 40DPA	0.658	0.161447	1.15455	0.023124	*	YES
	slspy 42DPA	-1.82675	-2.47522	-1.17828	0.00671087	**	YES				slspy 42DPA	1.189	0.872029	1.50597	0.000559	***	YES
	slspy 45DPA	-2.18094	-4.41817	0.0562949	0.0524129	ns	NO				slspy 45DPA	1.7269	1.30596	2.14784	0.000465	***	YES
	slspy 47DPA	-1.21596	-1.64588	-0.786034	0.00662341	**	YES				slspy 47DPA	2.086	1.57046	2.60154	0.000752	***	YES
	slspy 50DPA	-0.972637	-1.54729	-0.397988	0.0182931	*	YES				slspy 50DPA	2.33767	2.02745	2.64789	0.000126	***	YES
	slsec1-1 slspy 34DPA	0.431253	0.409508	0.452998	0.000134985	***	YES				slsec1-1 slspy 34DPA	0.732	0.36544	1.09856	0.005284	**	YES
	slsec1-1 slspy 37DPA	0.394623	0.283338	0.505908	0.00365087	**	YES				slsec1-1 slspy 37DPA	0.632	-0.07215	1.33615	0.064076	ns	NO
	slsec1-1 slspy 40DPA	-0.111977	-0.659753	0.435799	0.472768	ns	NO				slsec1-1 slspy 40DPA	0.182	-0.60884	0.972842	0.49404	ns	NO
	slsec1-1 slspy 42DPA	-1.07838	-1.34405	-0.812706	0.00315595	**	YES				slsec1-1 slspy 42DPA	0.13772	-0.32872	0.604161	0.439584	ns	NO
	slsec1-1 slspy 45DPA	-1.51038	-3.38027	0.359519	0.0737561	ns	NO				slsec1-1 slspy 45DPA	1.14358	0.529905	1.75726	0.00968	**	YES
	slsec1-1 slspy 47DPA	-2.17518	-3.25565	-1.0947	0.013055	*	YES				slsec1-1 slspy 47DPA	1.92178	1.1849	2.65866	0.004443	**	YES
	slsec1-1 slspy 50DPA	-1.47238	-2.08109	-0.863669	0.00907113	**	YES				slsec1-1 slspy 50DPA	2.204	1.88369	2.52431	5.23e-05	****	YES
slsec1-1 40DPA	slsec1-1 34DPA	1.16758	0.775883	1.55928	0.00602312	**	YES			slsec1-1 40DPA	slsec1-1 34DPA	-0.3725	-1.41825	0.673254	0.364874	ns	NO
	slsec1-1 37DPA	0.762747	0.372716	1.15278	0.0137363	*	YES				slsec1-1 37DPA	-0.7445	-1.50478	0.015778	0.052449	ns	NO
	slsec1-1 42DPA	-0.75009	-2.49618	0.995996	0.219045	ns	NO				slsec1-1 42DPA	0.75483	-0.04314	1.5528	0.058406	ns	NO
	slsec1-1 45DPA	-1.30981	-2.23752	-0.382103	0.0227452	*	YES				slsec1-1 45DPA	1.3175	0.550041	2.08496	0.009018	**	YES
	slsec1-1 47DPA	-0.61783	-1.00284	-0.232817	0.0113653	*	YES				slsec1-1 47DPA	1.4215	0.689551	2.15345	0.006703	**	YES
	slsec1-1 50DPA	-0.07939	-0.596167	0.437387	0.672951	ns	NO				slsec1-1 50DPA	1.60817	0.799853	2.41649	0.01113	*	YES
	slspy 34DPA	1.1658	0.774124	1.55748	0.00603987	**	YES				slspy 34DPA	-0.1125	-0.84244	0.617444	0.669069	ns	NO
	slspy 37DPA	0.73544	0.344589	1.12629	0.0148663	*	YES				slspy 37DPA	-0.79117	-1.6586	0.076261	0.064402	ns	NO
	slspy 40DPA	-0.64636	-1.82879	0.536069	0.158333	ns	NO				slspy 40DPA	-0.0865	-0.81709	0.644088	0.748371	ns	NO
	slspy 42DPA	-1.064	-1.59846	-0.52954	0.00699453	**	YES				slspy 42DPA	0.4445	-0.34276	1.23176	0.153647	ns	NO
	slspy 45DPA	-1.41819	-3.56864	0.732264	0.108143	ns	NO				slspy 45DPA	0.9824	0.250571	1.71423	0.022858	*	YES
	slspy 47DPA	-0.45321	-0.830641	-0.0757792	0.029077	*	YES				slspy 47DPA	1.3415	0.608894	2.07411	0.008066	**	YES
	slspy 50DPA	-0.20989	-0.684224	0.264444	0.27309	ns	NO				slspy 50DPA	1.59317	0.764104	2.42224	0.012715	*	YES
	slsec1-1 slspy 34DPA	1.194	0.802274	1.58573	0.00576379	**	YES				slsec1-1 slspy 34DPA	-0.0125	-0.75914	0.734141	0.959929	ns	NO
	slsec1-1 slspy 37DPA	1.15737	0.801885	1.51285	0.00354145	**	YES				slsec1-1 slspy 37DPA	-0.1125	-0.89765	0.672653	0.710697	ns	NO
	slsec1-1 slspy 40DPA	0.65077	0.196801	1.10474	0.0175036	*	YES				slsec1-1 slspy 40DPA	-0.5625	-1.38624	0.261239	0.130804	ns	NO
	slsec1-1 slspy 42DPA	-0.31563	-0.638442	0.00718242	0.0530854	ns	NO				slsec1-1 slspy 42DPA	-0.60678	-1.33589	0.122334	0.079275	ns	NO
	slsec1-1 slspy 45DPA	-0.74763	-2.51834	1.02308	0.224215	ns	NO				slsec1-1 slspy 45DPA	0.39908	-0.35454	1.1527	0.212761	ns	NO
	slsec1-1 slspy 47DPA	-1.41243	-2.36335	-0.461513	0.0202957	*	YES				slsec1-1 slspy 47DPA	1.17728	0.378427	1.97613	0.014962	*	YES
	slsec1-1 slspy 50DPA	-0.70963	-1.211	-0.208257	0.0188831	*	YES				slsec1-1 slspy 50DPA	1.4595	0.677384	2.24162	0.011867	*	YES
slsec1-1 42DPA	slsec1-1 34DPA	1.91767	0.071155	3.76418	0.0466088	*	YES			slsec1-1 42DPA	slsec1-1 34DPA	-1.12733	-2.17092	-0.08374	0.040543	*	YES
	slsec1-1 37DPA	1.51284	-0.333321	3.35899	0.0718819	ns	NO				slsec1-1 37DPA	-1.49933	-2.23418	-0.76448	0.008472	**	YES
	slsec1-1 40DPA	0.75009	-0.995996	2.49618	0.219045	ns	NO				slsec1-1 40DPA	-0.75483	-1.5528	0.04314	0.058406	ns	NO
	slsec1-1 45DPA	-0.55972	-2.08317	0.963733	0.33575	ns	NO				slsec1-1 45DPA	0.56267	-0.19046	1.3158	0.106433	ns	NO
	slsec1-1 47DPA	0.13226	-1.59022	1.85474	0.790115	ns	NO				slsec1-1 47DPA	0.66667	-0.04615	1.37949	0.059776	ns	NO
	slsec1-1 50DPA	0.6707	-0.970159	2.31156	0.254471	ns	NO				slsec1-1 50DPA	0.85334	0.071689	1.63499	0.041563	*	YES
	slspy 34DPA	1.91589	0.0693794	3.7624	0.0466893	*	YES				slspy 34DPA	-0.86733	-1.57556	-0.1591	0.028957	*	YES
	slspy 37DPA	1.48553	-0.360804	3.33186	0.0742693	ns	NO				slspy 37DPA	-1.546	-2.40511	-0.68689	0.007712	**	YES
	slspy 40DPA	0.10373	-1.42175	1.62921	0.854162	ns	NO				slspy 40DPA	-0.84133	-1.55232	-0.13034	0.031233	*	YES
	slspy 42DPA	-0.31391	-1.94603	1.31821	0.548976	ns	NO				slspy 42DPA	-0.31033	-1.07121	0.45055	0.257339	ns	NO
	slspy 45DPA	-0.6681	-2.567	1.2308	0.379709	ns	NO				slspy 45DPA	0.22757	-0.48187	0.937007	0.394582	ns	NO
	slspy 47DPA	0.29688	-1.43168	2.02544	0.563939	ns	NO				slspy 47DPA	0.58667	-0.127	1.30034	0.082949	ns	NO
	slspy 50DPA	0.5402	-1.1234	2.2038	0.335155	ns	NO				slspy 50DPA	0.83834	0.035945	1.64074	0.045758	*	YES
	slsec1-1 slspy 34DPA	1.94409	0.0975689	3.79061	0.0454353	*	YES				slsec1-1 slspy 34DPA	-0.76733	-1.48948	-0.04518	0.043162	*	YES
	slsec1-1 slspy 37DPA	1.90746	0.0711805	3.74374	0.0465693	*	YES				slsec1-1 slspy 37DPA	-0.86733	-1.63956	-0.0951	0.035591	*	YES
	slsec1-1 slspy 40DPA	1.40086	-0.274649	3.07637	0.0720823	ns	NO				slsec1-1 slspy 40DPA	-1.31733	-2.13057	-0.50409	0.010884	*	YES
	slsec1-1 slspy 42DPA	0.43446	-1.36094	2.22986	0.418269	ns	NO				slsec1-1 slspy 42DPA	-1.36161	-2.07003	-0.65319	0.007262	**	YES
	slsec1-1 slspy 45DPA	0.00246	-1.6936	1.69852	0.99698	ns	NO				slsec1-1 slspy 45DPA	-0.35575	-1.0937	0.3822	0.249535	ns	NO
	slsec1-1 slspy 47DPA	-0.66234	-2.18383	0.859154	0.269166	ns	NO				slsec1-1 slspy 47DPA	0.42245	-0.36441	1.20931	0.21032	ns	NO
	slsec1-1 slspy 50DPA	0.04046	-1.60835	1.68927	0.935513	ns	NO				slsec1-1 slspy 50DPA	0.70467	-0.05119	1.46053	0.058237	ns	NO
slsec1-1 45DPA	slsec1-1 34DPA	2.47739	1.41898	3.5358	0.00971559	**	YES			slsec1-1 45DPA	slsec1-1 34DPA	-1.69	-2.73186	-0.64814	0.012816	*	YES
	slsec1-1 37DPA	2.07256	1.01477	3.13034	0.0137672	*	YES				slsec1-1 37DPA	-2.062	-2.71895	-1.40505	0.002379	**	YES
	slsec1-1 40DPA	1.30981	0.382103	2.23752	0.0227452	*	YES				slsec1-1 40DPA	-1.3175	-2.08496	-0.55004	0.009018	**	YES
	slsec1-1 42DPA	0.55972	-0.963733	2.08317	0.33575	ns	NO				slsec1-1 42DPA	-0.56267	-1.3158	0.190459	0.106433	ns	NO
	slsec1-1 47DPA	0.69198	-0.216347	1.60031	0.0905193	ns	NO				slsec1-1 47DPA	0.104	-0.5529	0.760905	0.678045	ns	NO
	slsec1-1 50DPA	1.23042	0.358923	2.10192	0.019577	*	YES				slsec1-1 50DPA	0.29067	-0.40797	0.989307	0.246061	ns	NO
	slspy 34DPA	2.47561	1.41721	3.53401	0.00972908	**	YES				slspy 34DPA	-1.43	-2.07356	-0.78644	0.004408	**	YES
	slspy 37DPA	2.04525	0.987157	3.10334	0.0141442	*	YES				slspy 37DPA	-2.10867	-2.94687	-1.27047	0.002508	**	YES
	slspy 40DPA	0.66345	-0.439239	1.76614	0.167599	ns	NO				slspy 40DPA	-1.404	-2.05746	-0.75054	0.004409	**	YES
	slspy 42DPA	0.24581	-0.62469	1.11631	0.451443	ns	NO				slspy 42DPA	-0.873	-1.55218	-0.19382	0.028082	*	YES
	slspy 45DPA	-0.10838	-1.99398	1.77722	0.863167	ns	NO				slspy 45DPA	-0.3351	-0.97753	0.307327	0.207996	ns	NO
	slspy 47DPA	0.8566	-0.0563399	1.76954	0.0576708	ns	NO				slspy 47DPA	0.024	-0.63439	0.682387	0.92305	ns	NO
	slspy 50DPA	1.09992	0.222988	1.97685	0.0278554	*	YES				slspy 50DPA	0.27567	-0.44342	0.994757	0.265169	ns	NO
	slsec1-1 slspy 34DPA	2.50381	1.44539	3.56223	0.00951492	**	YES				slsec1-1 slspy 34DPA	-1.33	-1.9777	-0.6823	0.007016	**	YES
	slsec1-1 slspy 37DPA	2.46718	1.42611	3.50825	0.00914983	**	YES				slsec1-1 slspy 37DPA	-1.43	-2.16659	-0.69341	0.00576	**	YES
	slsec1-1 slspy 40DPA	1.96058	1.07926	2.8419	0.00578401	**	YES				slsec1-1 slspy 40DPA	-1.88	-2.6654	-1.0946	0.002803	**	YES
	slsec1-1 slspy 42DPA	0.99418	0.0127428	1.97562	0.0487078	*	YES				slsec1-1 slspy 42DPA	-1.92428	-2.57152	-1.27704	0.001513	**	YES
	slsec1-1 slspy 45DPA	0.56218	-0.982242	2.1066	0.338458	ns	NO				slsec1-1 slspy 45DPA	-0.91842	-1.61183	-0.22501	0.021289	*	YES
	slsec1-1 slspy 47DPA	-0.10262	-1.07908	0.87384	0.784926	ns	NO				slsec1-1 slspy 47DPA	-0.14022	-0.89447	0.614033	0.631933	ns	NO
	slsec1-1 slspy 50DPA	0.60018	-0.272764	1.47312	0.119317	ns	NO				slsec1-1 slspy 50DPA	0.142	-0.53267	0.816671	0.527437	ns	NO
slsec1-1 47DPA	slsec1-1 34DPA	1.78541	1.34041	2.23041	0.00333801	**	YES			slsec1-1 47DPA	slsec1-1 34DPA	-1.794	-2.85662	-0.73138	0.013029	*	YES
	slsec1-1 37DPA	1.38058	0.937052	1.8241	0.00547605	**	YES				slsec1-1 37DPA	-2.166	-2.67611	-1.65589	0.00063	***	YES
	slsec1-1 40DPA	0.61783	0.232817	1.00284	0.0113653	*	YES				slsec1-1 40DPA	-1.4215	-2.15345	-0.68955	0.006703	**	YES
	slsec1-1 42DPA	-0.13226	-1.85474	1.59022	0.790115	ns	NO				slsec1-1 42DPA	-0.66667	-1.37949	0.046155	0.059776	ns	NO
	slsec1-1 45DPA	-0.69198	-1.60031	0.216347	0.0905193	ns	NO				slsec1-1 45DPA	-0.104	-0.7609	0.552905	0.678045	ns	NO
	slsec1-1 50DPA	0.53844	0.01911	1.05777	0.0453133	*	YES				slsec1-1 50DPA	0.18667	-0.3471	0.720441	0.326777	ns	NO
	slspy 34DPA	1.78363	1.33865	2.22861	0.00334389	**	YES				slspy 34DPA	-1.534	-2.06577	-1.00223	0.001403	**	YES
	slspy 37DPA	1.35327	0.90902	1.79752	0.00574308	**	YES				slspy 37DPA	-2.21267	-3.03505	-1.39029	0.002636	**	YES
	slspy 40DPA	-0.02853	-1.18779	1.13073	0.935794	ns	NO				slspy 40DPA	-1.508	-2.06664	-0.94936	0.001698	**	YES
	slspy 42DPA	-0.44617	-0.981443	0.0891027	0.0796435	ns	NO				slspy 42DPA	-0.977	-1.49693	-0.45707	0.00973	**	YES
	slspy 45DPA	-0.80036	-2.92891	1.32819	0.261407	ns	NO				slspy 45DPA	-0.4391	-0.96398	0.085776	0.080286	ns	NO
	slspy 47DPA	0.16462	-0.23551	0.56475	0.316967	ns	NO				slspy 47DPA	-0.08	-0.64872	0.488721	0.716026	ns	NO
	slspy 50DPA	0.40794	-0.0736679	0.889548	0.0774764	ns	NO				slspy 50DPA	0.17167	-0.37981	0.723155	0.357332	ns	NO
	slsec1-1 slspy 34DPA	1.81183	1.36681	2.25685	0.00324287	**	YES				slsec1-1 slspy 34DPA	-1.434	-1.94476	-0.92324	0.002011	**	YES
	slsec1-1 slspy 37DPA	1.7752	1.3642	2.1862	0.00202472	**	YES				slsec1-1 slspy 37DPA	-1.534	-2.22428	-0.84372	0.004034	**	YES
	slsec1-1 slspy 40DPA	1.2686	0.804763	1.73244	0.00179158	**	YES				slsec1-1 slspy 40DPA	-1.984	-2.73945	-1.22855	0.002545	**	YES
	slsec1-1 slspy 42DPA	0.3022	-0.0640129	0.668413	0.0802499	ns	NO				slsec1-1 slspy 42DPA	-2.02828	-2.5721	-1.48446	0.000505	***	YES
	slsec1-1 slspy 45DPA	-0.1298	-1.87699	1.61739	0.796297	ns	NO				slsec1-1 slspy 45DPA	-1.02242	-1.65027	-0.39457	0.010938	*	YES
	slsec1-1 slspy 47DPA	-0.7946	-1.72561	0.136408	0.0710006	ns	NO				slsec1-1 slspy 47DPA	-0.24422	-0.95856	0.470118	0.384065	ns	NO
	slsec1-1 slspy 50DPA	-0.0918	-0.597344	0.413744	0.630893	ns	NO				slsec1-1 slspy 50DPA	0.038	-0.47927	0.555266	0.829509	ns	NO
slsec1-1 50DPA	slsec1-1 34DPA	1.24697	0.618476	1.87546	0.013445	*	YES			slsec1-1 50DPA	slsec1-1 34DPA	-1.98067	-3.18433	-0.77701	0.018161	*	YES
	slsec1-1 37DPA	0.842137	0.214688	1.46959	0.02867	*	YES				slsec1-1 37DPA	-2.35267	-2.66185	-2.04349	6.36e-05	****	YES
	slsec1-1 40DPA	0.07939	-0.43739	0.596167	0.672951	ns	NO				slsec1-1 40DPA	-1.60817	-2.41649	-0.79985	0.01113	*	YES
	slsec1-1 42DPA	-0.6707	-2.31156	0.970159	0.254471	ns	NO				slsec1-1 42DPA	-0.85334	-1.63499	-0.07169	0.041563	*	YES
	slsec1-1 45DPA	-1.23042	-2.10192	-0.35892	0.019577	*	YES				slsec1-1 45DPA	-0.29067	-0.98931	0.407967	0.246061	ns	NO
	slsec1-1 47DPA	-0.53844	-1.05777	-0.01911	0.045313	*	YES				slsec1-1 47DPA	-0.18667	-0.72044	0.347101	0.326777	ns	NO
	slspy 34DPA	1.24519	0.616708	1.87367	0.013482	*	YES				slspy 34DPA	-1.72067	-2.16729	-1.27405	0.001329	**	YES
	slspy 37DPA	0.81483	0.186865	1.4428	0.030601	*	YES				slspy 37DPA	-2.39934	-3.32569	-1.47299	0.006452	**	YES
	slspy 40DPA	-0.56697	-1.66388	0.529944	0.194493	ns	NO				slspy 40DPA	-1.69467	-2.21236	-1.17698	0.002504	**	YES
	slspy 42DPA	-0.98461	-1.56808	-0.40114	0.009421	**	YES				slspy 42DPA	-1.16367	-1.42283	-0.90451	0.000269	***	YES
	slspy 45DPA	-1.3388	-3.38563	0.708034	0.114471	ns	NO				slspy 45DPA	-0.62577	-1.04915	-0.20239	0.018372	*	YES
	slspy 47DPA	-0.37382	-0.89186	0.14422	0.111428	ns	NO				slspy 47DPA	-0.26667	-0.80684	0.273499	0.200422	ns	NO
	slspy 50DPA	-0.1305	-0.6822	0.421203	0.54632	ns	NO				slspy 50DPA	-0.015	-0.23161	0.201609	0.855098	ns	NO
	slsec1-1 slspy 34DPA	1.27339	0.644877	1.9019	0.012905	*	YES				slsec1-1 slspy 34DPA	-1.62067	-1.96813	-1.27321	0.000465	***	YES
	slsec1-1 slspy 37DPA	1.23676	0.635268	1.83825	0.01155	*	YES				slsec1-1 slspy 37DPA	-1.72067	-2.46986	-0.97148	0.007796	**	YES
	slsec1-1 slspy 40DPA	0.73016	0.187794	1.27253	0.020345	*	YES				slsec1-1 slspy 40DPA	-2.17067	-3.01082	-1.33052	0.006246	**	YES
	slsec1-1 slspy 42DPA	-0.23624	-0.77436	0.301883	0.243074	ns	NO				slsec1-1 slspy 42DPA	-2.21495	-2.69614	-1.73376	0.000906	***	YES
	slsec1-1 slspy 45DPA	-0.66824	-2.3336	0.997124	0.260341	ns	NO				slsec1-1 slspy 45DPA	-1.20909	-1.86054	-0.55764	0.012157	*	YES
	slsec1-1 slspy 47DPA	-1.33304	-2.2242	-0.44188	0.016735	*	YES				slsec1-1 slspy 47DPA	-0.43089	-1.21468	0.352898	0.156455	ns	NO
	slsec1-1 slspy 50DPA	-0.63024	-1.19554	-0.06494	0.036388	*	YES				slsec1-1 slspy 50DPA	-0.14867	-0.41566	0.118323	0.193877	ns	NO
slspy 34DPA	slspy 37DPA	-0.43036	-0.44492	-0.4158	2.9e-05	****	YES			slspy 34DPA	slspy 37DPA	-0.67867	-1.50926	0.151924	0.080651	ns	NO
	slspy 40DPA	-1.81216	-3.1171	-0.50722	0.026886	*	YES				slspy 40DPA	0.026	-0.49636	0.548356	0.896208	ns	NO
	slspy 42DPA	-2.2298	-2.87927	-1.58033	0.004551	**	YES				slspy 42DPA	0.557	0.118618	0.995382	0.026592	*	YES
	slspy 45DPA	-2.58399	-4.82151	-0.34647	0.038197	*	YES				slspy 45DPA	1.0949	0.620717	1.56908	0.003055	**	YES
	slspy 47DPA	-1.61901	-2.05043	-1.18759	0.003812	**	YES				slspy 47DPA	1.454	0.918401	1.9896	0.001771	**	YES
	slspy 50DPA	-1.37569	-1.95147	-0.79991	0.009329	**	YES				slspy 50DPA	1.70567	1.24499	2.16635	0.00198	**	YES
	slsec1-1 slspy 34DPA	0.0282	0.024623	0.031777	0.000597	***	YES				slsec1-1 slspy 34DPA	0.1	-0.34686	0.546858	0.562176	ns	NO
	slsec1-1 slspy 37DPA	-0.00843	-0.12464	0.107782	0.784851	ns	NO				slsec1-1 slspy 37DPA	0	-0.68239	0.682391	1	ns	NO
	slsec1-1 slspy 40DPA	-0.51503	-1.06399	0.033927	0.056241	ns	NO				slsec1-1 slspy 40DPA	-0.45	-1.20639	0.306394	0.159328	ns	NO
	slsec1-1 slspy 42DPA	-1.48143	-1.74947	-1.21339	0.001761	**	YES				slsec1-1 slspy 42DPA	-0.49428	-0.99647	0.007913	0.052293	ns	NO
	slsec1-1 slspy 45DPA	-1.91343	-3.78367	-0.04319	0.047926	*	YES				slsec1-1 slspy 45DPA	0.51158	-0.09747	1.12063	0.078612	ns	NO
	slsec1-1 slspy 47DPA	-2.57823	-3.65931	-1.49715	0.009364	**	YES				slsec1-1 slspy 47DPA	1.28978	0.579825	1.99974	0.009108	**	YES
	slsec1-1 slspy 50DPA	-1.87543	-2.4852	-1.26566	0.005661	**	YES				slsec1-1 slspy 50DPA	1.572	1.13461	2.00939	0.001114	**	YES
slspy 37DPA	slspy 34DPA	1.81216	0.507216	3.1171	0.0268856	*	YES			slspy 37DPA	slspy 34DPA	0.67867	-0.15192	1.50926	0.080651	ns	NO
	slspy 40DPA	1.3818	0.0771051	2.68649	0.0449344	*	YES				slspy 40DPA	0.70467	-0.11827	1.52761	0.073534	ns	NO
	slspy 42DPA	-0.41764	-1.50973	0.674452	0.307242	ns	NO				slspy 42DPA	1.23567	0.331041	2.1403	0.0255	*	YES
	slspy 45DPA	-0.77183	-2.61591	1.07225	0.284341	ns	NO				slspy 45DPA	1.77357	0.938484	2.60866	0.006743	**	YES
	slspy 47DPA	0.19315	-0.971866	1.35817	0.59707	ns	NO				slspy 47DPA	2.13267	1.3104	2.95494	0.002925	**	YES
	slspy 50DPA	0.43647	-0.674825	1.54777	0.286925	ns	NO				slspy 50DPA	2.38434	1.43756	3.33112	0.007328	**	YES
	slsec1-1 slspy 34DPA	1.84036	0.535401	3.14532	0.0261005	*	YES				slsec1-1 slspy 34DPA	0.77867	-0.07903	1.63637	0.062161	ns	NO
	slsec1-1 slspy 37DPA	1.80373	0.513055	3.09441	0.0263402	*	YES				slsec1-1 slspy 37DPA	0.67867	-0.17134	1.52868	0.090235	ns	NO
	slsec1-1 slspy 40DPA	1.29713	0.177327	2.41693	0.0355043	*	YES				slsec1-1 slspy 40DPA	0.22867	-0.64965	1.10699	0.508889	ns	NO
	slsec1-1 slspy 42DPA	0.33073	-0.907015	1.56848	0.389796	ns	NO				slsec1-1 slspy 42DPA	0.18439	-0.64138	1.01016	0.537337	ns	NO
	slsec1-1 slspy 45DPA	-0.10127	-1.64464	1.4421	0.858827	ns	NO				slsec1-1 slspy 45DPA	1.19025	0.3603	2.0202	0.017305	*	YES
	slsec1-1 slspy 47DPA	-0.76607	-1.87466	0.342521	0.126107	ns	NO				slsec1-1 slspy 47DPA	1.96845	1.1087	2.8282	0.003269	**	YES
	slsec1-1 slspy 50DPA	-0.06327	-1.16492	1.03838	0.862816	ns	NO				slsec1-1 slspy 50DPA	2.25067	1.35154	3.1498	0.00629	**	YES
slspy 40DPA	slspy 34DPA	1.81216	0.507216	3.1171	0.0268856	*	YES			slspy 40DPA	slspy 34DPA	-0.026	-0.54836	0.496356	0.896208	ns	NO
	slspy 37DPA	1.3818	0.0771051	2.68649	0.0449344	*	YES				slspy 37DPA	-0.70467	-1.52761	0.118267	0.073534	ns	NO
	slspy 42DPA	-0.41764	-1.50973	0.674452	0.307242	ns	NO				slspy 42DPA	0.531	0.026295	1.03571	0.044171	*	YES
	slspy 45DPA	-0.77183	-2.61591	1.07225	0.284341	ns	NO				slspy 45DPA	1.0689	0.554085	1.58371	0.004716	**	YES
	slspy 47DPA	0.19315	-0.971866	1.35817	0.59707	ns	NO				slspy 47DPA	1.428	0.866262	1.98974	0.002132	**	YES
	slspy 50DPA	0.43647	-0.674825	1.54777	0.286925	ns	NO				slspy 50DPA	1.67967	1.14478	2.21456	0.003421	**	YES
	slsec1-1 slspy 34DPA	1.84036	0.535401	3.14532	0.0261005	*	YES				slsec1-1 slspy 34DPA	0.074	-0.42443	0.572434	0.690431	ns	NO
	slsec1-1 slspy 37DPA	1.80373	0.513055	3.09441	0.0263402	*	YES				slsec1-1 slspy 37DPA	-0.026	-0.71384	0.661835	0.918932	ns	NO
	slsec1-1 slspy 40DPA	1.29713	0.177327	2.41693	0.0355043	*	YES				slsec1-1 slspy 40DPA	-0.476	-1.23063	0.278634	0.146745	ns	NO
	slsec1-1 slspy 42DPA	0.33073	-0.907015	1.56848	0.389796	ns	NO				slsec1-1 slspy 42DPA	-0.52028	-1.05562	0.015062	0.05418	ns	NO
	slsec1-1 slspy 45DPA	-0.10127	-1.64464	1.4421	0.858827	ns	NO				slsec1-1 slspy 45DPA	0.48558	-0.13784	1.109	0.095714	ns	NO
	slsec1-1 slspy 47DPA	-0.76607	-1.87466	0.342521	0.126107	ns	NO				slsec1-1 slspy 47DPA	1.26378	0.551243	1.97632	0.009002	**	YES
	slsec1-1 slspy 50DPA	-0.06327	-1.16492	1.03838	0.862816	ns	NO				slsec1-1 slspy 50DPA	1.546	1.04369	2.04831	0.002223	**	YES
slspy 42DPA	slspy 34DPA	2.2298	1.58033	2.87927	0.004551	**	YES			slspy 42DPA	slspy 34DPA	-0.557	-0.99538	-0.11862	0.026592	*	YES
	slspy 37DPA	1.79944	1.15047	2.44841	0.006938	**	YES				slspy 37DPA	-1.23567	-2.1403	-0.33104	0.0255	*	YES
	slspy 40DPA	0.41764	-0.67445	1.50973	0.307242	ns	NO				slspy 40DPA	-0.531	-1.03571	-0.02629	0.044171	*	YES
	slspy 45DPA	-0.35419	-2.39156	1.68318	0.571636	ns	NO				slspy 45DPA	0.5379	0.120799	0.955001	0.025222	*	YES
	slspy 47DPA	0.61079	0.076357	1.14522	0.034729	*	YES				slspy 47DPA	0.897	0.370998	1.423	0.012745	*	YES
	slspy 50DPA	0.85411	0.290818	1.4174	0.013739	*	YES				slspy 50DPA	1.14867	0.898202	1.39914	0.000362	***	YES
	slsec1-1 slspy 34DPA	2.258	1.6085	2.9075	0.00444	**	YES				slsec1-1 slspy 34DPA	-0.457	-0.80651	-0.10749	0.023138	*	YES
	slsec1-1 slspy 37DPA	2.22137	1.59821	2.84452	0.003658	**	YES				slsec1-1 slspy 37DPA	-0.557	-1.28585	0.171851	0.088136	ns	NO
	slsec1-1 slspy 40DPA	1.71477	1.15994	2.2696	0.001098	**	YES				slsec1-1 slspy 40DPA	-1.007	-1.82583	-0.18817	0.031814	*	YES
	slsec1-1 slspy 42DPA	0.74837	0.189298	1.30744	0.025174	*	YES				slsec1-1 slspy 42DPA	-1.05128	-1.52171	-0.58085	0.005529	**	YES
	slsec1-1 slspy 45DPA	0.31637	-1.34018	1.97292	0.550543	ns	NO				slsec1-1 slspy 45DPA	-0.04542	-0.67854	0.587696	0.823704	ns	NO
	slsec1-1 slspy 47DPA	-0.34843	-1.23817	0.541306	0.313506	ns	NO				slsec1-1 slspy 47DPA	0.73278	-0.03021	1.49577	0.054559	ns	NO
	slsec1-1 slspy 50DPA	0.35437	-0.22142	0.930162	0.162452	ns	NO				slsec1-1 slspy 50DPA	1.015	0.731872	1.29813	0.000575	***	YES
slspy 45DPA	slspy 34DPA	2.58399	0.346467	4.82151	0.038197	*	YES			slspy 45DPA	slspy 34DPA	-1.0949	-1.56908	-0.62072	0.003055	**	YES
	slspy 37DPA	2.15363	-0.08375	4.39101	0.053651	ns	NO				slspy 37DPA	-1.77357	-2.60866	-0.93848	0.006743	**	YES
	slspy 40DPA	0.77183	-1.07225	2.61591	0.284341	ns	NO				slspy 40DPA	-1.0689	-1.58371	-0.55409	0.004716	**	YES
	slspy 42DPA	0.35419	-1.68318	2.39156	0.571636	ns	NO				slspy 42DPA	-0.5379	-0.955	-0.1208	0.025222	*	YES
	slspy 47DPA	0.96498	-1.16927	3.09923	0.20122	ns	NO				slspy 47DPA	0.3591	-0.16986	0.888061	0.130704	ns	NO
	slspy 50DPA	1.2083	-0.86242	3.27902	0.138416	ns	NO				slspy 50DPA	0.61077	0.17474	1.0468	0.022525	*	YES
	slsec1-1 slspy 34DPA	2.61219	0.374658	4.84972	0.037422	*	YES				slsec1-1 slspy 34DPA	-0.9949	-1.42608	-0.56372	0.003246	**	YES
	slsec1-1 slspy 37DPA	2.57556	0.346519	4.8046	0.038114	*	YES				slsec1-1 slspy 37DPA	-1.0949	-1.77762	-0.41218	0.013332	*	YES
	slsec1-1 slspy 40DPA	2.06896	-0.01388	4.1518	0.050678	ns	NO				slsec1-1 slspy 40DPA	-1.5449	-2.30394	-0.78586	0.007065	**	YES
	slsec1-1 slspy 42DPA	1.10256	-1.09177	3.29689	0.166355	ns	NO				slsec1-1 slspy 42DPA	-1.58918	-2.08229	-1.09607	0.000897	***	YES
	slsec1-1 slspy 45DPA	0.67056	-1.23483	2.57595	0.380131	ns	NO				slsec1-1 slspy 45DPA	-0.58332	-1.18974	0.023104	0.055433	ns	NO
	slsec1-1 slspy 47DPA	0.00576	-1.87422	1.88574	0.992692	ns	NO				slsec1-1 slspy 47DPA	0.19488	-0.51634	0.906097	0.459662	ns	NO
	slsec1-1 slspy 50DPA	0.70856	-1.34674	2.76386	0.304588	ns	NO				slsec1-1 slspy 50DPA	0.4771	0.060435	0.893765	0.034812	*	YES
slspy 47DPA	slspy 34DPA	1.61901	1.18759	2.05043	0.003812	**	YES			slspy 47DPA	slspy 34DPA	-1.454	-1.9896	-0.9184	0.001771	**	YES
	slspy 37DPA	1.18865	0.75798	1.61932	0.006984	**	YES				slspy 37DPA	-2.13267	-2.95494	-1.3104	0.002925	**	YES
	slspy 40DPA	-0.19315	-1.35817	0.971866	0.59707	ns	NO				slspy 40DPA	-1.428	-1.98974	-0.86626	0.002132	**	YES
	slspy 42DPA	-0.61079	-1.14522	-0.07636	0.034729	*	YES				slspy 42DPA	-0.897	-1.423	-0.371	0.012745	*	YES
	slspy 45DPA	-0.96498	-3.09923	1.16927	0.20122	ns	NO				slspy 45DPA	-0.3591	-0.88806	0.169861	0.130704	ns	NO
	slspy 50DPA	0.24332	-0.23579	0.722427	0.224741	ns	NO				slspy 50DPA	0.25167	-0.3064	0.809742	0.219885	ns	NO
	slsec1-1 slspy 34DPA	1.64721	1.21575	2.07868	0.003686	**	YES				slsec1-1 slspy 34DPA	-1.354	-1.86972	-0.83828	0.002555	**	YES
	slsec1-1 slspy 37DPA	1.61058	1.21371	2.00745	0.002282	**	YES				slsec1-1 slspy 37DPA	-1.454	-2.14537	-0.76263	0.004836	**	YES
	slsec1-1 slspy 40DPA	1.10398	0.643304	1.56466	0.002964	**	YES				slsec1-1 slspy 40DPA	-1.904	-2.65988	-1.14812	0.00289	**	YES
	slsec1-1 slspy 42DPA	0.13758	-0.2172	0.492356	0.320234	ns	NO				slsec1-1 slspy 42DPA	-1.94828	-2.49557	-1.40099	0.000608	***	YES
	slsec1-1 slspy 45DPA	-0.29442	-2.04767	1.45883	0.571338	ns	NO				slsec1-1 slspy 45DPA	-0.94242	-1.57214	-0.3127	0.014469	*	YES
	slsec1-1 slspy 47DPA	-0.95922	-1.89499	-0.02345	0.047286	*	YES				slsec1-1 slspy 47DPA	-0.16422	-0.87939	0.55095	0.547149	ns	NO
	slsec1-1 slspy 50DPA	-0.25642	-0.76026	0.247418	0.221332	ns	NO				slsec1-1 slspy 50DPA	0.118	-0.40524	0.641242	0.522325	ns	NO
slspy 50DPA	slspy 34DPA	1.37569	0.799915	1.95147	0.00932877	**	YES			slspy 50DPA	slspy 34DPA	-1.70567	-2.16635	-1.24499	0.00198	**	YES
	slspy 37DPA	0.94533	0.370118	1.52054	0.0193956	*	YES				slspy 37DPA	-2.38434	-3.33112	-1.43756	0.007328	**	YES
	slspy 40DPA	-0.43647	-1.54777	0.674825	0.286925	ns	NO				slspy 40DPA	-1.67967	-2.21456	-1.14478	0.003421	**	YES
	slspy 42DPA	-0.85411	-1.4174	-0.290818	0.0137389	*	YES				slspy 42DPA	-1.14867	-1.39914	-0.8982	0.000362	***	YES
	slspy 45DPA	-1.2083	-3.27902	0.862417	0.138416	ns	NO				slspy 45DPA	-0.61077	-1.0468	-0.17474	0.022525	*	YES
	slspy 47DPA	-0.24332	-0.722427	0.235787	0.224741	ns	NO				slspy 47DPA	-0.25167	-0.80974	0.306402	0.219885	ns	NO
	slsec1-1 slspy 34DPA	1.40389	0.828081	1.9797	0.00896488	**	YES				slsec1-1 slspy 34DPA	-1.60567	-1.95919	-1.25215	0.000782	***	YES
	slsec1-1 slspy 37DPA	1.36726	0.820286	1.91423	0.00751643	**	YES				slsec1-1 slspy 37DPA	-1.70567	-2.47555	-0.93579	0.009154	**	YES
	slsec1-1 slspy 40DPA	0.86066	0.34682	1.3745	0.00968085	**	YES				slsec1-1 slspy 40DPA	-2.15567	-3.01653	-1.29481	0.007233	**	YES
	slsec1-1 slspy 42DPA	-0.10574	-0.592095	0.380615	0.528404	ns	NO				slsec1-1 slspy 42DPA	-2.19995	-2.69692	-1.70298	0.001365	**	YES
	slsec1-1 slspy 45DPA	-0.53774	-2.22599	1.15051	0.341835	ns	NO				slsec1-1 slspy 45DPA	-1.19409	-1.86557	-0.52261	0.014372	*	YES
	slsec1-1 slspy 47DPA	-1.20254	-2.10014	-0.30494	0.0234726	*	YES				slsec1-1 slspy 47DPA	-0.41589	-1.22042	0.388644	0.16799	ns	NO
	slsec1-1 slspy 50DPA	-0.49974	-1.04165	0.042165	0.0625906	ns	NO				slsec1-1 slspy 50DPA	-0.13367	-0.39385	0.126511	0.214604	ns	NO
slsec1-1 slspy 34DPA	slsec1-1 slspy 37DPA	-0.03663	-0.153008	0.0797481	0.308393	ns	NO			slsec1-1 slspy 34DPA	slsec1-1 slspy 37DPA	-0.1	-0.79269	0.592692	0.675797	ns	NO
	slsec1-1 slspy 40DPA	-0.54323	-1.09222	0.00576259	0.0509862	ns	NO				slsec1-1 slspy 40DPA	-0.55	-1.32619	0.226194	0.106781	ns	NO
	slsec1-1 slspy 42DPA	-1.50963	-1.77775	-1.24151	0.00169941	**	YES				slsec1-1 slspy 42DPA	-0.59428	-1.06559	-0.12297	0.025632	*	YES
	slsec1-1 slspy 45DPA	-1.94163	-3.81188	-0.0713754	0.0466399	*	YES				slsec1-1 slspy 45DPA	0.41158	-0.19523	1.01839	0.122632	ns	NO
	slsec1-1 slspy 47DPA	-2.60643	-3.68753	-1.52533	0.00916558	**	YES				slsec1-1 slspy 47DPA	1.18978	0.465678	1.91388	0.01402	*	YES
	slsec1-1 slspy 50DPA	-1.90363	-2.51343	-1.29383	0.00549728	**	YES				slsec1-1 slspy 50DPA	1.472	1.12066	1.82334	0.000422	***	YES
slsec1-1 slspy 37DPA	slsec1-1 slspy 34DPA	0.03663	-0.0797481	0.153008	0.308393	ns	NO			slsec1-1 slspy 37DPA	slsec1-1 slspy 34DPA	0.1	-0.59269	0.792692	0.675797	ns	NO
	slsec1-1 slspy 40DPA	-0.5066	-1.02577	0.0125679	0.0524762	ns	NO				slsec1-1 slspy 40DPA	-0.45	-1.25146	0.351455	0.193323	ns	NO
	slsec1-1 slspy 42DPA	-1.473	-1.70192	-1.24408	0.000390816	***	YES				slsec1-1 slspy 42DPA	-0.49428	-1.17817	0.189612	0.110939	ns	NO
	slsec1-1 slspy 45DPA	-1.905	-3.76514	-0.0448607	0.0478243	*	YES				slsec1-1 slspy 45DPA	0.51158	-0.20816	1.23132	0.119179	ns	NO
	slsec1-1 slspy 47DPA	-2.5698	-3.63388	-1.50572	0.00882093	**	YES				slsec1-1 slspy 47DPA	1.28978	0.516542	2.06302	0.009814	**	YES
	slsec1-1 slspy 50DPA	-1.867	-2.44916	-1.28484	0.00449361	**	YES				slsec1-1 slspy 50DPA	1.572	0.847999	2.296	0.007913	**	YES
slsec1-1 slspy 40DPA	slsec1-1 slspy 34DPA	0.54323	-0.00576	1.09222	0.050986	ns	NO			slsec1-1 slspy 40DPA	slsec1-1 slspy 34DPA	0.55	-0.22619	1.32619	0.106781	ns	NO
	slsec1-1 slspy 37DPA	0.5066	-0.01257	1.02577	0.052476	ns	NO				slsec1-1 slspy 37DPA	0.45	-0.35146	1.25145	0.193323	ns	NO
	slsec1-1 slspy 42DPA	-0.9664	-1.42699	-0.50581	0.0072	**	YES				slsec1-1 slspy 42DPA	-0.04428	-0.79868	0.710123	0.869972	ns	NO
	slsec1-1 slspy 45DPA	-1.3984	-3.09861	0.301806	0.074401	ns	NO				slsec1-1 slspy 45DPA	0.96158	0.188454	1.73471	0.026404	*	YES
	slsec1-1 slspy 47DPA	-2.0632	-2.96566	-1.16074	0.005462	**	YES				slsec1-1 slspy 47DPA	1.73978	0.925725	2.55383	0.004069	**	YES
	slsec1-1 slspy 50DPA	-1.3604	-1.89217	-0.82863	0.002128	**	YES				slsec1-1 slspy 50DPA	2.022	1.20844	2.83556	0.006067	**	YES
slsec1-1 slspy 42DPA	slsec1-1 slspy 34DPA	1.50963	1.24151	1.77775	0.001699	**	YES			slsec1-1 slspy 42DPA	slsec1-1 slspy 34DPA	0.59428	0.122969	1.06559	0.025632	*	YES
	slsec1-1 slspy 37DPA	1.473	1.24408	1.70192	0.000391	***	YES				slsec1-1 slspy 37DPA	0.49428	-0.18961	1.17817	0.110939	ns	NO
	slsec1-1 slspy 40DPA	0.9664	0.505808	1.42699	0.0072	**	YES				slsec1-1 slspy 40DPA	0.04428	-0.71012	0.798683	0.869972	ns	NO
	slsec1-1 slspy 45DPA	-0.432	-2.25169	1.38769	0.425417	ns	NO				slsec1-1 slspy 45DPA	1.00586	0.39094	1.62078	0.011138	*	YES
	slsec1-1 slspy 47DPA	-1.0968	-2.10186	-0.09174	0.041851	*	YES				slsec1-1 slspy 47DPA	1.78406	1.074	2.49412	0.003055	**	YES
	slsec1-1 slspy 50DPA	-0.394	-0.9136	0.125597	0.092064	ns	NO				slsec1-1 slspy 50DPA	2.06628	1.59758	2.53498	0.000669	***	YES
slsec1-1 slspy 45DPA	slsec1-1 slspy 34DPA	1.94163	0.071375	3.81189	0.04664	*	YES			slsec1-1 slspy 45DPA	slsec1-1 slspy 34DPA	-0.41158	-1.01839	0.195228	0.122632	ns	NO
	slsec1-1 slspy 37DPA	1.905	0.044861	3.76514	0.047824	*	YES				slsec1-1 slspy 37DPA	-0.51158	-1.23132	0.208162	0.119179	ns	NO
	slsec1-1 slspy 40DPA	1.3984	-0.30181	3.09861	0.074401	ns	NO				slsec1-1 slspy 40DPA	-0.96158	-1.73471	-0.18845	0.026404	*	YES
	slsec1-1 slspy 42DPA	0.432	-1.38769	2.25169	0.425417	ns	NO				slsec1-1 slspy 42DPA	-1.00586	-1.62078	-0.39094	0.011138	*	YES
	slsec1-1 slspy 47DPA	-0.6648	-2.207	0.877396	0.272046	ns	NO				slsec1-1 slspy 47DPA	0.7782	0.039017	1.51738	0.043191	*	YES
	slsec1-1 slspy 50DPA	0.038	-1.63538	1.71138	0.940138	ns	NO				slsec1-1 slspy 50DPA	1.06042	0.43142	1.68942	0.013979	*	YES
slsec1-1 slspy 47DPA	slsec1-1 slspy 34DPA	2.60643	1.52533	3.68753	0.009166	**	YES			slsec1-1 slspy 47DPA	slsec1-1 slspy 34DPA	-1.18978	-1.91388	-0.46568	0.01402	*	YES
	slsec1-1 slspy 37DPA	2.5698	1.50572	3.63388	0.008821	**	YES				slsec1-1 slspy 37DPA	-1.28978	-2.06302	-0.51654	0.009814	**	YES
	slsec1-1 slspy 40DPA	2.0632	1.16074	2.96566	0.005462	**	YES				slsec1-1 slspy 40DPA	-1.73978	-2.55384	-0.92572	0.004069	**	YES
	slsec1-1 slspy 42DPA	1.0968	0.091737	2.10186	0.041851	*	YES				slsec1-1 slspy 42DPA	-1.78406	-2.49413	-1.07399	0.003055	**	YES
	slsec1-1 slspy 45DPA	0.6648	-0.8774	2.207	0.272046	ns	NO				slsec1-1 slspy 45DPA	-0.7782	-1.51738	-0.03902	0.043191	*	YES
	slsec1-1 slspy 50DPA	0.7028	-0.19017	1.59577	0.088592	ns	NO				slsec1-1 slspy 50DPA	0.28222	-0.47574	1.04018	0.293436	ns	NO
slsec1-1 slspy 50DPA	slsec1-1 slspy 34DPA	1.90363	1.29383	2.51343	0.005497	**	YES			slsec1-1 slspy 50DPA	slsec1-1 slspy 34DPA	-1.472	-1.82334	-1.12066	0.000422	***	YES
	slsec1-1 slspy 37DPA	1.867	1.28484	2.44916	0.004494	**	YES				slsec1-1 slspy 37DPA	-1.572	-2.296	-0.848	0.007913	**	YES
	slsec1-1 slspy 40DPA	1.3604	0.828632	1.89217	0.002128	**	YES				slsec1-1 slspy 40DPA	-2.022	-2.83556	-1.20844	0.006067	**	YES
	slsec1-1 slspy 42DPA	0.394	-0.1256	0.913597	0.092064	ns	NO				slsec1-1 slspy 42DPA	-2.06628	-2.53498	-1.59758	0.000669	***	YES
	slsec1-1 slspy 45DPA	-0.038	-1.71138	1.63538	0.940138	ns	NO				slsec1-1 slspy 45DPA	-1.06042	-1.68942	-0.43142	0.013979	*	YES
	slsec1-1 slspy 47DPA	-0.7028	-1.59577	0.19017	0.088592	ns	NO				slsec1-1 slspy 47DPA	-0.28222	-1.04018	0.475737	0.293436	ns	NO

## Sheet: Figure 2
Figure 2B									Figure 2C										Figure 2D										Figure 2E										Figure 2F										Figure 2G
one-way ANOVA, Tukey's multiple comparisons test *: P < 0.05;**: P < 0.01; ***: P < 0.001; ns = not significant									one-way ANOVA, Tukey's multiple comparisons test *: P < 0.05;**: P < 0.01; ***: P < 0.001; ns = not significant										one-way ANOVA, Tukey's multiple comparisons test *: P < 0.05;**: P < 0.01; ***: P < 0.001; ns = not significant										one-way ANOVA, Tukey's multiple comparisons test *: P < 0.05;**: P < 0.01; ***: P < 0.001; ns = not significant										one-way ANOVA, Tukey's multiple comparisons test *: P < 0.05;**: P < 0.01; ***: P < 0.001; ns = not significant										one-way ANOVA, Tukey's multiple comparisons test *: P < 0.05;**: P < 0.01; ***: P < 0.001; ns = not significant
			95.00% CI of diff.									95.00% CI of diff.										95.00% CI of diff.										95.00% CI of diff.										95.00% CI of diff.
		Mean Diff.	Bottom	Top	P value	Level	Significance				Mean Diff.	Bottom	Top	P value	Level	Significance					Mean Diff.	Bottom	Top	P value	Level	Significance					Mean Diff.	Bottom	Top	P value	Level	Significance					Mean Diff.	Bottom	Top	P value	Level	Significance
WT 0 d	WT 2 d	-2.46520*	-3.4543	-1.4761	0	****	YES		WT 0 d	WT 2 d	-5.12061*	-6.2655	-3.9757	0	****	YES			WT 0 d	WT 2 d	-0.12457	-0.9383	0.6891	0.76	ns	NO			WT 0 d	WT 2 d	.92133*	0.5485	1.2942	0	****	YES			WT 0 d	WT 2 d	1.40967*	1.142	1.6773	0	****	YES			WT 0 d
	WT 4 d	-3.93545*	-4.9245	-2.9464	0	****	YES			WT 4 d	-6.31185*	-7.4568	-5.1669	0	****	YES				WT 4 d	-0.15024	-0.964	0.6635	0.712	ns	NO				WT 4 d	1.85667*	1.4838	2.2295	0	****	YES				WT 4 d	2.04033*	1.7727	2.308	0	****	YES
	WT 7 d	-5.64362*	-6.6327	-4.6546	0	****	YES			WT 7 d	-7.77951*	-8.9244	-6.6346	0	****	YES				WT 7 d	-0.72178	-1.5355	0.0919	0.081	ns	NO				WT 7 d	2.05767*	1.6848	2.4305	0	****	YES				WT 7 d	2.10300*	1.8354	2.3706	0	****	YES
	WT 10 d	-2.58572*	-3.5748	-1.5967	0	****	YES			WT 10 d	-8.79563*	-9.9406	-7.6507	0	****	YES				WT 10 d	-2.22926*	-3.043	-1.4155	0	****	YES				WT 10 d	2.17733*	1.8045	2.5502	0	****	YES				WT 10 d	2.27233*	2.0047	2.54	0	****	YES
	WT 15 d	-1.57999*	-2.5691	-0.5909	0.002	**	YES			WT 15 d	-3.34086*	-4.4858	-2.1959	0	****	YES				WT 15 d	-4.11791*	-4.9316	-3.3042	0	****	YES				WT 15 d	2.23767*	1.8648	2.6105	0	****	YES				WT 15 d	2.35167*	2.084	2.6193	0	****	YES
	slsec1-1 0 d	0.43033	-0.5587	1.4194	0.386	ns	NO			slsec1-1 0 d	0.43033	-0.7146	1.5752	0.454	ns	NO				slsec1-1 0 d	0.43033	-0.3834	1.244	0.293	ns	NO				slsec1-1 0 d	-0.13367	-0.5065	0.2392	0.475	ns	NO				slsec1-1 0 d	-0.13367	-0.4013	0.134	0.32	ns	NO
	slsec1-1 2 d	-0.46366	-1.4527	0.5254	0.351	ns	NO			slsec1-1 2 d	-2.70332*	-3.8482	-1.5584	0	****	YES				slsec1-1 2 d	0.18849	-0.6252	1.0022	0.644	ns	NO				slsec1-1 2 d	.48233*	0.1095	0.8552	0.012	*	YES				slsec1-1 2 d	1.49345*	1.2258	1.7611	0	****	YES
	slsec1-1 4 d	-1.23342*	-2.2225	-0.2444	0.016	*	YES			slsec1-1 4 d	-2.47338*	-3.6183	-1.3285	0	****	YES				slsec1-1 4 d	0.14563	-0.6681	0.9593	0.721	ns	NO				slsec1-1 4 d	1.48090*	1.108	1.8538	0	****	YES				slsec1-1 4 d	1.75033*	1.4827	2.018	0	****	YES
	slsec1-1 7 d	-3.31257*	-4.3016	-2.3235	0	****	YES			slsec1-1 7 d	-5.66669*	-6.8116	-4.5218	0	****	YES				slsec1-1 7 d	-0.04075	-0.8545	0.773	0.92	ns	NO				slsec1-1 7 d	2.00463*	1.6318	2.3775	0	****	YES				slsec1-1 7 d	2.01867*	1.751	2.2863	0	****	YES
	slsec1-1 10 d	-3.29837*	-4.2874	-2.3093	0	****	YES			slsec1-1 10 d	-5.85950*	-7.0044	-4.7146	0	****	YES				slsec1-1 10 d	-.86169*	-1.6754	-0.048	0.038	*	YES				slsec1-1 10 d	2.03133*	1.6585	2.4042	0	****	YES				slsec1-1 10 d	2.32367*	2.056	2.5913	0	****	YES
	slsec1-1 15 d	-2.32682*	-3.3159	-1.3378	0	****	YES			slsec1-1 15 d	-5.25835*	-6.4033	-4.1134	0	****	YES				slsec1-1 15 d	-2.35498*	-3.1687	-1.5413	0	****	YES				slsec1-1 15 d	2.15933*	1.7865	2.5322	0	****	YES				slsec1-1 15 d	2.34200*	2.0744	2.6096	0	****	YES
	slspy 0 d	0.37808	-0.611	1.3671	0.446	ns	NO			slspy 0 d	0.37808	-0.7668	1.523	0.51	ns	NO				slspy 0 d	0.37808	-0.4356	1.1918	0.355	ns	NO				slspy 0 d	-0.211	-0.5839	0.1619	0.261	ns	NO				slspy 0 d	-0.211	-0.4786	0.0566	0.119	ns	NO
	slspy 2 d	0.34138	-0.6477	1.3304	0.491	ns	NO			slspy 2 d	-2.00222*	-3.1471	-0.8573	0.001	**	YES				slspy 2 d	0.23386	-0.5799	1.0476	0.566	ns	NO				slspy 2 d	0.161	-0.2119	0.5339	0.39	ns	NO				slspy 2 d	1.39142*	1.1238	1.659	0	****	YES
	slspy 4 d	-0.30157	-1.2906	0.6875	0.543	ns	NO			slspy 4 d	-4.23910*	-5.384	-3.0942	0	****	YES				slspy 4 d	0.18991	-0.6238	1.0036	0.641	ns	NO				slspy 4 d	0.28367	-0.0892	0.6565	0.133	ns	NO				slspy 4 d	1.77200*	1.5044	2.0396	0	****	YES
	slspy 7 d	-2.54383*	-3.5329	-1.5548	0	****	YES			slspy 7 d	-4.79786*	-5.9428	-3.6529	0	****	YES				slspy 7 d	-0.30933	-1.123	0.5044	0.448	ns	NO				slspy 7 d	1.86833*	1.4955	2.2412	0	****	YES				slspy 7 d	1.99600*	1.7284	2.2636	0	****	YES
	slspy 10 d	-3.62786*	-4.6169	-2.6388	0	****	YES			slspy 10 d	-4.16103*	-5.3059	-3.0161	0	****	YES				slspy 10 d	-1.05157*	-1.8653	-0.2379	0.012	*	YES				slspy 10 d	2.05900*	1.6861	2.4319	0	****	YES				slspy 10 d	2.14167*	1.874	2.4093	0	****	YES
	slspy 15 d	-2.96474*	-3.9538	-1.9757	0	****	YES			slspy 15 d	-4.27738*	-5.4223	-3.1325	0	****	YES				slspy 15 d	-1.17364*	-1.9874	-0.3599	0.006	**	YES				slspy 15 d	2.13900*	1.7661	2.5119	0	****	YES				slspy 15 d	2.26067*	1.993	2.5283	0	****	YES
	slsec1-1 slspy 0 d	0.32514	-0.6639	1.3142	0.512	ns	NO			slsec1-1 slspy 0 d	0.2574	-0.8875	1.4023	0.653	ns	NO				slsec1-1 slspy 0 d	0.2574	-0.5563	1.0711	0.528	ns	NO				slsec1-1 slspy 0 d	-0.253	-0.6259	0.1199	0.179	ns	NO				slsec1-1 slspy 0 d	-0.253	-0.5206	0.0146	0.063	ns	NO
	slsec1-1 slspy 2 d	0.28397	-0.7051	1.273	0.566	ns	NO			slsec1-1 slspy 2 d	-1.29266*	-2.4376	-0.1477	0.028	*	YES				slsec1-1 slspy 2 d	0.31461	-0.4991	1.1283	0.441	ns	NO				slsec1-1 slspy 2 d	-0.141	-0.5139	0.2319	0.451	ns	NO				slsec1-1 slspy 2 d	.85333*	0.5857	1.121	0	****	YES
	slsec1-1 slspy 4 d	-0.08487	-1.0739	0.9042	0.864	ns	NO			slsec1-1 slspy 4 d	-2.95895*	-4.1039	-1.814	0	****	YES				slsec1-1 slspy 4 d	0.34469	-0.469	1.1584	0.399	ns	NO				slsec1-1 slspy 4 d	.51400*	0.1411	0.8869	0.008	**	YES				slsec1-1 slspy 4 d	1.78833*	1.5207	2.056	0	****	YES
	slsec1-1 slspy 7 d	-1.88770*	-2.8768	-0.8986	0	****	YES			slsec1-1 slspy 7 d	-4.62419*	-5.7691	-3.4793	0	****	YES				slsec1-1 slspy 7 d	-0.13829	-0.952	0.6754	0.734	ns	NO				slsec1-1 slspy 7 d	1.56100*	1.1881	1.9339	0	****	YES				slsec1-1 slspy 7 d	2.08600*	1.8184	2.3536	0	****	YES
	slsec1-1 slspy 10 d	-2.83742*	-3.8265	-1.8484	0	****	YES			slsec1-1 slspy 10 d	-5.18763*	-6.3326	-4.0427	0	****	YES				slsec1-1 slspy 10 d	-.92953*	-1.7432	-0.1158	0.026	*	YES				slsec1-1 slspy 10 d	1.85167*	1.4788	2.2245	0	****	YES				slsec1-1 slspy 10 d	2.15900*	1.8914	2.4266	0	****	YES
	slsec1-1 slspy 15 d	-2.97259*	-3.9616	-1.9835	0	****	YES			slsec1-1 slspy 15 d	-2.91602*	-4.0609	-1.7711	0	****	YES				slsec1-1 slspy 15 d	-1.02384*	-1.8376	-0.2101	0.015	*	YES				slsec1-1 slspy 15 d	2.14800*	1.7751	2.5209	0	****	YES				slsec1-1 slspy 15 d	2.20833*	1.9407	2.476	0	****	YES
WT 2 d	WT 0 d	2.46520*	1.4761	3.4543	0	****	YES		WT 2 d	WT 0 d	5.12061*	3.9757	6.2655	0	****	YES			WT 2 d	WT 0 d	0.12457	-0.6891	0.9383	0.76	ns	NO			WT 2 d	WT 0 d	-.92133*	-1.2942	-0.5485	0	****	YES			WT 2 d	WT 0 d	-1.40967*	-1.6773	-1.142	0	****	YES			WT 2 d
	WT 4 d	-1.47025*	-2.4593	-0.4812	0.004	**	YES			WT 4 d	-1.19124*	-2.3362	-0.0463	0.042	*	YES				WT 4 d	-0.02567	-0.8394	0.788	0.95	ns	NO				WT 4 d	.93533*	0.5625	1.3082	0	****	YES				WT 4 d	.63067*	0.363	0.8983	0	****	YES
	WT 7 d	-3.17841*	-4.1675	-2.1894	0	****	YES			WT 7 d	-2.65890*	-3.8038	-1.514	0	****	YES				WT 7 d	-0.59721	-1.4109	0.2165	0.147	ns	NO				WT 7 d	1.13633*	0.7635	1.5092	0	****	YES				WT 7 d	.69333*	0.4257	0.961	0	****	YES
	WT 10 d	-0.12052	-1.1096	0.8685	0.808	ns	NO			WT 10 d	-3.67502*	-4.8199	-2.5301	0	****	YES				WT 10 d	-2.10469*	-2.9184	-1.291	0	****	YES				WT 10 d	1.25600*	0.8831	1.6289	0	****	YES				WT 10 d	.86267*	0.595	1.1303	0	****	YES
	WT 15 d	0.88521	-0.1038	1.8743	0.078	ns	NO			WT 15 d	1.77975*	0.6348	2.9247	0.003	**	YES				WT 15 d	-3.99334*	-4.8071	-3.1796	0	****	YES				WT 15 d	1.31633*	0.9435	1.6892	0	****	YES				WT 15 d	.94200*	0.6744	1.2096	0	****	YES
	slsec1-1 0 d	2.89553*	1.9065	3.8846	0	****	YES			slsec1-1 0 d	5.55094*	4.406	6.6959	0	****	YES				slsec1-1 0 d	0.5549	-0.2588	1.3686	0.177	ns	NO				slsec1-1 0 d	-1.05500*	-1.4279	-0.6821	0	****	YES				slsec1-1 0 d	-1.54333*	-1.811	-1.2757	0	****	YES
	slsec1-1 2 d	2.00155*	1.0125	2.9906	0	****	YES			slsec1-1 2 d	2.41729*	1.2724	3.5622	0	****	YES				slsec1-1 2 d	0.31306	-0.5007	1.1268	0.443	ns	NO				slsec1-1 2 d	-.43900*	-0.8119	-0.0661	0.022	*	YES				slsec1-1 2 d	0.08378	-0.1838	0.3514	0.532	ns	NO
	slsec1-1 4 d	1.23178*	0.2427	2.2208	0.016	*	YES			slsec1-1 4 d	2.64723*	1.5023	3.7921	0	****	YES				slsec1-1 4 d	0.2702	-0.5435	1.0839	0.508	ns	NO				slsec1-1 4 d	.55957*	0.1867	0.9324	0.004	**	YES				slsec1-1 4 d	.34067*	0.073	0.6083	0.014	*	YES
	slsec1-1 7 d	-0.84737	-1.8364	0.1417	0.091	ns	NO			slsec1-1 7 d	-0.54608	-1.691	0.5988	0.342	ns	NO				slsec1-1 7 d	0.08382	-0.7299	0.8975	0.837	ns	NO				slsec1-1 7 d	1.08330*	0.7104	1.4562	0	****	YES				slsec1-1 7 d	.60900*	0.3414	0.8766	0	****	YES
	slsec1-1 10 d	-0.83317	-1.8222	0.1559	0.097	ns	NO			slsec1-1 10 d	-0.73889	-1.8838	0.406	0.201	ns	NO				slsec1-1 10 d	-0.73712	-1.5508	0.0766	0.075	ns	NO				slsec1-1 10 d	1.11000*	0.7371	1.4829	0	****	YES				slsec1-1 10 d	.91400*	0.6464	1.1816	0	****	YES
	slsec1-1 15 d	0.13838	-0.8507	1.1274	0.78	ns	NO			slsec1-1 15 d	-0.13774	-1.2827	1.0072	0.81	ns	NO				slsec1-1 15 d	-2.23041*	-3.0441	-1.4167	0	****	YES				slsec1-1 15 d	1.23800*	0.8651	1.6109	0	****	YES				slsec1-1 15 d	.93233*	0.6647	1.2	0	****	YES
	slspy 0 d	2.84329*	1.8542	3.8323	0	****	YES			slspy 0 d	5.49870*	4.3538	6.6436	0	****	YES				slspy 0 d	0.50266	-0.3111	1.3164	0.22	ns	NO				slspy 0 d	-1.13233*	-1.5052	-0.7595	0	****	YES				slspy 0 d	-1.62067*	-1.8883	-1.353	0	****	YES
	slspy 2 d	2.80659*	1.8175	3.7956	0	****	YES			slspy 2 d	3.11839*	1.9735	4.2633	0	****	YES				slspy 2 d	0.35843	-0.4553	1.1721	0.38	ns	NO				slspy 2 d	-.76033*	-1.1332	-0.3875	0	****	YES				slspy 2 d	-0.01825	-0.2859	0.2494	0.892	ns	NO
	slspy 4 d	2.16363*	1.1746	3.1527	0	****	YES			slspy 4 d	0.88151	-0.2634	2.0264	0.128	ns	NO				slspy 4 d	0.31448	-0.4992	1.1282	0.441	ns	NO				slspy 4 d	-.63767*	-1.0105	-0.2648	0.001	**	YES				slspy 4 d	.36233*	0.0947	0.63	0.009	**	YES
	slspy 7 d	-0.07863	-1.0677	0.9104	0.874	ns	NO			slspy 7 d	0.32275	-0.8222	1.4677	0.573	ns	NO				slspy 7 d	-0.18476	-0.9985	0.629	0.65	ns	NO				slspy 7 d	.94700*	0.5741	1.3199	0	****	YES				slspy 7 d	.58633*	0.3187	0.854	0	****	YES
	slspy 10 d	-1.16265*	-2.1517	-0.1736	0.022	*	YES			slspy 10 d	0.95958	-0.1853	2.1045	0.098	ns	NO				slspy 10 d	-.92700*	-1.7407	-0.1133	0.026	*	YES				slspy 10 d	1.13767*	0.7648	1.5105	0	****	YES				slspy 10 d	.73200*	0.4644	0.9996	0	****	YES
	slspy 15 d	-0.49953	-1.4886	0.4895	0.315	ns	NO			slspy 15 d	0.84323	-0.3017	1.9882	0.145	ns	NO				slspy 15 d	-1.04907*	-1.8628	-0.2354	0.013	*	YES				slspy 15 d	1.21767*	0.8448	1.5905	0	****	YES				slspy 15 d	.85100*	0.5834	1.1186	0	****	YES
	slsec1-1 slspy 0 d	2.79034*	1.8013	3.7794	0	****	YES			slsec1-1 slspy 0 d	5.37801*	4.2331	6.5229	0	****	YES				slsec1-1 slspy 0 d	0.38197	-0.4317	1.1957	0.35	ns	NO				slsec1-1 slspy 0 d	-1.17433*	-1.5472	-0.8015	0	****	YES				slsec1-1 slspy 0 d	-1.66267*	-1.9303	-1.395	0	****	YES
	slsec1-1 slspy 2 d	2.74917*	1.7601	3.7382	0	****	YES			slsec1-1 slspy 2 d	3.82795*	2.683	4.9729	0	****	YES				slsec1-1 slspy 2 d	0.43918	-0.3745	1.2529	0.283	ns	NO				slsec1-1 slspy 2 d	-1.06233*	-1.4352	-0.6895	0	****	YES				slsec1-1 slspy 2 d	-.55633*	-0.824	-0.2887	0	****	YES
	slsec1-1 slspy 4 d	2.38033*	1.3913	3.3694	0	****	YES			slsec1-1 slspy 4 d	2.16166*	1.0167	3.3066	0	****	YES				slsec1-1 slspy 4 d	0.46926	-0.3444	1.283	0.252	ns	NO				slsec1-1 slspy 4 d	-.40733*	-0.7802	-0.0345	0.033	*	YES				slsec1-1 slspy 4 d	.37867*	0.111	0.6463	0.007	**	YES
	slsec1-1 slspy 7 d	0.5775	-0.4116	1.5666	0.246	ns	NO			slsec1-1 slspy 7 d	0.49642	-0.6485	1.6413	0.388	ns	NO				slsec1-1 slspy 7 d	-0.01372	-0.8274	0.8	0.973	ns	NO				slsec1-1 slspy 7 d	.63967*	0.2668	1.0125	0.001	**	YES				slsec1-1 slspy 7 d	.67633*	0.4087	0.944	0	****	YES
	slsec1-1 slspy 10 d	-0.37221	-1.3613	0.6168	0.453	ns	NO			slsec1-1 slspy 10 d	-0.06702	-1.2119	1.0779	0.907	ns	NO				slsec1-1 slspy 10 d	-0.80496	-1.6187	0.0088	0.052	ns	NO				slsec1-1 slspy 10 d	.93033*	0.5575	1.3032	0	****	YES				slsec1-1 slspy 10 d	.74933*	0.4817	1.017	0	****	YES
	slsec1-1 slspy 15 d	-0.50739	-1.4964	0.4817	0.307	ns	NO			slsec1-1 slspy 15 d	2.20459*	1.0597	3.3495	0	****	YES				slsec1-1 slspy 15 d	-.89927*	-1.713	-0.0856	0.031	*	YES				slsec1-1 slspy 15 d	1.22667*	0.8538	1.5995	0	****	YES				slsec1-1 slspy 15 d	.79867*	0.531	1.0663	0	****	YES
WT 4 d	WT 0 d	3.93545*	2.9464	4.9245	0	****	YES		WT 4 d	WT 0 d	6.31185*	5.1669	7.4568	0	****	YES			WT 4 d	WT 0 d	0.15024	-0.6635	0.964	0.712	ns	NO			WT 4 d	WT 0 d	-1.85667*	-2.2295	-1.4838	0	****	YES			WT 4 d	WT 0 d	-2.04033*	-2.308	-1.7727	0	****	YES			WT 4 d
	WT 2 d	1.47025*	0.4812	2.4593	0.004	**	YES			WT 2 d	1.19124*	0.0463	2.3362	0.042	*	YES				WT 2 d	0.02567	-0.788	0.8394	0.95	ns	NO				WT 2 d	-.93533*	-1.3082	-0.5625	0	****	YES				WT 2 d	-.63067*	-0.8983	-0.363	0	****	YES
	WT 7 d	-1.70816*	-2.6972	-0.7191	0.001	**	YES			WT 7 d	-1.46766*	-2.6126	-0.3227	0.013	*	YES				WT 7 d	-0.57154	-1.3852	0.2422	0.164	ns	NO				WT 7 d	0.201	-0.1719	0.5739	0.284	ns	NO				WT 7 d	0.06267	-0.205	0.3303	0.64	ns	NO
	WT 10 d	1.34973*	0.3607	2.3388	0.009	**	YES			WT 10 d	-2.48378*	-3.6287	-1.3389	0	****	YES				WT 10 d	-2.07902*	-2.8927	-1.2653	0	****	YES				WT 10 d	0.32067	-0.0522	0.6935	0.09	ns	NO				WT 10 d	0.232	-0.0356	0.4996	0.088	ns	NO
	WT 15 d	2.35546*	1.3664	3.3445	0	****	YES			WT 15 d	2.97099*	1.8261	4.1159	0	****	YES				WT 15 d	-3.96767*	-4.7814	-3.154	0	****	YES				WT 15 d	.38100*	0.0081	0.7539	0.045	*	YES				WT 15 d	.31133*	0.0437	0.579	0.024	*	YES
	slsec1-1 0 d	4.36578*	3.3767	5.3548	0	****	YES			slsec1-1 0 d	6.74218*	5.5973	7.8871	0	****	YES				slsec1-1 0 d	0.58057	-0.2331	1.3943	0.158	ns	NO				slsec1-1 0 d	-1.99033*	-2.3632	-1.6175	0	****	YES				slsec1-1 0 d	-2.17400*	-2.4416	-1.9064	0	****	YES
	slsec1-1 2 d	3.47179*	2.4827	4.4609	0	****	YES			slsec1-1 2 d	3.60853*	2.4636	4.7534	0	****	YES				slsec1-1 2 d	0.33873	-0.475	1.1524	0.407	ns	NO				slsec1-1 2 d	-1.37433*	-1.7472	-1.0015	0	****	YES				slsec1-1 2 d	-.54688*	-0.8145	-0.2793	0	****	YES
	slsec1-1 4 d	2.70203*	1.713	3.6911	0	****	YES			slsec1-1 4 d	3.83847*	2.6935	4.9834	0	****	YES				slsec1-1 4 d	0.29587	-0.5178	1.1096	0.468	ns	NO				slsec1-1 4 d	-.37577*	-0.7486	-0.0029	0.048	*	YES				slsec1-1 4 d	-.29000*	-0.5576	-0.0224	0.034	*	YES
	slsec1-1 7 d	0.62288	-0.3662	1.6119	0.212	ns	NO			slsec1-1 7 d	0.64516	-0.4998	1.7901	0.263	ns	NO				slsec1-1 7 d	0.10949	-0.7042	0.9232	0.788	ns	NO				slsec1-1 7 d	0.14797	-0.2249	0.5208	0.429	ns	NO				slsec1-1 7 d	-0.02167	-0.2893	0.246	0.871	ns	NO
	slsec1-1 10 d	0.63708	-0.352	1.6261	0.201	ns	NO			slsec1-1 10 d	0.45235	-0.6926	1.5973	0.431	ns	NO				slsec1-1 10 d	-0.71144	-1.5252	0.1023	0.085	ns	NO				slsec1-1 10 d	0.17467	-0.1982	0.5475	0.351	ns	NO				slsec1-1 10 d	.28333*	0.0157	0.551	0.038	*	YES
	slsec1-1 15 d	1.60863*	0.6196	2.5977	0.002	**	YES			slsec1-1 15 d	1.0535	-0.0914	2.1984	0.07	ns	NO				slsec1-1 15 d	-2.20474*	-3.0185	-1.391	0	****	YES				slsec1-1 15 d	0.30267	-0.0702	0.6755	0.109	ns	NO				slsec1-1 15 d	.30167*	0.034	0.5693	0.028	*	YES
	slspy 0 d	4.31354*	3.3245	5.3026	0	****	YES			slspy 0 d	6.68994*	5.545	7.8349	0	****	YES				slspy 0 d	0.52833	-0.2854	1.342	0.198	ns	NO				slspy 0 d	-2.06767*	-2.4405	-1.6948	0	****	YES				slspy 0 d	-2.25133*	-2.519	-1.9837	0	****	YES
	slspy 2 d	4.27684*	3.2878	5.2659	0	****	YES			slspy 2 d	4.30963*	3.1647	5.4546	0	****	YES				slspy 2 d	0.3841	-0.4296	1.1978	0.347	ns	NO				slspy 2 d	-1.69567*	-2.0685	-1.3228	0	****	YES				slspy 2 d	-.64892*	-0.9165	-0.3813	0	****	YES
	slspy 4 d	3.63388*	2.6448	4.6229	0	****	YES			slspy 4 d	2.07275*	0.9278	3.2177	0.001	**	YES				slspy 4 d	0.34015	-0.4736	1.1539	0.405	ns	NO				slspy 4 d	-1.57300*	-1.9459	-1.2001	0	****	YES				slspy 4 d	-.26833*	-0.536	-0.0007	0.049	*	YES
	slspy 7 d	1.39162*	0.4026	2.3807	0.007	**	YES			slspy 7 d	1.51399*	0.3691	2.6589	0.011	*	YES				slspy 7 d	-0.15909	-0.9728	0.6546	0.696	ns	NO				slspy 7 d	0.01167	-0.3612	0.3845	0.95	ns	NO				slspy 7 d	-0.04433	-0.312	0.2233	0.741	ns	NO
	slspy 10 d	0.3076	-0.6815	1.2967	0.535	ns	NO			slspy 10 d	2.15082*	1.0059	3.2957	0	****	YES				slspy 10 d	-.90133*	-1.715	-0.0876	0.031	*	YES				slspy 10 d	0.20233	-0.1705	0.5752	0.281	ns	NO				slspy 10 d	0.10133	-0.1663	0.369	0.45	ns	NO
	slspy 15 d	0.97072	-0.0183	1.9598	0.054	ns	NO			slspy 15 d	2.03447*	0.8896	3.1794	0.001	**	YES				slspy 15 d	-1.02340*	-1.8371	-0.2097	0.015	*	YES				slspy 15 d	0.28233	-0.0905	0.6552	0.134	ns	NO				slspy 15 d	0.22033	-0.0473	0.488	0.104	ns	NO
	slsec1-1 slspy 0 d	4.26059*	3.2715	5.2496	0	****	YES			slsec1-1 slspy 0 d	6.56925*	5.4243	7.7142	0	****	YES				slsec1-1 slspy 0 d	0.40764	-0.4061	1.2214	0.319	ns	NO				slsec1-1 slspy 0 d	-2.10967*	-2.4825	-1.7368	0	****	YES				slsec1-1 slspy 0 d	-2.29333*	-2.561	-2.0257	0	****	YES
	slsec1-1 slspy 2 d	4.21942*	3.2304	5.2085	0	****	YES			slsec1-1 slspy 2 d	5.01919*	3.8743	6.1641	0	****	YES				slsec1-1 slspy 2 d	0.46485	-0.3489	1.2786	0.256	ns	NO				slsec1-1 slspy 2 d	-1.99767*	-2.3705	-1.6248	0	****	YES				slsec1-1 slspy 2 d	-1.18700*	-1.4546	-0.9194	0	****	YES
	slsec1-1 slspy 4 d	3.85058*	2.8615	4.8396	0	****	YES			slsec1-1 slspy 4 d	3.35290*	2.208	4.4978	0	****	YES				slsec1-1 slspy 4 d	0.49494	-0.3188	1.3086	0.227	ns	NO				slsec1-1 slspy 4 d	-1.34267*	-1.7155	-0.9698	0	****	YES				slsec1-1 slspy 4 d	-0.252	-0.5196	0.0156	0.064	ns	NO
	slsec1-1 slspy 7 d	2.04775*	1.0587	3.0368	0	****	YES			slsec1-1 slspy 7 d	1.68766*	0.5427	2.8326	0.005	**	YES				slsec1-1 slspy 7 d	0.01195	-0.8018	0.8257	0.977	ns	NO				slsec1-1 slspy 7 d	-0.29567	-0.6685	0.0772	0.117	ns	NO				slsec1-1 slspy 7 d	0.04567	-0.222	0.3133	0.733	ns	NO
	slsec1-1 slspy 10 d	1.09804*	0.109	2.0871	0.03	*	YES			slsec1-1 slspy 10 d	1.12422	-0.0207	2.2691	0.054	ns	NO				slsec1-1 slspy 10 d	-0.77929	-1.593	0.0344	0.06	ns	NO				slsec1-1 slspy 10 d	-0.005	-0.3779	0.3679	0.979	ns	NO				slsec1-1 slspy 10 d	0.11867	-0.149	0.3863	0.377	ns	NO
	slsec1-1 slspy 15 d	0.96286	-0.0262	1.9519	0.056	ns	NO			slsec1-1 slspy 15 d	3.39583*	2.2509	4.5407	0	****	YES				slsec1-1 slspy 15 d	-.87360*	-1.6873	-0.0599	0.036	*	YES				slsec1-1 slspy 15 d	0.29133	-0.0815	0.6642	0.123	ns	NO				slsec1-1 slspy 15 d	0.168	-0.0996	0.4356	0.213	ns	NO
WT 7 d	WT 0 d	5.64362*	4.6546	6.6327	0	****	YES		WT 7 d	WT 0 d	7.77951*	6.6346	8.9244	0	****	YES			WT 7 d	WT 0 d	0.72178	-0.0919	1.5355	0.081	ns	NO			WT 7 d	WT 0 d	-2.05767*	-2.4305	-1.6848	0	****	YES			WT 7 d	WT 0 d	-2.10300*	-2.3706	-1.8354	0	****	YES			WT 7 d
	WT 2 d	3.17841*	2.1894	4.1675	0	****	YES			WT 2 d	2.65890*	1.514	3.8038	0	****	YES				WT 2 d	0.59721	-0.2165	1.4109	0.147	ns	NO				WT 2 d	-1.13633*	-1.5092	-0.7635	0	****	YES				WT 2 d	-.69333*	-0.961	-0.4257	0	****	YES
	WT 4 d	1.70816*	0.7191	2.6972	0.001	**	YES			WT 4 d	1.46766*	0.3227	2.6126	0.013	*	YES				WT 4 d	0.57154	-0.2422	1.3852	0.164	ns	NO				WT 4 d	-0.201	-0.5739	0.1719	0.284	ns	NO				WT 4 d	-0.06267	-0.3303	0.205	0.64	ns	NO
	WT 10 d	3.05790*	2.0688	4.047	0	****	YES			WT 10 d	-1.01612	-2.161	0.1288	0.081	ns	NO				WT 10 d	-1.50748*	-2.3212	-0.6938	0.001	**	YES				WT 10 d	0.11967	-0.2532	0.4925	0.522	ns	NO				WT 10 d	0.16933	-0.0983	0.437	0.209	ns	NO
	WT 15 d	4.06362*	3.0746	5.0527	0	****	YES			WT 15 d	4.43865*	3.2937	5.5836	0	****	YES				WT 15 d	-3.39613*	-4.2098	-2.5824	0	****	YES				WT 15 d	0.18	-0.1929	0.5529	0.337	ns	NO				WT 15 d	0.24867	-0.019	0.5163	0.068	ns	NO
	slsec1-1 0 d	6.07395*	5.0849	7.063	0	****	YES			slsec1-1 0 d	8.20984*	7.0649	9.3548	0	****	YES				slsec1-1 0 d	1.15211*	0.3384	1.9658	0.006	**	YES				slsec1-1 0 d	-2.19133*	-2.5642	-1.8185	0	****	YES				slsec1-1 0 d	-2.23667*	-2.5043	-1.969	0	****	YES
	slsec1-1 2 d	5.17996*	4.1909	6.169	0	****	YES			slsec1-1 2 d	5.07618*	3.9313	6.2211	0	****	YES				slsec1-1 2 d	.91027*	0.0966	1.724	0.029	*	YES				slsec1-1 2 d	-1.57533*	-1.9482	-1.2025	0	****	YES				slsec1-1 2 d	-.60955*	-0.8772	-0.3419	0	****	YES
	slsec1-1 4 d	4.41020*	3.4211	5.3993	0	****	YES			slsec1-1 4 d	5.30613*	4.1612	6.451	0	****	YES				slsec1-1 4 d	.86740*	0.0537	1.6811	0.037	*	YES				slsec1-1 4 d	-.57677*	-0.9496	-0.2039	0.003	**	YES				slsec1-1 4 d	-.35267*	-0.6203	-0.085	0.011	*	YES
	slsec1-1 7 d	2.33104*	1.342	3.3201	0	****	YES			slsec1-1 7 d	2.11282*	0.9679	3.2577	0.001	**	YES				slsec1-1 7 d	0.68103	-0.1327	1.4947	0.099	ns	NO				slsec1-1 7 d	-0.05303	-0.4259	0.3198	0.776	ns	NO				slsec1-1 7 d	-0.08433	-0.352	0.1833	0.529	ns	NO
	slsec1-1 10 d	2.34524*	1.3562	3.3343	0	****	YES			slsec1-1 10 d	1.92001*	0.7751	3.0649	0.001	**	YES				slsec1-1 10 d	-0.13991	-0.9536	0.6738	0.731	ns	NO				slsec1-1 10 d	-0.02633	-0.3992	0.3465	0.888	ns	NO				slsec1-1 10 d	0.22067	-0.047	0.4883	0.104	ns	NO
	slsec1-1 15 d	3.31680*	2.3277	4.3059	0	****	YES			slsec1-1 15 d	2.52116*	1.3762	3.6661	0	****	YES				slsec1-1 15 d	-1.63320*	-2.4469	-0.8195	0	****	YES				slsec1-1 15 d	0.10167	-0.2712	0.4745	0.586	ns	NO				slsec1-1 15 d	0.239	-0.0286	0.5066	0.079	ns	NO
	slspy 0 d	6.02170*	5.0326	7.0108	0	****	YES			slspy 0 d	8.15759*	7.0127	9.3025	0	****	YES				slspy 0 d	1.09986*	0.2862	1.9136	0.009	**	YES				slspy 0 d	-2.26867*	-2.6415	-1.8958	0	****	YES				slspy 0 d	-2.31400*	-2.5816	-2.0464	0	****	YES
	slspy 2 d	5.98500*	4.9959	6.9741	0	****	YES			slspy 2 d	5.77729*	4.6324	6.9222	0	****	YES				slspy 2 d	.95564*	0.1419	1.7693	0.022	*	YES				slspy 2 d	-1.89667*	-2.2695	-1.5238	0	****	YES				slspy 2 d	-.71158*	-0.9792	-0.444	0	****	YES
	slspy 4 d	5.34204*	4.353	6.3311	0	****	YES			slspy 4 d	3.54041*	2.3955	4.6853	0	****	YES				slspy 4 d	.91169*	0.098	1.7254	0.029	*	YES				slspy 4 d	-1.77400*	-2.1469	-1.4011	0	****	YES				slspy 4 d	-.33100*	-0.5986	-0.0634	0.016	*	YES
	slspy 7 d	3.09978*	2.1107	4.0888	0	****	YES			slspy 7 d	2.98164*	1.8367	4.1266	0	****	YES				slspy 7 d	0.41245	-0.4013	1.2262	0.313	ns	NO				slspy 7 d	-0.18933	-0.5622	0.1835	0.312	ns	NO				slspy 7 d	-0.107	-0.3746	0.1606	0.425	ns	NO
	slspy 10 d	2.01576*	1.0267	3.0048	0	****	YES			slspy 10 d	3.61848*	2.4736	4.7634	0	****	YES				slspy 10 d	-0.32979	-1.1435	0.4839	0.419	ns	NO				slspy 10 d	0.00133	-0.3715	0.3742	0.994	ns	NO				slspy 10 d	0.03867	-0.229	0.3063	0.773	ns	NO
	slspy 15 d	2.67888*	1.6898	3.6679	0	****	YES			slspy 15 d	3.50213*	2.3572	4.647	0	****	YES				slspy 15 d	-0.45186	-1.2656	0.3618	0.27	ns	NO				slspy 15 d	0.08133	-0.2915	0.4542	0.663	ns	NO				slspy 15 d	0.15767	-0.11	0.4253	0.242	ns	NO
	slsec1-1 slspy 0 d	5.96875*	4.9797	6.9578	0	****	YES			slsec1-1 slspy 0 d	8.03691*	6.892	9.1818	0	****	YES				slsec1-1 slspy 0 d	.97918*	0.1655	1.7929	0.019	*	YES				slsec1-1 slspy 0 d	-2.31067*	-2.6835	-1.9378	0	****	YES				slsec1-1 slspy 0 d	-2.35600*	-2.6236	-2.0884	0	****	YES
	slsec1-1 slspy 2 d	5.92758*	4.9385	6.9166	0	****	YES			slsec1-1 slspy 2 d	6.48685*	5.3419	7.6318	0	****	YES				slsec1-1 slspy 2 d	1.03639*	0.2227	1.8501	0.014	*	YES				slsec1-1 slspy 2 d	-2.19867*	-2.5715	-1.8258	0	****	YES				slsec1-1 slspy 2 d	-1.24967*	-1.5173	-0.982	0	****	YES
	slsec1-1 slspy 4 d	5.55874*	4.5697	6.5478	0	****	YES			slsec1-1 slspy 4 d	4.82056*	3.6756	5.9655	0	****	YES				slsec1-1 slspy 4 d	1.06647*	0.2528	1.8802	0.011	*	YES				slsec1-1 slspy 4 d	-1.54367*	-1.9165	-1.1708	0	****	YES				slsec1-1 slspy 4 d	-.31467*	-0.5823	-0.047	0.022	*	YES
	slsec1-1 slspy 7 d	3.75592*	2.7669	4.745	0	****	YES			slsec1-1 slspy 7 d	3.15531*	2.0104	4.3002	0	****	YES				slsec1-1 slspy 7 d	0.58349	-0.2302	1.3972	0.156	ns	NO				slsec1-1 slspy 7 d	-.49667*	-0.8695	-0.1238	0.01	*	YES				slsec1-1 slspy 7 d	-0.017	-0.2846	0.2506	0.899	ns	NO
	slsec1-1 slspy 10 d	2.80620*	1.8171	3.7953	0	****	YES			slsec1-1 slspy 10 d	2.59187*	1.447	3.7368	0	****	YES				slsec1-1 slspy 10 d	-0.20775	-1.0215	0.606	0.61	ns	NO				slsec1-1 slspy 10 d	-0.206	-0.5789	0.1669	0.272	ns	NO				slsec1-1 slspy 10 d	0.056	-0.2116	0.3236	0.676	ns	NO
	slsec1-1 slspy 15 d	2.67103*	1.682	3.6601	0	****	YES			slsec1-1 slspy 15 d	4.86348*	3.7186	6.0084	0	****	YES				slsec1-1 slspy 15 d	-0.30207	-1.1158	0.5116	0.459	ns	NO				slsec1-1 slspy 15 d	0.09033	-0.2825	0.4632	0.628	ns	NO				slsec1-1 slspy 15 d	0.10533	-0.1623	0.373	0.433	ns	NO
WT 10 d	WT 0 d	2.58572*	1.5967	3.5748	0	****	YES		WT 10 d	WT 0 d	8.79563*	7.6507	9.9406	0	****	YES			WT 10 d	WT 0 d	2.22926*	1.4155	3.043	0	****	YES			WT 10 d	WT 0 d	-2.17733*	-2.5502	-1.8045	0	****	YES			WT 10 d	WT 0 d	-2.27233*	-2.54	-2.0047	0	****	YES			WT 10 d
	WT 2 d	0.12052	-0.8685	1.1096	0.808	ns	NO			WT 2 d	3.67502*	2.5301	4.8199	0	****	YES				WT 2 d	2.10469*	1.291	2.9184	0	****	YES				WT 2 d	-1.25600*	-1.6289	-0.8831	0	****	YES				WT 2 d	-.86267*	-1.1303	-0.595	0	****	YES
	WT 4 d	-1.34973*	-2.3388	-0.3607	0.009	**	YES			WT 4 d	2.48378*	1.3389	3.6287	0	****	YES				WT 4 d	2.07902*	1.2653	2.8927	0	****	YES				WT 4 d	-0.32067	-0.6935	0.0522	0.09	ns	NO				WT 4 d	-0.232	-0.4996	0.0356	0.088	ns	NO
	WT 7 d	-3.05790*	-4.047	-2.0688	0	****	YES			WT 7 d	1.01612	-0.1288	2.161	0.081	ns	NO				WT 7 d	1.50748*	0.6938	2.3212	0.001	**	YES				WT 7 d	-0.11967	-0.4925	0.2532	0.522	ns	NO				WT 7 d	-0.16933	-0.437	0.0983	0.209	ns	NO
	WT 15 d	1.00573*	0.0167	1.9948	0.046	*	YES			WT 15 d	5.45477*	4.3099	6.5997	0	****	YES				WT 15 d	-1.88865*	-2.7024	-1.0749	0	****	YES				WT 15 d	0.06033	-0.3125	0.4332	0.746	ns	NO				WT 15 d	0.07933	-0.1883	0.347	0.554	ns	NO
	slsec1-1 0 d	3.01605*	2.027	4.0051	0	****	YES			slsec1-1 0 d	9.22596*	8.081	10.3709	0	****	YES				slsec1-1 0 d	2.65959*	1.8459	3.4733	0	****	YES				slsec1-1 0 d	-2.31100*	-2.6839	-1.9381	0	****	YES				slsec1-1 0 d	-2.40600*	-2.6736	-2.1384	0	****	YES
	slsec1-1 2 d	2.12206*	1.133	3.1111	0	****	YES			slsec1-1 2 d	6.09231*	4.9474	7.2372	0	****	YES				slsec1-1 2 d	2.41775*	1.604	3.2315	0	****	YES				slsec1-1 2 d	-1.69500*	-2.0679	-1.3221	0	****	YES				slsec1-1 2 d	-.77888*	-1.0465	-0.5113	0	****	YES
	slsec1-1 4 d	1.35230*	0.3632	2.3414	0.008	**	YES			slsec1-1 4 d	6.32225*	5.1773	7.4672	0	****	YES				slsec1-1 4 d	2.37489*	1.5612	3.1886	0	****	YES				slsec1-1 4 d	-.69643*	-1.0693	-0.3236	0	****	YES				slsec1-1 4 d	-.52200*	-0.7896	-0.2544	0	****	YES
	slsec1-1 7 d	-0.72685	-1.7159	0.2622	0.146	ns	NO			slsec1-1 7 d	3.12894*	1.984	4.2739	0	****	YES				slsec1-1 7 d	2.18851*	1.3748	3.0022	0	****	YES				slsec1-1 7 d	-0.1727	-0.5456	0.2002	0.356	ns	NO				slsec1-1 7 d	-0.25367	-0.5213	0.014	0.063	ns	NO
	slsec1-1 10 d	-0.71265	-1.7017	0.2764	0.154	ns	NO			slsec1-1 10 d	2.93613*	1.7912	4.081	0	****	YES				slsec1-1 10 d	1.36757*	0.5539	2.1813	0.001	**	YES				slsec1-1 10 d	-0.146	-0.5189	0.2269	0.435	ns	NO				slsec1-1 10 d	0.05133	-0.2163	0.319	0.701	ns	NO
	slsec1-1 15 d	0.2589	-0.7302	1.248	0.601	ns	NO			slsec1-1 15 d	3.53728*	2.3924	4.6822	0	****	YES				slsec1-1 15 d	-0.12572	-0.9394	0.688	0.757	ns	NO				slsec1-1 15 d	-0.018	-0.3909	0.3549	0.923	ns	NO				slsec1-1 15 d	0.06967	-0.198	0.3373	0.603	ns	NO
	slspy 0 d	2.96381*	1.9747	3.9529	0	****	YES			slspy 0 d	9.17372*	8.0288	10.3186	0	****	YES				slspy 0 d	2.60734*	1.7936	3.4211	0	****	YES				slspy 0 d	-2.38833*	-2.7612	-2.0155	0	****	YES				slspy 0 d	-2.48333*	-2.751	-2.2157	0	****	YES
	slspy 2 d	2.92711*	1.938	3.9162	0	****	YES			slspy 2 d	6.79342*	5.6485	7.9383	0	****	YES				slspy 2 d	2.46312*	1.6494	3.2768	0	****	YES				slspy 2 d	-2.01633*	-2.3892	-1.6435	0	****	YES				slspy 2 d	-.88092*	-1.1485	-0.6133	0	****	YES
	slspy 4 d	2.28415*	1.2951	3.2732	0	****	YES			slspy 4 d	4.55653*	3.4116	5.7015	0	****	YES				slspy 4 d	2.41917*	1.6055	3.2329	0	****	YES				slspy 4 d	-1.89367*	-2.2665	-1.5208	0	****	YES				slspy 4 d	-.50033*	-0.768	-0.2327	0	****	YES
	slspy 7 d	0.04189	-0.9472	1.0309	0.932	ns	NO			slspy 7 d	3.99777*	2.8529	5.1427	0	****	YES				slspy 7 d	1.91993*	1.1062	2.7336	0	****	YES				slspy 7 d	-0.309	-0.6819	0.0639	0.102	ns	NO				slspy 7 d	-.27633*	-0.544	-0.0087	0.043	*	YES
	slspy 10 d	-1.04214*	-2.0312	-0.0531	0.039	*	YES			slspy 10 d	4.63460*	3.4897	5.7795	0	****	YES				slspy 10 d	1.17769*	0.364	1.9914	0.005	**	YES				slspy 10 d	-0.11833	-0.4912	0.2545	0.526	ns	NO				slspy 10 d	-0.13067	-0.3983	0.137	0.331	ns	NO
	slspy 15 d	-0.37901	-1.3681	0.61	0.445	ns	NO			slspy 15 d	4.51825*	3.3733	5.6632	0	****	YES				slspy 15 d	1.05562*	0.2419	1.8693	0.012	*	YES				slspy 15 d	-0.03833	-0.4112	0.3345	0.837	ns	NO				slspy 15 d	-0.01167	-0.2793	0.256	0.931	ns	NO
	slsec1-1 slspy 0 d	2.91086*	1.9218	3.8999	0	****	YES			slsec1-1 slspy 0 d	9.05303*	7.9081	10.198	0	****	YES				slsec1-1 slspy 0 d	2.48666*	1.6729	3.3004	0	****	YES				slsec1-1 slspy 0 d	-2.43033*	-2.8032	-2.0575	0	****	YES				slsec1-1 slspy 0 d	-2.52533*	-2.793	-2.2577	0	****	YES
	slsec1-1 slspy 2 d	2.86969*	1.8806	3.8587	0	****	YES			slsec1-1 slspy 2 d	7.50297*	6.3581	8.6479	0	****	YES				slsec1-1 slspy 2 d	2.54387*	1.7302	3.3576	0	****	YES				slsec1-1 slspy 2 d	-2.31833*	-2.6912	-1.9455	0	****	YES				slsec1-1 slspy 2 d	-1.41900*	-1.6866	-1.1514	0	****	YES
	slsec1-1 slspy 4 d	2.50085*	1.5118	3.4899	0	****	YES			slsec1-1 slspy 4 d	5.83668*	4.6918	6.9816	0	****	YES				slsec1-1 slspy 4 d	2.57395*	1.7602	3.3877	0	****	YES				slsec1-1 slspy 4 d	-1.66333*	-2.0362	-1.2905	0	****	YES				slsec1-1 slspy 4 d	-.48400*	-0.7516	-0.2164	0.001	**	YES
	slsec1-1 slspy 7 d	0.69802	-0.291	1.6871	0.162	ns	NO			slsec1-1 slspy 7 d	4.17144*	3.0265	5.3164	0	****	YES				slsec1-1 slspy 7 d	2.09097*	1.2773	2.9047	0	****	YES				slsec1-1 slspy 7 d	-.61633*	-0.9892	-0.2435	0.002	**	YES				slsec1-1 slspy 7 d	-0.18633	-0.454	0.0813	0.168	ns	NO
	slsec1-1 slspy 10 d	-0.25169	-1.2408	0.7374	0.611	ns	NO			slsec1-1 slspy 10 d	3.60800*	2.4631	4.7529	0	****	YES				slsec1-1 slspy 10 d	1.29973*	0.486	2.1134	0.002	**	YES				slsec1-1 slspy 10 d	-0.32567	-0.6985	0.0472	0.085	ns	NO				slsec1-1 slspy 10 d	-0.11333	-0.381	0.1543	0.399	ns	NO
	slsec1-1 slspy 15 d	-0.38687	-1.3759	0.6022	0.435	ns	NO			slsec1-1 slspy 15 d	5.87961*	4.7347	7.0245	0	****	YES				slsec1-1 slspy 15 d	1.20542*	0.3917	2.0191	0.005	**	YES				slsec1-1 slspy 15 d	-0.02933	-0.4022	0.3435	0.875	ns	NO				slsec1-1 slspy 15 d	-0.064	-0.3316	0.2036	0.633	ns	NO
WT 15 d	WT 0 d	1.57999*	0.5909	2.5691	0.002	**	YES		WT 15 d	WT 0 d	3.34086*	2.1959	4.4858	0	****	YES			WT 15 d	WT 0 d	4.11791*	3.3042	4.9316	0	****	YES			WT 15 d	WT 0 d	-2.23767*	-2.6105	-1.8648	0	****	YES			WT 15 d	WT 0 d	-2.35167*	-2.6193	-2.084	0	****	YES			WT 15 d
	WT 2 d	-0.88521	-1.8743	0.1038	0.078	ns	NO			WT 2 d	-1.77975*	-2.9247	-0.6348	0.003	**	YES				WT 2 d	3.99334*	3.1796	4.8071	0	****	YES				WT 2 d	-1.31633*	-1.6892	-0.9435	0	****	YES				WT 2 d	-.94200*	-1.2096	-0.6744	0	****	YES
	WT 4 d	-2.35546*	-3.3445	-1.3664	0	****	YES			WT 4 d	-2.97099*	-4.1159	-1.8261	0	****	YES				WT 4 d	3.96767*	3.154	4.7814	0	****	YES				WT 4 d	-.38100*	-0.7539	-0.0081	0.045	*	YES				WT 4 d	-.31133*	-0.579	-0.0437	0.024	*	YES
	WT 7 d	-4.06362*	-5.0527	-3.0746	0	****	YES			WT 7 d	-4.43865*	-5.5836	-3.2937	0	****	YES				WT 7 d	3.39613*	2.5824	4.2098	0	****	YES				WT 7 d	-0.18	-0.5529	0.1929	0.337	ns	NO				WT 7 d	-0.24867	-0.5163	0.019	0.068	ns	NO
	WT 10 d	-1.00573*	-1.9948	-0.0167	0.046	*	YES			WT 10 d	-5.45477*	-6.5997	-4.3099	0	****	YES				WT 10 d	1.88865*	1.0749	2.7024	0	****	YES				WT 10 d	-0.06033	-0.4332	0.3125	0.746	ns	NO				WT 10 d	-0.07933	-0.347	0.1883	0.554	ns	NO
	slsec1-1 0 d	2.01032*	1.0213	2.9994	0	****	YES			slsec1-1 0 d	3.77119*	2.6263	4.9161	0	****	YES				slsec1-1 0 d	4.54824*	3.7345	5.362	0	****	YES				slsec1-1 0 d	-2.37133*	-2.7442	-1.9985	0	****	YES				slsec1-1 0 d	-2.48533*	-2.753	-2.2177	0	****	YES
	slsec1-1 2 d	1.11634*	0.1273	2.1054	0.028	*	YES			slsec1-1 2 d	0.63753	-0.5074	1.7825	0.268	ns	NO				slsec1-1 2 d	4.30640*	3.4927	5.1201	0	****	YES				slsec1-1 2 d	-1.75533*	-2.1282	-1.3825	0	****	YES				slsec1-1 2 d	-.85822*	-1.1258	-0.5906	0	****	YES
	slsec1-1 4 d	0.34657	-0.6425	1.3356	0.485	ns	NO			slsec1-1 4 d	0.86748	-0.2774	2.0124	0.134	ns	NO				slsec1-1 4 d	4.26354*	3.4498	5.0772	0	****	YES				slsec1-1 4 d	-.75677*	-1.1296	-0.3839	0	****	YES				slsec1-1 4 d	-.60133*	-0.869	-0.3337	0	****	YES
	slsec1-1 7 d	-1.73258*	-2.7216	-0.7435	0.001	**	YES			slsec1-1 7 d	-2.32583*	-3.4708	-1.1809	0	****	YES				slsec1-1 7 d	4.07716*	3.2634	4.8909	0	****	YES				slsec1-1 7 d	-0.23303	-0.6059	0.1398	0.215	ns	NO				slsec1-1 7 d	-.33300*	-0.6006	-0.0654	0.016	*	YES
	slsec1-1 10 d	-1.71838*	-2.7074	-0.7293	0.001	**	YES			slsec1-1 10 d	-2.51864*	-3.6636	-1.3737	0	****	YES				slsec1-1 10 d	3.25623*	2.4425	4.0699	0	****	YES				slsec1-1 10 d	-0.20633	-0.5792	0.1665	0.271	ns	NO				slsec1-1 10 d	-0.028	-0.2956	0.2396	0.834	ns	NO
	slsec1-1 15 d	-0.74683	-1.7359	0.2422	0.136	ns	NO			slsec1-1 15 d	-1.91749*	-3.0624	-0.7726	0.002	**	YES				slsec1-1 15 d	1.76293*	0.9492	2.5766	0	****	YES				slsec1-1 15 d	-0.07833	-0.4512	0.2945	0.675	ns	NO				slsec1-1 15 d	-0.00967	-0.2773	0.258	0.942	ns	NO
	slspy 0 d	1.95808*	0.969	2.9471	0	****	YES			slspy 0 d	3.71894*	2.574	4.8639	0	****	YES				slspy 0 d	4.49600*	3.6823	5.3097	0	****	YES				slspy 0 d	-2.44867*	-2.8215	-2.0758	0	****	YES				slspy 0 d	-2.56267*	-2.8303	-2.295	0	****	YES
	slspy 2 d	1.92138*	0.9323	2.9104	0	****	YES			slspy 2 d	1.33864*	0.1937	2.4836	0.023	*	YES				slspy 2 d	4.35177*	3.5381	5.1655	0	****	YES				slspy 2 d	-2.07667*	-2.4495	-1.7038	0	****	YES				slspy 2 d	-.96025*	-1.2279	-0.6926	0	****	YES
	slspy 4 d	1.27842*	0.2894	2.2675	0.012	*	YES			slspy 4 d	-0.89824	-2.0432	0.2467	0.121	ns	NO				slspy 4 d	4.30782*	3.4941	5.1215	0	****	YES				slspy 4 d	-1.95400*	-2.3269	-1.5811	0	****	YES				slspy 4 d	-.57967*	-0.8473	-0.312	0	****	YES
	slspy 7 d	-0.96384	-1.9529	0.0252	0.056	ns	NO			slspy 7 d	-1.45701*	-2.6019	-0.3121	0.014	*	YES				slspy 7 d	3.80858*	2.9949	4.6223	0	****	YES				slspy 7 d	-0.36933	-0.7422	0.0035	0.052	ns	NO				slspy 7 d	-.35567*	-0.6233	-0.088	0.01	*	YES
	slspy 10 d	-2.04786*	-3.0369	-1.0588	0	****	YES			slspy 10 d	-0.82017	-1.9651	0.3247	0.156	ns	NO				slspy 10 d	3.06634*	2.2526	3.8801	0	****	YES				slspy 10 d	-0.17867	-0.5515	0.1942	0.34	ns	NO				slspy 10 d	-0.21	-0.4776	0.0576	0.121	ns	NO
	slspy 15 d	-1.38474*	-2.3738	-0.3957	0.007	**	YES			slspy 15 d	-0.93652	-2.0814	0.2084	0.107	ns	NO				slspy 15 d	2.94427*	2.1306	3.758	0	****	YES				slspy 15 d	-0.09867	-0.4715	0.2742	0.597	ns	NO				slspy 15 d	-0.091	-0.3586	0.1766	0.497	ns	NO
	slsec1-1 slspy 0 d	1.90513*	0.9161	2.8942	0	****	YES			slsec1-1 slspy 0 d	3.59826*	2.4533	4.7432	0	****	YES				slsec1-1 slspy 0 d	4.37531*	3.5616	5.189	0	****	YES				slsec1-1 slspy 0 d	-2.49067*	-2.8635	-2.1178	0	****	YES				slsec1-1 slspy 0 d	-2.60467*	-2.8723	-2.337	0	****	YES
	slsec1-1 slspy 2 d	1.86396*	0.8749	2.853	0	****	YES			slsec1-1 slspy 2 d	2.04820*	0.9033	3.1931	0.001	**	YES				slsec1-1 slspy 2 d	4.43252*	3.6188	5.2462	0	****	YES				slsec1-1 slspy 2 d	-2.37867*	-2.7515	-2.0058	0	****	YES				slsec1-1 slspy 2 d	-1.49833*	-1.766	-1.2307	0	****	YES
	slsec1-1 slspy 4 d	1.49512*	0.5061	2.4842	0.004	**	YES			slsec1-1 slspy 4 d	0.38191	-0.763	1.5268	0.506	ns	NO				slsec1-1 slspy 4 d	4.46261*	3.6489	5.2763	0	****	YES				slsec1-1 slspy 4 d	-1.72367*	-2.0965	-1.3508	0	****	YES				slsec1-1 slspy 4 d	-.56333*	-0.831	-0.2957	0	****	YES
	slsec1-1 slspy 7 d	-0.30771	-1.2968	0.6814	0.535	ns	NO			slsec1-1 slspy 7 d	-1.28334*	-2.4283	-0.1384	0.029	*	YES				slsec1-1 slspy 7 d	3.97962*	3.1659	4.7933	0	****	YES				slsec1-1 slspy 7 d	-.67667*	-1.0495	-0.3038	0.001	**	YES				slsec1-1 slspy 7 d	-0.26567	-0.5333	0.002	0.052	ns	NO
	slsec1-1 slspy 10 d	-1.25742*	-2.2465	-0.2684	0.014	*	YES			slsec1-1 slspy 10 d	-1.84678*	-2.9917	-0.7019	0.002	**	YES				slsec1-1 slspy 10 d	3.18839*	2.3747	4.0021	0	****	YES				slsec1-1 slspy 10 d	-.38600*	-0.7589	-0.0131	0.043	*	YES				slsec1-1 slspy 10 d	-0.19267	-0.4603	0.075	0.154	ns	NO
	slsec1-1 slspy 15 d	-1.39260*	-2.3817	-0.4035	0.007	**	YES			slsec1-1 slspy 15 d	0.42483	-0.7201	1.5698	0.459	ns	NO				slsec1-1 slspy 15 d	3.09407*	2.2804	3.9078	0	****	YES				slsec1-1 slspy 15 d	-0.08967	-0.4625	0.2832	0.631	ns	NO				slsec1-1 slspy 15 d	-0.14333	-0.411	0.1243	0.287	ns	NO
slsec1-1 0 d	WT 0 d	-0.43033	-1.4194	0.5587	0.386	ns	NO		slsec1-1 0 d	WT 0 d	-0.43033	-1.5752	0.7146	0.454	ns	NO			slsec1-1 0 d	WT 0 d	-0.43033	-1.244	0.3834	0.293	ns	NO			slsec1-1 0 d	WT 0 d	0.13367	-0.2392	0.5065	0.475	ns	NO			slsec1-1 0 d	WT 0 d	0.13367	-0.134	0.4013	0.32	ns	NO			slsec1-1 0 d
	WT 2 d	-2.89553*	-3.8846	-1.9065	0	****	YES			WT 2 d	-5.55094*	-6.6959	-4.406	0	****	YES				WT 2 d	-0.5549	-1.3686	0.2588	0.177	ns	NO				WT 2 d	1.05500*	0.6821	1.4279	0	****	YES				WT 2 d	1.54333*	1.2757	1.811	0	****	YES
	WT 4 d	-4.36578*	-5.3548	-3.3767	0	****	YES			WT 4 d	-6.74218*	-7.8871	-5.5973	0	****	YES				WT 4 d	-0.58057	-1.3943	0.2331	0.158	ns	NO				WT 4 d	1.99033*	1.6175	2.3632	0	****	YES				WT 4 d	2.17400*	1.9064	2.4416	0	****	YES
	WT 7 d	-6.07394*	-7.063	-5.0849	0	****	YES			WT 7 d	-8.20984*	-9.3548	-7.0649	0	****	YES				WT 7 d	-1.15211*	-1.9658	-0.3384	0.006	**	YES				WT 7 d	2.19133*	1.8185	2.5642	0	****	YES				WT 7 d	2.23667*	1.969	2.5043	0	****	YES
	WT 10 d	-3.01605*	-4.0051	-2.027	0	****	YES			WT 10 d	-9.22596*	-10.3709	-8.081	0	****	YES				WT 10 d	-2.65959*	-3.4733	-1.8459	0	****	YES				WT 10 d	2.31100*	1.9381	2.6839	0	****	YES				WT 10 d	2.40600*	2.1384	2.6736	0	****	YES
	WT 15 d	-2.01032*	-2.9994	-1.0213	0	****	YES			WT 15 d	-3.77119*	-4.9161	-2.6263	0	****	YES				WT 15 d	-4.54824*	-5.362	-3.7345	0	****	YES				WT 15 d	2.37133*	1.9985	2.7442	0	****	YES				WT 15 d	2.48533*	2.2177	2.753	0	****	YES
	slsec1-1 2 d	-0.89399	-1.883	0.0951	0.075	ns	NO			slsec1-1 2 d	-3.13365*	-4.2786	-1.9887	0	****	YES				slsec1-1 2 d	-0.24184	-1.0556	0.5719	0.553	ns	NO				slsec1-1 2 d	.61600*	0.2431	0.9889	0.002	**	YES				slsec1-1 2 d	1.62712*	1.3595	1.8947	0	****	YES
	slsec1-1 4 d	-1.66375*	-2.6528	-0.6747	0.001	**	YES			slsec1-1 4 d	-2.90371*	-4.0486	-1.7588	0	****	YES				slsec1-1 4 d	-0.2847	-1.0984	0.529	0.485	ns	NO				slsec1-1 4 d	1.61457*	1.2417	1.9874	0	****	YES				slsec1-1 4 d	1.88400*	1.6164	2.1516	0	****	YES
	slsec1-1 7 d	-3.74290*	-4.732	-2.7538	0	****	YES			slsec1-1 7 d	-6.09702*	-7.2419	-4.9521	0	****	YES				slsec1-1 7 d	-0.47108	-1.2848	0.3426	0.25	ns	NO				slsec1-1 7 d	2.13830*	1.7654	2.5112	0	****	YES				slsec1-1 7 d	2.15233*	1.8847	2.42	0	****	YES
	slsec1-1 10 d	-3.72870*	-4.7178	-2.7396	0	****	YES			slsec1-1 10 d	-6.28983*	-7.4347	-5.1449	0	****	YES				slsec1-1 10 d	-1.29201*	-2.1057	-0.4783	0.002	**	YES				slsec1-1 10 d	2.16500*	1.7921	2.5379	0	****	YES				slsec1-1 10 d	2.45733*	2.1897	2.725	0	****	YES
	slsec1-1 15 d	-2.75715*	-3.7462	-1.7681	0	****	YES			slsec1-1 15 d	-5.68868*	-6.8336	-4.5438	0	****	YES				slsec1-1 15 d	-2.78531*	-3.599	-1.9716	0	****	YES				slsec1-1 15 d	2.29300*	1.9201	2.6659	0	****	YES				slsec1-1 15 d	2.47567*	2.208	2.7433	0	****	YES
	slspy 0 d	-0.05224	-1.0413	0.9368	0.916	ns	NO			slspy 0 d	-0.05224	-1.1972	1.0927	0.927	ns	NO				slspy 0 d	-0.05224	-0.866	0.7615	0.898	ns	NO				slspy 0 d	-0.07733	-0.4502	0.2955	0.679	ns	NO				slspy 0 d	-0.07733	-0.345	0.1903	0.564	ns	NO
	slspy 2 d	-0.08894	-1.078	0.9001	0.857	ns	NO			slspy 2 d	-2.43255*	-3.5775	-1.2876	0	****	YES				slspy 2 d	-0.19647	-1.0102	0.6172	0.63	ns	NO				slspy 2 d	0.29467	-0.0782	0.6675	0.119	ns	NO				slspy 2 d	1.52508*	1.2575	1.7927	0	****	YES
	slspy 4 d	-0.7319	-1.721	0.2572	0.143	ns	NO			slspy 4 d	-4.66943*	-5.8143	-3.5245	0	****	YES				slspy 4 d	-0.24042	-1.0541	0.5733	0.555	ns	NO				slspy 4 d	.41733*	0.0445	0.7902	0.029	*	YES				slspy 4 d	1.90567*	1.638	2.1733	0	****	YES
	slspy 7 d	-2.97416*	-3.9632	-1.9851	0	****	YES			slspy 7 d	-5.22819*	-6.3731	-4.0833	0	****	YES				slspy 7 d	-0.73966	-1.5534	0.0741	0.074	ns	NO				slspy 7 d	2.00200*	1.6291	2.3749	0	****	YES				slspy 7 d	2.12967*	1.862	2.3973	0	****	YES
	slspy 10 d	-4.05819*	-5.0472	-3.0691	0	****	YES			slspy 10 d	-4.59136*	-5.7363	-3.4464	0	****	YES				slspy 10 d	-1.48190*	-2.2956	-0.6682	0.001	**	YES				slspy 10 d	2.19267*	1.8198	2.5655	0	****	YES				slspy 10 d	2.27533*	2.0077	2.543	0	****	YES
	slspy 15 d	-3.39506*	-4.3841	-2.406	0	****	YES			slspy 15 d	-4.70771*	-5.8526	-3.5628	0	****	YES				slspy 15 d	-1.60397*	-2.4177	-0.7903	0	****	YES				slspy 15 d	2.27267*	1.8998	2.6455	0	****	YES				slspy 15 d	2.39433*	2.1267	2.662	0	****	YES
	slsec1-1 slspy 0 d	-0.10519	-1.0943	0.8839	0.832	ns	NO			slsec1-1 slspy 0 d	-0.17293	-1.3178	0.972	0.763	ns	NO				slsec1-1 slspy 0 d	-0.17293	-0.9866	0.6408	0.671	ns	NO				slsec1-1 slspy 0 d	-0.11933	-0.4922	0.2535	0.523	ns	NO				slsec1-1 slspy 0 d	-0.11933	-0.387	0.1483	0.374	ns	NO
	slsec1-1 slspy 2 d	-0.14636	-1.1354	0.8427	0.767	ns	NO			slsec1-1 slspy 2 d	-1.72299*	-2.8679	-0.5781	0.004	**	YES				slsec1-1 slspy 2 d	-0.11572	-0.9294	0.698	0.776	ns	NO				slsec1-1 slspy 2 d	-0.00733	-0.3802	0.3655	0.969	ns	NO				slsec1-1 slspy 2 d	.98700*	0.7194	1.2546	0	****	YES
	slsec1-1 slspy 4 d	-0.5152	-1.5043	0.4739	0.3	ns	NO			slsec1-1 slspy 4 d	-3.38928*	-4.5342	-2.2444	0	****	YES				slsec1-1 slspy 4 d	-0.08563	-0.8993	0.7281	0.833	ns	NO				slsec1-1 slspy 4 d	.64767*	0.2748	1.0205	0.001	**	YES				slsec1-1 slspy 4 d	1.92200*	1.6544	2.1896	0	****	YES
	slsec1-1 slspy 7 d	-2.31803*	-3.3071	-1.329	0	****	YES			slsec1-1 slspy 7 d	-5.05452*	-6.1994	-3.9096	0	****	YES				slsec1-1 slspy 7 d	-0.56862	-1.3823	0.2451	0.166	ns	NO				slsec1-1 slspy 7 d	1.69467*	1.3218	2.0675	0	****	YES				slsec1-1 slspy 7 d	2.21967*	1.952	2.4873	0	****	YES
	slsec1-1 slspy 10 d	-3.26774*	-4.2568	-2.2787	0	****	YES			slsec1-1 slspy 10 d	-5.61796*	-6.7629	-4.473	0	****	YES				slsec1-1 slspy 10 d	-1.35985*	-2.1736	-0.5461	0.002	**	YES				slsec1-1 slspy 10 d	1.98533*	1.6125	2.3582	0	****	YES				slsec1-1 slspy 10 d	2.29267*	2.025	2.5603	0	****	YES
	slsec1-1 slspy 15 d	-3.40292*	-4.392	-2.4139	0	****	YES			slsec1-1 slspy 15 d	-3.34635*	-4.4913	-2.2014	0	****	YES				slsec1-1 slspy 15 d	-1.45417*	-2.2679	-0.6405	0.001	**	YES				slsec1-1 slspy 15 d	2.28167*	1.9088	2.6545	0	****	YES				slsec1-1 slspy 15 d	2.34200*	2.0744	2.6096	0	****	YES
slsec1-1 2 d	WT 0 d	0.46366	-0.5254	1.4527	0.351	ns	NO		slsec1-1 2 d	WT 0 d	2.70332*	1.5584	3.8482	0	****	YES			slsec1-1 2 d	WT 0 d	-0.18849	-1.0022	0.6252	0.644	ns	NO			slsec1-1 2 d	WT 0 d	-.48233*	-0.8552	-0.1095	0.012	*	YES			slsec1-1 2 d	WT 0 d	-1.49345*	-1.7611	-1.2258	0	****	YES			slsec1-1 2 d
	WT 2 d	-2.00155*	-2.9906	-1.0125	0	****	YES			WT 2 d	-2.41729*	-3.5622	-1.2724	0	****	YES				WT 2 d	-0.31306	-1.1268	0.5007	0.443	ns	NO				WT 2 d	.43900*	0.0661	0.8119	0.022	*	YES				WT 2 d	-0.08378	-0.3514	0.1838	0.532	ns	NO
	WT 4 d	-3.47179*	-4.4609	-2.4827	0	****	YES			WT 4 d	-3.60853*	-4.7534	-2.4636	0	****	YES				WT 4 d	-0.33873	-1.1524	0.475	0.407	ns	NO				WT 4 d	1.37433*	1.0015	1.7472	0	****	YES				WT 4 d	.54688*	0.2793	0.8145	0	****	YES
	WT 7 d	-5.17996*	-6.169	-4.1909	0	****	YES			WT 7 d	-5.07618*	-6.2211	-3.9313	0	****	YES				WT 7 d	-.91027*	-1.724	-0.0966	0.029	*	YES				WT 7 d	1.57533*	1.2025	1.9482	0	****	YES				WT 7 d	.60955*	0.3419	0.8772	0	****	YES
	WT 10 d	-2.12206*	-3.1111	-1.133	0	****	YES			WT 10 d	-6.09231*	-7.2372	-4.9474	0	****	YES				WT 10 d	-2.41775*	-3.2315	-1.604	0	****	YES				WT 10 d	1.69500*	1.3221	2.0679	0	****	YES				WT 10 d	.77888*	0.5113	1.0465	0	****	YES
	WT 15 d	-1.11634*	-2.1054	-0.1273	0.028	*	YES			WT 15 d	-0.63753	-1.7825	0.5074	0.268	ns	NO				WT 15 d	-4.30640*	-5.1201	-3.4927	0	****	YES				WT 15 d	1.75533*	1.3825	2.1282	0	****	YES				WT 15 d	.85822*	0.5906	1.1258	0	****	YES
	slsec1-1 0 d	0.89399	-0.0951	1.883	0.075	ns	NO			slsec1-1 0 d	3.13365*	1.9887	4.2786	0	****	YES				slsec1-1 0 d	0.24184	-0.5719	1.0556	0.553	ns	NO				slsec1-1 0 d	-.61600*	-0.9889	-0.2431	0.002	**	YES				slsec1-1 0 d	-1.62712*	-1.8947	-1.3595	0	****	YES
	slsec1-1 4 d	-0.76976	-1.7588	0.2193	0.124	ns	NO			slsec1-1 4 d	0.22994	-0.915	1.3749	0.688	ns	NO				slsec1-1 4 d	-0.04286	-0.8566	0.7708	0.916	ns	NO				slsec1-1 4 d	.99857*	0.6257	1.3714	0	****	YES				slsec1-1 4 d	0.25688	-0.0107	0.5245	0.06	ns	NO
	slsec1-1 7 d	-2.84891*	-3.838	-1.8599	0	****	YES			slsec1-1 7 d	-2.96337*	-4.1083	-1.8185	0	****	YES				slsec1-1 7 d	-0.22924	-1.043	0.5845	0.574	ns	NO				slsec1-1 7 d	1.52230*	1.1494	1.8952	0	****	YES				slsec1-1 7 d	.52522*	0.2576	0.7928	0	****	YES
	slsec1-1 10 d	-2.83471*	-3.8238	-1.8457	0	****	YES			slsec1-1 10 d	-3.15618*	-4.3011	-2.0113	0	****	YES				slsec1-1 10 d	-1.05017*	-1.8639	-0.2365	0.013	*	YES				slsec1-1 10 d	1.54900*	1.1761	1.9219	0	****	YES				slsec1-1 10 d	.83022*	0.5626	1.0978	0	****	YES
	slsec1-1 15 d	-1.86316*	-2.8522	-0.8741	0	****	YES			slsec1-1 15 d	-2.55503*	-3.6999	-1.4101	0	****	YES				slsec1-1 15 d	-2.54347*	-3.3572	-1.7298	0	****	YES				slsec1-1 15 d	1.67700*	1.3041	2.0499	0	****	YES				slsec1-1 15 d	.84855*	0.5809	1.1162	0	****	YES
	slspy 0 d	0.84174	-0.1473	1.8308	0.094	ns	NO			slspy 0 d	3.08141*	1.9365	4.2263	0	****	YES				slspy 0 d	0.1896	-0.6241	1.0033	0.642	ns	NO				slspy 0 d	-.69333*	-1.0662	-0.3205	0	****	YES				slspy 0 d	-1.70445*	-1.9721	-1.4368	0	****	YES
	slspy 2 d	0.80504	-0.184	1.7941	0.108	ns	NO			slspy 2 d	0.70111	-0.4438	1.846	0.224	ns	NO				slspy 2 d	0.04537	-0.7683	0.8591	0.911	ns	NO				slspy 2 d	-0.32133	-0.6942	0.0515	0.09	ns	NO				slspy 2 d	-0.10203	-0.3697	0.1656	0.447	ns	NO
	slspy 4 d	0.16209	-0.827	1.1511	0.743	ns	NO			slspy 4 d	-1.53577*	-2.6807	-0.3909	0.01	*	YES				slspy 4 d	0.00142	-0.8123	0.8151	0.997	ns	NO				slspy 4 d	-0.19867	-0.5715	0.1742	0.289	ns	NO				slspy 4 d	.27855*	0.0109	0.5462	0.042	*	YES
	slspy 7 d	-2.08018*	-3.0692	-1.0911	0	****	YES			slspy 7 d	-2.09454*	-3.2395	-0.9496	0.001	**	YES				slspy 7 d	-0.49782	-1.3115	0.3159	0.225	ns	NO				slspy 7 d	1.38600*	1.0131	1.7589	0	****	YES				slspy 7 d	.50255*	0.2349	0.7702	0	****	YES
	slspy 10 d	-3.16420*	-4.1533	-2.1751	0	****	YES			slspy 10 d	-1.45770*	-2.6026	-0.3128	0.014	*	YES				slspy 10 d	-1.24006*	-2.0538	-0.4263	0.004	**	YES				slspy 10 d	1.57667*	1.2038	1.9495	0	****	YES				slspy 10 d	.64822*	0.3806	0.9158	0	****	YES
	slspy 15 d	-2.50108*	-3.4901	-1.512	0	****	YES			slspy 15 d	-1.57406*	-2.719	-0.4291	0.008	**	YES				slspy 15 d	-1.36213*	-2.1758	-0.5484	0.002	**	YES				slspy 15 d	1.65667*	1.2838	2.0295	0	****	YES				slspy 15 d	.76722*	0.4996	1.0348	0	****	YES
	slsec1-1 slspy 0 d	0.78879	-0.2003	1.7779	0.115	ns	NO			slsec1-1 slspy 0 d	2.96073*	1.8158	4.1056	0	****	YES				slsec1-1 slspy 0 d	0.06891	-0.7448	0.8826	0.866	ns	NO				slsec1-1 slspy 0 d	-.73533*	-1.1082	-0.3625	0	****	YES				slsec1-1 slspy 0 d	-1.74645*	-2.0141	-1.4788	0	****	YES
	slsec1-1 slspy 2 d	0.74763	-0.2414	1.7367	0.135	ns	NO			slsec1-1 slspy 2 d	1.41066*	0.2657	2.5556	0.017	*	YES				slsec1-1 slspy 2 d	0.12612	-0.6876	0.9398	0.757	ns	NO				slsec1-1 slspy 2 d	-.62333*	-0.9962	-0.2505	0.002	**	YES				slsec1-1 slspy 2 d	-.64012*	-0.9077	-0.3725	0	****	YES
	slsec1-1 slspy 4 d	0.37879	-0.6103	1.3678	0.445	ns	NO			slsec1-1 slspy 4 d	-0.25563	-1.4005	0.8893	0.656	ns	NO				slsec1-1 slspy 4 d	0.15621	-0.6575	0.9699	0.701	ns	NO				slsec1-1 slspy 4 d	0.03167	-0.3412	0.4045	0.865	ns	NO				slsec1-1 slspy 4 d	.29488*	0.0273	0.5625	0.032	*	YES
	slsec1-1 slspy 7 d	-1.42404*	-2.4131	-0.435	0.006	**	YES			slsec1-1 slspy 7 d	-1.92087*	-3.0658	-0.776	0.001	**	YES				slsec1-1 slspy 7 d	-0.32678	-1.1405	0.4869	0.423	ns	NO				slsec1-1 slspy 7 d	1.07867*	0.7058	1.4515	0	****	YES				slsec1-1 slspy 7 d	.59255*	0.3249	0.8602	0	****	YES
	slsec1-1 slspy 10 d	-2.37376*	-3.3628	-1.3847	0	****	YES			slsec1-1 slspy 10 d	-2.48431*	-3.6292	-1.3394	0	****	YES				slsec1-1 slspy 10 d	-1.11801*	-1.9317	-0.3043	0.008	**	YES				slsec1-1 slspy 10 d	1.36933*	0.9965	1.7422	0	****	YES				slsec1-1 slspy 10 d	.66555*	0.3979	0.9332	0	****	YES
	slsec1-1 slspy 15 d	-2.50893*	-3.498	-1.5199	0	****	YES			slsec1-1 slspy 15 d	-0.2127	-1.3576	0.9322	0.71	ns	NO				slsec1-1 slspy 15 d	-1.21233*	-2.026	-0.3986	0.004	**	YES				slsec1-1 slspy 15 d	1.66567*	1.2928	2.0385	0	****	YES				slsec1-1 slspy 15 d	.71488*	0.4473	0.9825	0	****	YES
slsec1-1 4 d	WT 0 d	1.23342*	0.2444	2.2225	0.016	*	YES		slsec1-1 4 d	WT 0 d	2.47338*	1.3285	3.6183	0	****	YES			slsec1-1 4 d	WT 0 d	-0.14563	-0.9593	0.6681	0.721	ns	NO			slsec1-1 4 d	WT 0 d	-1.48090*	-1.8538	-1.108	0	****	YES			slsec1-1 4 d	WT 0 d	-1.75033*	-2.018	-1.4827	0	****	YES			slsec1-1 4 d
	WT 2 d	-1.23178*	-2.2208	-0.2427	0.016	*	YES			WT 2 d	-2.64723*	-3.7921	-1.5023	0	****	YES				WT 2 d	-0.2702	-1.0839	0.5435	0.508	ns	NO				WT 2 d	-.55957*	-0.9324	-0.1867	0.004	**	YES				WT 2 d	-.34067*	-0.6083	-0.073	0.014	*	YES
	WT 4 d	-2.70203*	-3.6911	-1.713	0	****	YES			WT 4 d	-3.83847*	-4.9834	-2.6935	0	****	YES				WT 4 d	-0.29587	-1.1096	0.5178	0.468	ns	NO				WT 4 d	.37577*	0.0029	0.7486	0.048	*	YES				WT 4 d	.29000*	0.0224	0.5576	0.034	*	YES
	WT 7 d	-4.41020*	-5.3993	-3.4211	0	****	YES			WT 7 d	-5.30613*	-6.451	-4.1612	0	****	YES				WT 7 d	-.86740*	-1.6811	-0.0537	0.037	*	YES				WT 7 d	.57677*	0.2039	0.9496	0.003	**	YES				WT 7 d	.35267*	0.085	0.6203	0.011	*	YES
	WT 10 d	-1.35230*	-2.3414	-0.3632	0.008	**	YES			WT 10 d	-6.32225*	-7.4672	-5.1773	0	****	YES				WT 10 d	-2.37489*	-3.1886	-1.5612	0	****	YES				WT 10 d	.69643*	0.3236	1.0693	0	****	YES				WT 10 d	.52200*	0.2544	0.7896	0	****	YES
	WT 15 d	-0.34657	-1.3356	0.6425	0.485	ns	NO			WT 15 d	-0.86748	-2.0124	0.2774	0.134	ns	NO				WT 15 d	-4.26354*	-5.0772	-3.4498	0	****	YES				WT 15 d	.75677*	0.3839	1.1296	0	****	YES				WT 15 d	.60133*	0.3337	0.869	0	****	YES
	slsec1-1 0 d	1.66375*	0.6747	2.6528	0.001	**	YES			slsec1-1 0 d	2.90371*	1.7588	4.0486	0	****	YES				slsec1-1 0 d	0.2847	-0.529	1.0984	0.485	ns	NO				slsec1-1 0 d	-1.61457*	-1.9874	-1.2417	0	****	YES				slsec1-1 0 d	-1.88400*	-2.1516	-1.6164	0	****	YES
	slsec1-1 2 d	0.76976	-0.2193	1.7588	0.124	ns	NO			slsec1-1 2 d	-0.22994	-1.3749	0.915	0.688	ns	NO				slsec1-1 2 d	0.04286	-0.7708	0.8566	0.916	ns	NO				slsec1-1 2 d	-.99857*	-1.3714	-0.6257	0	****	YES				slsec1-1 2 d	-0.25688	-0.5245	0.0107	0.06	ns	NO
	slsec1-1 7 d	-2.07915*	-3.0682	-1.0901	0	****	YES			slsec1-1 7 d	-3.19331*	-4.3382	-2.0484	0	****	YES				slsec1-1 7 d	-0.18638	-1.0001	0.6273	0.647	ns	NO				slsec1-1 7 d	.52373*	0.1509	0.8966	0.007	**	YES				slsec1-1 7 d	.26833*	0.0007	0.536	0.049	*	YES
	slsec1-1 10 d	-2.06495*	-3.054	-1.0759	0	****	YES			slsec1-1 10 d	-3.38612*	-4.531	-2.2412	0	****	YES				slsec1-1 10 d	-1.00731*	-1.821	-0.1936	0.016	*	YES				slsec1-1 10 d	.55043*	0.1776	0.9233	0.005	**	YES				slsec1-1 10 d	.57333*	0.3057	0.841	0	****	YES
	slsec1-1 15 d	-1.09340*	-2.0825	-0.1043	0.031	*	YES			slsec1-1 15 d	-2.78497*	-3.9299	-1.6401	0	****	YES				slsec1-1 15 d	-2.50061*	-3.3143	-1.6869	0	****	YES				slsec1-1 15 d	.67843*	0.3056	1.0513	0.001	**	YES				slsec1-1 15 d	.59167*	0.324	0.8593	0	****	YES
	slspy 0 d	1.61151*	0.6224	2.6006	0.002	**	YES			slspy 0 d	2.85147*	1.7065	3.9964	0	****	YES				slspy 0 d	0.23246	-0.5813	1.0462	0.568	ns	NO				slspy 0 d	-1.69190*	-2.0648	-1.319	0	****	YES				slspy 0 d	-1.96133*	-2.229	-1.6937	0	****	YES
	slspy 2 d	1.57480*	0.5857	2.5639	0.002	**	YES			slspy 2 d	0.47116	-0.6738	1.6161	0.412	ns	NO				slspy 2 d	0.08823	-0.7255	0.9019	0.828	ns	NO				slspy 2 d	-1.31990*	-1.6928	-0.947	0	****	YES				slspy 2 d	-.35892*	-0.6265	-0.0913	0.01	*	YES
	slspy 4 d	0.93185	-0.0572	1.9209	0.064	ns	NO			slspy 4 d	-1.76572*	-2.9106	-0.6208	0.003	**	YES				slspy 4 d	0.04428	-0.7694	0.858	0.913	ns	NO				slspy 4 d	-1.19723*	-1.5701	-0.8244	0	****	YES				slspy 4 d	0.02167	-0.246	0.2893	0.871	ns	NO
	slspy 7 d	-1.31041*	-2.2995	-0.3214	0.01	*	YES			slspy 7 d	-2.32448*	-3.4694	-1.1796	0	****	YES				slspy 7 d	-0.45495	-1.2687	0.3588	0.267	ns	NO				slspy 7 d	.38743*	0.0146	0.7603	0.042	*	YES				slspy 7 d	0.24567	-0.022	0.5133	0.071	ns	NO
	slspy 10 d	-2.39444*	-3.3835	-1.4054	0	****	YES			slspy 10 d	-1.68765*	-2.8326	-0.5427	0.005	**	YES				slspy 10 d	-1.19719*	-2.0109	-0.3835	0.005	**	YES				slspy 10 d	.57810*	0.2052	0.951	0.003	**	YES				slspy 10 d	.39133*	0.1237	0.659	0.005	**	YES
	slspy 15 d	-1.73131*	-2.7204	-0.7423	0.001	**	YES			slspy 15 d	-1.80400*	-2.9489	-0.6591	0.003	**	YES				slspy 15 d	-1.31927*	-2.133	-0.5056	0.002	**	YES				slspy 15 d	.65810*	0.2852	1.031	0.001	**	YES				slspy 15 d	.51033*	0.2427	0.778	0	****	YES
	slsec1-1 slspy 0 d	1.55856*	0.5695	2.5476	0.003	**	YES			slsec1-1 slspy 0 d	2.73078*	1.5859	3.8757	0	****	YES				slsec1-1 slspy 0 d	0.11178	-0.7019	0.9255	0.784	ns	NO				slsec1-1 slspy 0 d	-1.73390*	-2.1068	-1.361	0	****	YES				slsec1-1 slspy 0 d	-2.00333*	-2.271	-1.7357	0	****	YES
	slsec1-1 slspy 2 d	1.51739*	0.5283	2.5064	0.003	**	YES			slsec1-1 slspy 2 d	1.18072*	0.0358	2.3256	0.044	*	YES				slsec1-1 slspy 2 d	0.16899	-0.6447	0.9827	0.678	ns	NO				slsec1-1 slspy 2 d	-1.62190*	-1.9948	-1.249	0	****	YES				slsec1-1 slspy 2 d	-.89700*	-1.1646	-0.6294	0	****	YES
	slsec1-1 slspy 4 d	1.14855*	0.1595	2.1376	0.024	*	YES			slsec1-1 slspy 4 d	-0.48557	-1.6305	0.6594	0.398	ns	NO				slsec1-1 slspy 4 d	0.19907	-0.6146	1.0128	0.625	ns	NO				slsec1-1 slspy 4 d	-.96690*	-1.3398	-0.594	0	****	YES				slsec1-1 slspy 4 d	0.038	-0.2296	0.3056	0.777	ns	NO
	slsec1-1 slspy 7 d	-0.65428	-1.6433	0.3348	0.19	ns	NO			slsec1-1 slspy 7 d	-2.15081*	-3.2957	-1.0059	0	****	YES				slsec1-1 slspy 7 d	-0.28392	-1.0976	0.5298	0.486	ns	NO				slsec1-1 slspy 7 d	0.0801	-0.2928	0.453	0.668	ns	NO				slsec1-1 slspy 7 d	.33567*	0.068	0.6033	0.015	*	YES
	slsec1-1 slspy 10 d	-1.60400*	-2.5931	-0.6149	0.002	**	YES			slsec1-1 slspy 10 d	-2.71425*	-3.8592	-1.5693	0	****	YES				slsec1-1 slspy 10 d	-1.07515*	-1.8889	-0.2614	0.011	*	YES				slsec1-1 slspy 10 d	0.37077	-0.0021	0.7436	0.051	ns	NO				slsec1-1 slspy 10 d	.40867*	0.141	0.6763	0.004	**	YES
	slsec1-1 slspy 15 d	-1.73917*	-2.7282	-0.7501	0.001	**	YES			slsec1-1 slspy 15 d	-0.44264	-1.5876	0.7023	0.441	ns	NO				slsec1-1 slspy 15 d	-1.16947*	-1.9832	-0.3558	0.006	**	YES				slsec1-1 slspy 15 d	.66710*	0.2942	1.04	0.001	**	YES				slsec1-1 slspy 15 d	.45800*	0.1904	0.7256	0.001	**	YES
slsec1-1 7 d	WT 0 d	3.31257*	2.3235	4.3016	0	****	YES		slsec1-1 7 d	WT 0 d	5.66669*	4.5218	6.8116	0	****	YES			slsec1-1 7 d	WT 0 d	0.04075	-0.773	0.8545	0.92	ns	NO			slsec1-1 7 d	WT 0 d	-2.00463*	-2.3775	-1.6318	0	****	YES			slsec1-1 7 d	WT 0 d	-2.01867*	-2.2863	-1.751	0	****	YES			slsec1-1 7 d
	WT 2 d	0.84737	-0.1417	1.8364	0.091	ns	NO			WT 2 d	0.54608	-0.5988	1.691	0.342	ns	NO				WT 2 d	-0.08382	-0.8975	0.7299	0.837	ns	NO				WT 2 d	-1.08330*	-1.4562	-0.7104	0	****	YES				WT 2 d	-.60900*	-0.8766	-0.3414	0	****	YES
	WT 4 d	-0.62288	-1.6119	0.3662	0.212	ns	NO			WT 4 d	-0.64516	-1.7901	0.4998	0.263	ns	NO				WT 4 d	-0.10949	-0.9232	0.7042	0.788	ns	NO				WT 4 d	-0.14797	-0.5208	0.2249	0.429	ns	NO				WT 4 d	0.02167	-0.246	0.2893	0.871	ns	NO
	WT 7 d	-2.33104*	-3.3201	-1.342	0	****	YES			WT 7 d	-2.11282*	-3.2577	-0.9679	0.001	**	YES				WT 7 d	-0.68103	-1.4947	0.1327	0.099	ns	NO				WT 7 d	0.05303	-0.3198	0.4259	0.776	ns	NO				WT 7 d	0.08433	-0.1833	0.352	0.529	ns	NO
	WT 10 d	0.72685	-0.2622	1.7159	0.146	ns	NO			WT 10 d	-3.12894*	-4.2739	-1.984	0	****	YES				WT 10 d	-2.18851*	-3.0022	-1.3748	0	****	YES				WT 10 d	0.1727	-0.2002	0.5456	0.356	ns	NO				WT 10 d	0.25367	-0.014	0.5213	0.063	ns	NO
	WT 15 d	1.73258*	0.7435	2.7216	0.001	**	YES			WT 15 d	2.32583*	1.1809	3.4708	0	****	YES				WT 15 d	-4.07716*	-4.8909	-3.2634	0	****	YES				WT 15 d	0.23303	-0.1398	0.6059	0.215	ns	NO				WT 15 d	.33300*	0.0654	0.6006	0.016	*	YES
	slsec1-1 0 d	3.74290*	2.7538	4.732	0	****	YES			slsec1-1 0 d	6.09702*	4.9521	7.2419	0	****	YES				slsec1-1 0 d	0.47108	-0.3426	1.2848	0.25	ns	NO				slsec1-1 0 d	-2.13830*	-2.5112	-1.7654	0	****	YES				slsec1-1 0 d	-2.15233*	-2.42	-1.8847	0	****	YES
	slsec1-1 2 d	2.84891*	1.8599	3.838	0	****	YES			slsec1-1 2 d	2.96337*	1.8185	4.1083	0	****	YES				slsec1-1 2 d	0.22924	-0.5845	1.043	0.574	ns	NO				slsec1-1 2 d	-1.52230*	-1.8952	-1.1494	0	****	YES				slsec1-1 2 d	-.52522*	-0.7928	-0.2576	0	****	YES
	slsec1-1 4 d	2.07915*	1.0901	3.0682	0	****	YES			slsec1-1 4 d	3.19331*	2.0484	4.3382	0	****	YES				slsec1-1 4 d	0.18638	-0.6273	1.0001	0.647	ns	NO				slsec1-1 4 d	-.52373*	-0.8966	-0.1509	0.007	**	YES				slsec1-1 4 d	-.26833*	-0.536	-0.0007	0.049	*	YES
	slsec1-1 10 d	0.0142	-0.9749	1.0033	0.977	ns	NO			slsec1-1 10 d	-0.19281	-1.3377	0.9521	0.736	ns	NO				slsec1-1 10 d	-.82093*	-1.6346	-0.0072	0.048	*	YES				slsec1-1 10 d	0.0267	-0.3462	0.3996	0.886	ns	NO				slsec1-1 10 d	.30500*	0.0374	0.5726	0.026	*	YES
	slsec1-1 15 d	0.98575	-0.0033	1.9748	0.051	ns	NO			slsec1-1 15 d	0.40834	-0.7366	1.5533	0.477	ns	NO				slsec1-1 15 d	-2.31423*	-3.1279	-1.5005	0	****	YES				slsec1-1 15 d	0.1547	-0.2182	0.5276	0.408	ns	NO				slsec1-1 15 d	.32333*	0.0557	0.591	0.019	*	YES
	slspy 0 d	3.69066*	2.7016	4.6797	0	****	YES			slspy 0 d	6.04478*	4.8999	7.1897	0	****	YES				slspy 0 d	0.41884	-0.3949	1.2325	0.306	ns	NO				slspy 0 d	-2.21563*	-2.5885	-1.8428	0	****	YES				slspy 0 d	-2.22967*	-2.4973	-1.962	0	****	YES
	slspy 2 d	3.65396*	2.6649	4.643	0	****	YES			slspy 2 d	3.66448*	2.5196	4.8094	0	****	YES				slspy 2 d	0.27461	-0.5391	1.0883	0.501	ns	NO				slspy 2 d	-1.84363*	-2.2165	-1.4708	0	****	YES				slspy 2 d	-.62725*	-0.8949	-0.3596	0	****	YES
	slspy 4 d	3.01100*	2.0219	4.0001	0	****	YES			slspy 4 d	1.42760*	0.2827	2.5725	0.016	*	YES				slspy 4 d	0.23066	-0.5831	1.0444	0.571	ns	NO				slspy 4 d	-1.72097*	-2.0938	-1.3481	0	****	YES				slspy 4 d	-0.24667	-0.5143	0.021	0.07	ns	NO
	slspy 7 d	0.76874	-0.2203	1.7578	0.125	ns	NO			slspy 7 d	0.86883	-0.2761	2.0137	0.134	ns	NO				slspy 7 d	-0.26858	-1.0823	0.5451	0.51	ns	NO				slspy 7 d	-0.1363	-0.5092	0.2366	0.466	ns	NO				slspy 7 d	-0.02267	-0.2903	0.245	0.865	ns	NO
	slspy 10 d	-0.31529	-1.3043	0.6738	0.525	ns	NO			slspy 10 d	1.50566*	0.3607	2.6506	0.011	*	YES				slspy 10 d	-1.01082*	-1.8245	-0.1971	0.016	*	YES				slspy 10 d	0.05437	-0.3185	0.4272	0.771	ns	NO				slspy 10 d	0.123	-0.1446	0.3906	0.36	ns	NO
	slspy 15 d	0.34784	-0.6412	1.3369	0.483	ns	NO			slspy 15 d	1.38931*	0.2444	2.5342	0.018	*	YES				slspy 15 d	-1.13289*	-1.9466	-0.3192	0.007	**	YES				slspy 15 d	0.13437	-0.2385	0.5072	0.472	ns	NO				slspy 15 d	0.242	-0.0256	0.5096	0.075	ns	NO
	slsec1-1 slspy 0 d	3.63771*	2.6486	4.6268	0	****	YES			slsec1-1 slspy 0 d	5.92409*	4.7792	7.069	0	****	YES				slsec1-1 slspy 0 d	0.29815	-0.5156	1.1119	0.465	ns	NO				slsec1-1 slspy 0 d	-2.25763*	-2.6305	-1.8848	0	****	YES				slsec1-1 slspy 0 d	-2.27167*	-2.5393	-2.004	0	****	YES
	slsec1-1 slspy 2 d	3.59654*	2.6075	4.5856	0	****	YES			slsec1-1 slspy 2 d	4.37403*	3.2291	5.5189	0	****	YES				slsec1-1 slspy 2 d	0.35536	-0.4583	1.1691	0.384	ns	NO				slsec1-1 slspy 2 d	-2.14563*	-2.5185	-1.7728	0	****	YES				slsec1-1 slspy 2 d	-1.16533*	-1.433	-0.8977	0	****	YES
	slsec1-1 slspy 4 d	3.22770*	2.2386	4.2168	0	****	YES			slsec1-1 slspy 4 d	2.70774*	1.5628	3.8527	0	****	YES				slsec1-1 slspy 4 d	0.38545	-0.4283	1.1992	0.346	ns	NO				slsec1-1 slspy 4 d	-1.49063*	-1.8635	-1.1178	0	****	YES				slsec1-1 slspy 4 d	-0.23033	-0.498	0.0373	0.09	ns	NO
	slsec1-1 slspy 7 d	1.42487*	0.4358	2.4139	0.006	**	YES			slsec1-1 slspy 7 d	1.0425	-0.1024	2.1874	0.073	ns	NO				slsec1-1 slspy 7 d	-0.09754	-0.9113	0.7162	0.811	ns	NO				slsec1-1 slspy 7 d	-.44363*	-0.8165	-0.0708	0.021	*	YES				slsec1-1 slspy 7 d	0.06733	-0.2003	0.335	0.615	ns	NO
	slsec1-1 slspy 10 d	0.47516	-0.5139	1.4642	0.339	ns	NO			slsec1-1 slspy 10 d	0.47906	-0.6659	1.624	0.404	ns	NO				slsec1-1 slspy 10 d	-.88877*	-1.7025	-0.0751	0.033	*	YES				slsec1-1 slspy 10 d	-0.15297	-0.5258	0.2199	0.414	ns	NO				slsec1-1 slspy 10 d	0.14033	-0.1273	0.408	0.297	ns	NO
	slsec1-1 slspy 15 d	0.33998	-0.6491	1.329	0.493	ns	NO			slsec1-1 slspy 15 d	2.75067*	1.6058	3.8956	0	****	YES				slsec1-1 slspy 15 d	-.98309*	-1.7968	-0.1694	0.019	*	YES				slsec1-1 slspy 15 d	0.14337	-0.2295	0.5162	0.443	ns	NO				slsec1-1 slspy 15 d	0.18967	-0.078	0.4573	0.161	ns	NO
slsec1-1 10 d	WT 0 d	3.29837*	2.3093	4.2874	0	****	YES		slsec1-1 10 d	WT 0 d	5.85950*	4.7146	7.0044	0	****	YES			slsec1-1 10 d	WT 0 d	.86169*	0.048	1.6754	0.038	*	YES			slsec1-1 10 d	WT 0 d	-2.03133*	-2.4042	-1.6585	0	****	YES			slsec1-1 10 d	WT 0 d	-2.32367*	-2.5913	-2.056	0	****	YES			slsec1-1 10 d
	WT 2 d	0.83317	-0.1559	1.8222	0.097	ns	NO			WT 2 d	0.73889	-0.406	1.8838	0.201	ns	NO				WT 2 d	0.73712	-0.0766	1.5508	0.075	ns	NO				WT 2 d	-1.11000*	-1.4829	-0.7371	0	****	YES				WT 2 d	-.91400*	-1.1816	-0.6464	0	****	YES
	WT 4 d	-0.63708	-1.6261	0.352	0.201	ns	NO			WT 4 d	-0.45235	-1.5973	0.6926	0.431	ns	NO				WT 4 d	0.71144	-0.1023	1.5252	0.085	ns	NO				WT 4 d	-0.17467	-0.5475	0.1982	0.351	ns	NO				WT 4 d	-.28333*	-0.551	-0.0157	0.038	*	YES
	WT 7 d	-2.34524*	-3.3343	-1.3562	0	****	YES			WT 7 d	-1.92001*	-3.0649	-0.7751	0.001	**	YES				WT 7 d	0.13991	-0.6738	0.9536	0.731	ns	NO				WT 7 d	0.02633	-0.3465	0.3992	0.888	ns	NO				WT 7 d	-0.22067	-0.4883	0.047	0.104	ns	NO
	WT 10 d	0.71265	-0.2764	1.7017	0.154	ns	NO			WT 10 d	-2.93613*	-4.081	-1.7912	0	****	YES				WT 10 d	-1.36757*	-2.1813	-0.5539	0.001	**	YES				WT 10 d	0.146	-0.2269	0.5189	0.435	ns	NO				WT 10 d	-0.05133	-0.319	0.2163	0.701	ns	NO
	WT 15 d	1.71838*	0.7293	2.7074	0.001	**	YES			WT 15 d	2.51864*	1.3737	3.6636	0	****	YES				WT 15 d	-3.25623*	-4.0699	-2.4425	0	****	YES				WT 15 d	0.20633	-0.1665	0.5792	0.271	ns	NO				WT 15 d	0.028	-0.2396	0.2956	0.834	ns	NO
	slsec1-1 0 d	3.72870*	2.7396	4.7178	0	****	YES			slsec1-1 0 d	6.28983*	5.1449	7.4347	0	****	YES				slsec1-1 0 d	1.29201*	0.4783	2.1057	0.002	**	YES				slsec1-1 0 d	-2.16500*	-2.5379	-1.7921	0	****	YES				slsec1-1 0 d	-2.45733*	-2.725	-2.1897	0	****	YES
	slsec1-1 2 d	2.83471*	1.8457	3.8238	0	****	YES			slsec1-1 2 d	3.15618*	2.0113	4.3011	0	****	YES				slsec1-1 2 d	1.05017*	0.2365	1.8639	0.013	*	YES				slsec1-1 2 d	-1.54900*	-1.9219	-1.1761	0	****	YES				slsec1-1 2 d	-.83022*	-1.0978	-0.5626	0	****	YES
	slsec1-1 4 d	2.06495*	1.0759	3.054	0	****	YES			slsec1-1 4 d	3.38612*	2.2412	4.531	0	****	YES				slsec1-1 4 d	1.00731*	0.1936	1.821	0.016	*	YES				slsec1-1 4 d	-.55043*	-0.9233	-0.1776	0.005	**	YES				slsec1-1 4 d	-.57333*	-0.841	-0.3057	0	****	YES
	slsec1-1 7 d	-0.0142	-1.0033	0.9749	0.977	ns	NO			slsec1-1 7 d	0.19281	-0.9521	1.3377	0.736	ns	NO				slsec1-1 7 d	.82093*	0.0072	1.6346	0.048	*	YES				slsec1-1 7 d	-0.0267	-0.3996	0.3462	0.886	ns	NO				slsec1-1 7 d	-.30500*	-0.5726	-0.0374	0.026	*	YES
	slsec1-1 15 d	0.97155	-0.0175	1.9606	0.054	ns	NO			slsec1-1 15 d	0.60115	-0.5438	1.7461	0.296	ns	NO				slsec1-1 15 d	-1.49330*	-2.307	-0.6796	0.001	**	YES				slsec1-1 15 d	0.128	-0.2449	0.5009	0.493	ns	NO				slsec1-1 15 d	0.01833	-0.2493	0.286	0.891	ns	NO
	slspy 0 d	3.67646*	2.6874	4.6655	0	****	YES			slspy 0 d	6.23759*	5.0927	7.3825	0	****	YES				slspy 0 d	1.23977*	0.4261	2.0535	0.004	**	YES				slspy 0 d	-2.24233*	-2.6152	-1.8695	0	****	YES				slspy 0 d	-2.53467*	-2.8023	-2.267	0	****	YES
	slspy 2 d	3.63976*	2.6507	4.6288	0	****	YES			slspy 2 d	3.85728*	2.7124	5.0022	0	****	YES				slspy 2 d	1.09554*	0.2818	1.9093	0.009	**	YES				slspy 2 d	-1.87033*	-2.2432	-1.4975	0	****	YES				slspy 2 d	-.93225*	-1.1999	-0.6646	0	****	YES
	slspy 4 d	2.99680*	2.0077	3.9859	0	****	YES			slspy 4 d	1.62040*	0.4755	2.7653	0.006	**	YES				slspy 4 d	1.05160*	0.2379	1.8653	0.012	*	YES				slspy 4 d	-1.74767*	-2.1205	-1.3748	0	****	YES				slspy 4 d	-.55167*	-0.8193	-0.284	0	****	YES
	slspy 7 d	0.75454	-0.2345	1.7436	0.132	ns	NO			slspy 7 d	1.06164	-0.0833	2.2066	0.068	ns	NO				slspy 7 d	0.55236	-0.2614	1.3661	0.179	ns	NO				slspy 7 d	-0.163	-0.5359	0.2099	0.384	ns	NO				slspy 7 d	-.32767*	-0.5953	-0.06	0.017	*	YES
	slspy 10 d	-0.32949	-1.3185	0.6596	0.506	ns	NO			slspy 10 d	1.69847*	0.5536	2.8434	0.004	**	YES				slspy 10 d	-0.18988	-1.0036	0.6238	0.641	ns	NO				slspy 10 d	0.02767	-0.3452	0.4005	0.882	ns	NO				slspy 10 d	-0.182	-0.4496	0.0856	0.178	ns	NO
	slspy 15 d	0.33364	-0.6554	1.3227	0.501	ns	NO			slspy 15 d	1.58212*	0.4372	2.727	0.008	**	YES				slspy 15 d	-0.31195	-1.1257	0.5018	0.445	ns	NO				slspy 15 d	0.10767	-0.2652	0.4805	0.564	ns	NO				slspy 15 d	-0.063	-0.3306	0.2046	0.638	ns	NO
	slsec1-1 slspy 0 d	3.62351*	2.6344	4.6126	0	****	YES			slsec1-1 slspy 0 d	6.11690*	4.972	7.2618	0	****	YES				slsec1-1 slspy 0 d	1.11909*	0.3054	1.9328	0.008	**	YES				slsec1-1 slspy 0 d	-2.28433*	-2.6572	-1.9115	0	****	YES				slsec1-1 slspy 0 d	-2.57667*	-2.8443	-2.309	0	****	YES
	slsec1-1 slspy 2 d	3.58234*	2.5933	4.5714	0	****	YES			slsec1-1 slspy 2 d	4.56684*	3.4219	5.7118	0	****	YES				slsec1-1 slspy 2 d	1.17630*	0.3626	1.99	0.006	**	YES				slsec1-1 slspy 2 d	-2.17233*	-2.5452	-1.7995	0	****	YES				slsec1-1 slspy 2 d	-1.47033*	-1.738	-1.2027	0	****	YES
	slsec1-1 slspy 4 d	3.21350*	2.2244	4.2026	0	****	YES			slsec1-1 slspy 4 d	2.90055*	1.7556	4.0455	0	****	YES				slsec1-1 slspy 4 d	1.20638*	0.3927	2.0201	0.005	**	YES				slsec1-1 slspy 4 d	-1.51733*	-1.8902	-1.1445	0	****	YES				slsec1-1 slspy 4 d	-.53533*	-0.803	-0.2677	0	****	YES
	slsec1-1 slspy 7 d	1.41067*	0.4216	2.3997	0.006	**	YES			slsec1-1 slspy 7 d	1.23531*	0.0904	2.3802	0.035	*	YES				slsec1-1 slspy 7 d	0.72339	-0.0903	1.5371	0.08	ns	NO				slsec1-1 slspy 7 d	-.47033*	-0.8432	-0.0975	0.015	*	YES				slsec1-1 slspy 7 d	-0.23767	-0.5053	0.03	0.08	ns	NO
	slsec1-1 slspy 10 d	0.46096	-0.5281	1.45	0.353	ns	NO			slsec1-1 slspy 10 d	0.67187	-0.473	1.8168	0.244	ns	NO				slsec1-1 slspy 10 d	-0.06784	-0.8816	0.7459	0.868	ns	NO				slsec1-1 slspy 10 d	-0.17967	-0.5525	0.1932	0.337	ns	NO				slsec1-1 slspy 10 d	-0.16467	-0.4323	0.103	0.222	ns	NO
	slsec1-1 slspy 15 d	0.32578	-0.6633	1.3148	0.511	ns	NO			slsec1-1 slspy 15 d	2.94348*	1.7986	4.0884	0	****	YES				slsec1-1 slspy 15 d	-0.16216	-0.9759	0.6516	0.69	ns	NO				slsec1-1 slspy 15 d	0.11667	-0.2562	0.4895	0.532	ns	NO				slsec1-1 slspy 15 d	-0.11533	-0.383	0.1523	0.391	ns	NO
slsec1-1 15 d	WT 0 d	2.32682*	1.3378	3.3159	0	****	YES		slsec1-1 15 d	WT 0 d	5.25835*	4.1134	6.4033	0	****	YES			slsec1-1 15 d	WT 0 d	2.35498*	1.5413	3.1687	0	****	YES			slsec1-1 15 d	WT 0 d	-2.15933*	-2.5322	-1.7865	0	****	YES			slsec1-1 15 d	WT 0 d	-2.34200*	-2.6096	-2.0744	0	****	YES			slsec1-1 15 d
	WT 2 d	-0.13838	-1.1274	0.8507	0.78	ns	NO			WT 2 d	0.13774	-1.0072	1.2827	0.81	ns	NO				WT 2 d	2.23041*	1.4167	3.0441	0	****	YES				WT 2 d	-1.23800*	-1.6109	-0.8651	0	****	YES				WT 2 d	-.93233*	-1.2	-0.6647	0	****	YES
	WT 4 d	-1.60863*	-2.5977	-0.6196	0.002	**	YES			WT 4 d	-1.0535	-2.1984	0.0914	0.07	ns	NO				WT 4 d	2.20474*	1.391	3.0185	0	****	YES				WT 4 d	-0.30267	-0.6755	0.0702	0.109	ns	NO				WT 4 d	-.30167*	-0.5693	-0.034	0.028	*	YES
	WT 7 d	-3.31680*	-4.3059	-2.3277	0	****	YES			WT 7 d	-2.52116*	-3.6661	-1.3762	0	****	YES				WT 7 d	1.63320*	0.8195	2.4469	0	****	YES				WT 7 d	-0.10167	-0.4745	0.2712	0.586	ns	NO				WT 7 d	-0.239	-0.5066	0.0286	0.079	ns	NO
	WT 10 d	-0.2589	-1.248	0.7302	0.601	ns	NO			WT 10 d	-3.53728*	-4.6822	-2.3924	0	****	YES				WT 10 d	0.12572	-0.688	0.9394	0.757	ns	NO				WT 10 d	0.018	-0.3549	0.3909	0.923	ns	NO				WT 10 d	-0.06967	-0.3373	0.198	0.603	ns	NO
	WT 15 d	0.74683	-0.2422	1.7359	0.136	ns	NO			WT 15 d	1.91749*	0.7726	3.0624	0.002	**	YES				WT 15 d	-1.76293*	-2.5766	-0.9492	0	****	YES				WT 15 d	0.07833	-0.2945	0.4512	0.675	ns	NO				WT 15 d	0.00967	-0.258	0.2773	0.942	ns	NO
	slsec1-1 0 d	2.75715*	1.7681	3.7462	0	****	YES			slsec1-1 0 d	5.68868*	4.5438	6.8336	0	****	YES				slsec1-1 0 d	2.78531*	1.9716	3.599	0	****	YES				slsec1-1 0 d	-2.29300*	-2.6659	-1.9201	0	****	YES				slsec1-1 0 d	-2.47567*	-2.7433	-2.208	0	****	YES
	slsec1-1 2 d	1.86316*	0.8741	2.8522	0	****	YES			slsec1-1 2 d	2.55503*	1.4101	3.6999	0	****	YES				slsec1-1 2 d	2.54347*	1.7298	3.3572	0	****	YES				slsec1-1 2 d	-1.67700*	-2.0499	-1.3041	0	****	YES				slsec1-1 2 d	-.84855*	-1.1162	-0.5809	0	****	YES
	slsec1-1 4 d	1.09340*	0.1043	2.0825	0.031	*	YES			slsec1-1 4 d	2.78497*	1.6401	3.9299	0	****	YES				slsec1-1 4 d	2.50061*	1.6869	3.3143	0	****	YES				slsec1-1 4 d	-.67843*	-1.0513	-0.3056	0.001	**	YES				slsec1-1 4 d	-.59167*	-0.8593	-0.324	0	****	YES
	slsec1-1 7 d	-0.98575	-1.9748	0.0033	0.051	ns	NO			slsec1-1 7 d	-0.40834	-1.5533	0.7366	0.477	ns	NO				slsec1-1 7 d	2.31423*	1.5005	3.1279	0	****	YES				slsec1-1 7 d	-0.1547	-0.5276	0.2182	0.408	ns	NO				slsec1-1 7 d	-.32333*	-0.591	-0.0557	0.019	*	YES
	slsec1-1 10 d	-0.97155	-1.9606	0.0175	0.054	ns	NO			slsec1-1 10 d	-0.60115	-1.7461	0.5438	0.296	ns	NO				slsec1-1 10 d	1.49330*	0.6796	2.307	0.001	**	YES				slsec1-1 10 d	-0.128	-0.5009	0.2449	0.493	ns	NO				slsec1-1 10 d	-0.01833	-0.286	0.2493	0.891	ns	NO
	slspy 0 d	2.70491*	1.7158	3.694	0	****	YES			slspy 0 d	5.63644*	4.4915	6.7814	0	****	YES				slspy 0 d	2.73307*	1.9194	3.5468	0	****	YES				slspy 0 d	-2.37033*	-2.7432	-1.9975	0	****	YES				slspy 0 d	-2.55300*	-2.8206	-2.2854	0	****	YES
	slspy 2 d	2.66820*	1.6791	3.6573	0	****	YES			slspy 2 d	3.25613*	2.1112	4.4011	0	****	YES				slspy 2 d	2.58884*	1.7751	3.4026	0	****	YES				slspy 2 d	-1.99833*	-2.3712	-1.6255	0	****	YES				slspy 2 d	-.95058*	-1.2182	-0.683	0	****	YES
	slspy 4 d	2.02525*	1.0362	3.0143	0	****	YES			slspy 4 d	1.01925	-0.1257	2.1642	0.08	ns	NO				slspy 4 d	2.54489*	1.7312	3.3586	0	****	YES				slspy 4 d	-1.87567*	-2.2485	-1.5028	0	****	YES				slspy 4 d	-.57000*	-0.8376	-0.3024	0	****	YES
	slspy 7 d	-0.21701	-1.2061	0.772	0.661	ns	NO			slspy 7 d	0.46049	-0.6844	1.6054	0.423	ns	NO				slspy 7 d	2.04565*	1.2319	2.8594	0	****	YES				slspy 7 d	-0.291	-0.6639	0.0819	0.123	ns	NO				slspy 7 d	-.34600*	-0.6136	-0.0784	0.012	*	YES
	slspy 10 d	-1.30104*	-2.2901	-0.312	0.011	*	YES			slspy 10 d	1.09732	-0.0476	2.2422	0.06	ns	NO				slspy 10 d	1.30341*	0.4897	2.1171	0.002	**	YES				slspy 10 d	-0.10033	-0.4732	0.2725	0.591	ns	NO				slspy 10 d	-0.20033	-0.468	0.0673	0.139	ns	NO
	slspy 15 d	-0.63791	-1.627	0.3511	0.201	ns	NO			slspy 15 d	0.98097	-0.1639	2.1259	0.091	ns	NO				slspy 15 d	1.18134*	0.3676	1.9951	0.005	**	YES				slspy 15 d	-0.02033	-0.3932	0.3525	0.913	ns	NO				slspy 15 d	-0.08133	-0.349	0.1863	0.544	ns	NO
	slsec1-1 slspy 0 d	2.65196*	1.6629	3.641	0	****	YES			slsec1-1 slspy 0 d	5.51575*	4.3708	6.6607	0	****	YES				slsec1-1 slspy 0 d	2.61238*	1.7987	3.4261	0	****	YES				slsec1-1 slspy 0 d	-2.41233*	-2.7852	-2.0395	0	****	YES				slsec1-1 slspy 0 d	-2.59500*	-2.8626	-2.3274	0	****	YES
	slsec1-1 slspy 2 d	2.61079*	1.6217	3.5998	0	****	YES			slsec1-1 slspy 2 d	3.96569*	2.8208	5.1106	0	****	YES				slsec1-1 slspy 2 d	2.66959*	1.8559	3.4833	0	****	YES				slsec1-1 slspy 2 d	-2.30033*	-2.6732	-1.9275	0	****	YES				slsec1-1 slspy 2 d	-1.48867*	-1.7563	-1.221	0	****	YES
	slsec1-1 slspy 4 d	2.24195*	1.2529	3.231	0	****	YES			slsec1-1 slspy 4 d	2.29940*	1.1545	3.4443	0	****	YES				slsec1-1 slspy 4 d	2.69968*	1.886	3.5134	0	****	YES				slsec1-1 slspy 4 d	-1.64533*	-2.0182	-1.2725	0	****	YES				slsec1-1 slspy 4 d	-.55367*	-0.8213	-0.286	0	****	YES
	slsec1-1 slspy 7 d	0.43912	-0.5499	1.4282	0.376	ns	NO			slsec1-1 slspy 7 d	0.63416	-0.5108	1.7791	0.271	ns	NO				slsec1-1 slspy 7 d	2.21669*	1.403	3.0304	0	****	YES				slsec1-1 slspy 7 d	-.59833*	-0.9712	-0.2255	0.002	**	YES				slsec1-1 slspy 7 d	-0.256	-0.5236	0.0116	0.06	ns	NO
	slsec1-1 slspy 10 d	-0.51059	-1.4997	0.4785	0.304	ns	NO			slsec1-1 slspy 10 d	0.07072	-1.0742	1.2156	0.902	ns	NO				slsec1-1 slspy 10 d	1.42546*	0.6117	2.2392	0.001	**	YES				slsec1-1 slspy 10 d	-0.30767	-0.6805	0.0652	0.104	ns	NO				slsec1-1 slspy 10 d	-0.183	-0.4506	0.0846	0.176	ns	NO
	slsec1-1 slspy 15 d	-0.64577	-1.6348	0.3433	0.196	ns	NO			slsec1-1 slspy 15 d	2.34233*	1.1974	3.4872	0	****	YES				slsec1-1 slspy 15 d	1.33114*	0.5174	2.1448	0.002	**	YES				slsec1-1 slspy 15 d	-0.01133	-0.3842	0.3615	0.952	ns	NO				slsec1-1 slspy 15 d	-0.13367	-0.4013	0.134	0.32	ns	NO
slspy 0 d	WT 0 d	-0.37808	-1.3671	0.611	0.446	ns	NO		slspy 0 d	WT 0 d	-0.37808	-1.523	0.7668	0.51	ns	NO			slspy 0 d	WT 0 d	-0.37808	-1.1918	0.4356	0.355	ns	NO			slspy 0 d	WT 0 d	0.211	-0.1619	0.5839	0.261	ns	NO			slspy 0 d	WT 0 d	0.211	-0.0566	0.4786	0.119	ns	NO			slspy 0 d
	WT 2 d	-2.84329*	-3.8323	-1.8542	0	****	YES			WT 2 d	-5.49870*	-6.6436	-4.3538	0	****	YES				WT 2 d	-0.50266	-1.3164	0.3111	0.22	ns	NO				WT 2 d	1.13233*	0.7595	1.5052	0	****	YES				WT 2 d	1.62067*	1.353	1.8883	0	****	YES
	WT 4 d	-4.31354*	-5.3026	-3.3245	0	****	YES			WT 4 d	-6.68993*	-7.8349	-5.545	0	****	YES				WT 4 d	-0.52833	-1.342	0.2854	0.198	ns	NO				WT 4 d	2.06767*	1.6948	2.4405	0	****	YES				WT 4 d	2.25133*	1.9837	2.519	0	****	YES
	WT 7 d	-6.02170*	-7.0108	-5.0326	0	****	YES			WT 7 d	-8.15759*	-9.3025	-7.0127	0	****	YES				WT 7 d	-1.09986*	-1.9136	-0.2862	0.009	**	YES				WT 7 d	2.26867*	1.8958	2.6415	0	****	YES				WT 7 d	2.31400*	2.0464	2.5816	0	****	YES
	WT 10 d	-2.96381*	-3.9529	-1.9747	0	****	YES			WT 10 d	-9.17372*	-10.3186	-8.0288	0	****	YES				WT 10 d	-2.60734*	-3.4211	-1.7936	0	****	YES				WT 10 d	2.38833*	2.0155	2.7612	0	****	YES				WT 10 d	2.48333*	2.2157	2.751	0	****	YES
	WT 15 d	-1.95808*	-2.9471	-0.969	0	****	YES			WT 15 d	-3.71894*	-4.8639	-2.574	0	****	YES				WT 15 d	-4.49600*	-5.3097	-3.6823	0	****	YES				WT 15 d	2.44867*	2.0758	2.8215	0	****	YES				WT 15 d	2.56267*	2.295	2.8303	0	****	YES
	slsec1-1 0 d	0.05224	-0.9368	1.0413	0.916	ns	NO			slsec1-1 0 d	0.05224	-1.0927	1.1972	0.927	ns	NO				slsec1-1 0 d	0.05224	-0.7615	0.866	0.898	ns	NO				slsec1-1 0 d	0.07733	-0.2955	0.4502	0.679	ns	NO				slsec1-1 0 d	0.07733	-0.1903	0.345	0.564	ns	NO
	slsec1-1 2 d	-0.84174	-1.8308	0.1473	0.094	ns	NO			slsec1-1 2 d	-3.08141*	-4.2263	-1.9365	0	****	YES				slsec1-1 2 d	-0.1896	-1.0033	0.6241	0.642	ns	NO				slsec1-1 2 d	.69333*	0.3205	1.0662	0	****	YES				slsec1-1 2 d	1.70445*	1.4368	1.9721	0	****	YES
	slsec1-1 4 d	-1.61151*	-2.6006	-0.6224	0.002	**	YES			slsec1-1 4 d	-2.85147*	-3.9964	-1.7065	0	****	YES				slsec1-1 4 d	-0.23246	-1.0462	0.5813	0.568	ns	NO				slsec1-1 4 d	1.69190*	1.319	2.0648	0	****	YES				slsec1-1 4 d	1.96133*	1.6937	2.229	0	****	YES
	slsec1-1 7 d	-3.69066*	-4.6797	-2.7016	0	****	YES			slsec1-1 7 d	-6.04478*	-7.1897	-4.8999	0	****	YES				slsec1-1 7 d	-0.41884	-1.2325	0.3949	0.306	ns	NO				slsec1-1 7 d	2.21563*	1.8428	2.5885	0	****	YES				slsec1-1 7 d	2.22967*	1.962	2.4973	0	****	YES
	slsec1-1 10 d	-3.67646*	-4.6655	-2.6874	0	****	YES			slsec1-1 10 d	-6.23759*	-7.3825	-5.0927	0	****	YES				slsec1-1 10 d	-1.23977*	-2.0535	-0.4261	0.004	**	YES				slsec1-1 10 d	2.24233*	1.8695	2.6152	0	****	YES				slsec1-1 10 d	2.53467*	2.267	2.8023	0	****	YES
	slsec1-1 15 d	-2.70491*	-3.694	-1.7158	0	****	YES			slsec1-1 15 d	-5.63644*	-6.7814	-4.4915	0	****	YES				slsec1-1 15 d	-2.73307*	-3.5468	-1.9194	0	****	YES				slsec1-1 15 d	2.37033*	1.9975	2.7432	0	****	YES				slsec1-1 15 d	2.55300*	2.2854	2.8206	0	****	YES
	slspy 2 d	-0.0367	-1.0258	0.9524	0.941	ns	NO			slspy 2 d	-2.38030*	-3.5252	-1.2354	0	****	YES				slspy 2 d	-0.14423	-0.9579	0.6695	0.723	ns	NO				slspy 2 d	0.372	-0.0009	0.7449	0.051	ns	NO				slspy 2 d	1.60242*	1.3348	1.87	0	****	YES
	slspy 4 d	-0.67966	-1.6687	0.3094	0.173	ns	NO			slspy 4 d	-4.61718*	-5.7621	-3.4723	0	****	YES				slspy 4 d	-0.18817	-1.0019	0.6255	0.644	ns	NO				slspy 4 d	.49467*	0.1218	0.8675	0.01	*	YES				slspy 4 d	1.98300*	1.7154	2.2506	0	****	YES
	slspy 7 d	-2.92192*	-3.911	-1.9329	0	****	YES			slspy 7 d	-5.17595*	-6.3209	-4.031	0	****	YES				slspy 7 d	-0.68741	-1.5011	0.1263	0.096	ns	NO				slspy 7 d	2.07933*	1.7065	2.4522	0	****	YES				slspy 7 d	2.20700*	1.9394	2.4746	0	****	YES
	slspy 10 d	-4.00594*	-4.995	-3.0169	0	****	YES			slspy 10 d	-4.53911*	-5.684	-3.3942	0	****	YES				slspy 10 d	-1.42965*	-2.2434	-0.6159	0.001	**	YES				slspy 10 d	2.27000*	1.8971	2.6429	0	****	YES				slspy 10 d	2.35267*	2.085	2.6203	0	****	YES
	slspy 15 d	-3.34282*	-4.3319	-2.3538	0	****	YES			slspy 15 d	-4.65546*	-5.8004	-3.5105	0	****	YES				slspy 15 d	-1.55173*	-2.3654	-0.738	0	****	YES				slspy 15 d	2.35000*	1.9771	2.7229	0	****	YES				slspy 15 d	2.47167*	2.204	2.7393	0	****	YES
	slsec1-1 slspy 0 d	-0.05295	-1.042	0.9361	0.915	ns	NO			slsec1-1 slspy 0 d	-0.12068	-1.2656	1.0242	0.833	ns	NO				slsec1-1 slspy 0 d	-0.12068	-0.9344	0.693	0.767	ns	NO				slsec1-1 slspy 0 d	-0.042	-0.4149	0.3309	0.822	ns	NO				slsec1-1 slspy 0 d	-0.042	-0.3096	0.2256	0.754	ns	NO
	slsec1-1 slspy 2 d	-0.09412	-1.0832	0.8949	0.849	ns	NO			slsec1-1 slspy 2 d	-1.67075*	-2.8157	-0.5258	0.005	**	YES				slsec1-1 slspy 2 d	-0.06347	-0.8772	0.7502	0.876	ns	NO				slsec1-1 slspy 2 d	0.07	-0.3029	0.4429	0.707	ns	NO				slsec1-1 slspy 2 d	1.06433*	0.7967	1.332	0	****	YES
	slsec1-1 slspy 4 d	-0.46296	-1.452	0.5261	0.351	ns	NO			slsec1-1 slspy 4 d	-3.33703*	-4.482	-2.1921	0	****	YES				slsec1-1 slspy 4 d	-0.03339	-0.8471	0.7803	0.935	ns	NO				slsec1-1 slspy 4 d	.72500*	0.3521	1.0979	0	****	YES				slsec1-1 slspy 4 d	1.99933*	1.7317	2.267	0	****	YES
	slsec1-1 slspy 7 d	-2.26578*	-3.2548	-1.2767	0	****	YES			slsec1-1 slspy 7 d	-5.00228*	-6.1472	-3.8574	0	****	YES				slsec1-1 slspy 7 d	-0.51638	-1.3301	0.2973	0.208	ns	NO				slsec1-1 slspy 7 d	1.77200*	1.3991	2.1449	0	****	YES				slsec1-1 slspy 7 d	2.29700*	2.0294	2.5646	0	****	YES
	slsec1-1 slspy 10 d	-3.21550*	-4.2046	-2.2264	0	****	YES			slsec1-1 slspy 10 d	-5.56572*	-6.7106	-4.4208	0	****	YES				slsec1-1 slspy 10 d	-1.30761*	-2.1213	-0.4939	0.002	**	YES				slsec1-1 slspy 10 d	2.06267*	1.6898	2.4355	0	****	YES				slsec1-1 slspy 10 d	2.37000*	2.1024	2.6376	0	****	YES
	slsec1-1 slspy 15 d	-3.35068*	-4.3397	-2.3616	0	****	YES			slsec1-1 slspy 15 d	-3.29411*	-4.439	-2.1492	0	****	YES				slsec1-1 slspy 15 d	-1.40193*	-2.2156	-0.5882	0.001	**	YES				slsec1-1 slspy 15 d	2.35900*	1.9861	2.7319	0	****	YES				slsec1-1 slspy 15 d	2.41933*	2.1517	2.687	0	****	YES
slspy 2 d	WT 0 d	-0.34138	-1.3304	0.6477	0.491	ns	NO		slspy 2 d	WT 0 d	2.00222*	0.8573	3.1471	0.001	**	YES			slspy 2 d	WT 0 d	-0.23386	-1.0476	0.5799	0.566	ns	NO			slspy 2 d	WT 0 d	-0.161	-0.5339	0.2119	0.39	ns	NO			slspy 2 d	WT 0 d	-1.39142*	-1.659	-1.1238	0	****	YES			slspy 2 d
	WT 2 d	-2.80659*	-3.7956	-1.8175	0	****	YES			WT 2 d	-3.11839*	-4.2633	-1.9735	0	****	YES				WT 2 d	-0.35843	-1.1721	0.4553	0.38	ns	NO				WT 2 d	.76033*	0.3875	1.1332	0	****	YES				WT 2 d	0.01825	-0.2494	0.2859	0.892	ns	NO
	WT 4 d	-4.27684*	-5.2659	-3.2878	0	****	YES			WT 4 d	-4.30963*	-5.4546	-3.1647	0	****	YES				WT 4 d	-0.3841	-1.1978	0.4296	0.347	ns	NO				WT 4 d	1.69567*	1.3228	2.0685	0	****	YES				WT 4 d	.64892*	0.3813	0.9165	0	****	YES
	WT 7 d	-5.98500*	-6.9741	-4.9959	0	****	YES			WT 7 d	-5.77729*	-6.9222	-4.6324	0	****	YES				WT 7 d	-.95564*	-1.7693	-0.1419	0.022	*	YES				WT 7 d	1.89667*	1.5238	2.2695	0	****	YES				WT 7 d	.71158*	0.444	0.9792	0	****	YES
	WT 10 d	-2.92711*	-3.9162	-1.938	0	****	YES			WT 10 d	-6.79341*	-7.9383	-5.6485	0	****	YES				WT 10 d	-2.46312*	-3.2768	-1.6494	0	****	YES				WT 10 d	2.01633*	1.6435	2.3892	0	****	YES				WT 10 d	.88092*	0.6133	1.1485	0	****	YES
	WT 15 d	-1.92138*	-2.9104	-0.9323	0	****	YES			WT 15 d	-1.33864*	-2.4836	-0.1937	0.023	*	YES				WT 15 d	-4.35177*	-5.1655	-3.5381	0	****	YES				WT 15 d	2.07667*	1.7038	2.4495	0	****	YES				WT 15 d	.96025*	0.6926	1.2279	0	****	YES
	slsec1-1 0 d	0.08894	-0.9001	1.078	0.857	ns	NO			slsec1-1 0 d	2.43255*	1.2876	3.5775	0	****	YES				slsec1-1 0 d	0.19647	-0.6172	1.0102	0.63	ns	NO				slsec1-1 0 d	-0.29467	-0.6675	0.0782	0.119	ns	NO				slsec1-1 0 d	-1.52508*	-1.7927	-1.2575	0	****	YES
	slsec1-1 2 d	-0.80504	-1.7941	0.184	0.108	ns	NO			slsec1-1 2 d	-0.70111	-1.846	0.4438	0.224	ns	NO				slsec1-1 2 d	-0.04537	-0.8591	0.7683	0.911	ns	NO				slsec1-1 2 d	0.32133	-0.0515	0.6942	0.09	ns	NO				slsec1-1 2 d	0.10203	-0.1656	0.3697	0.447	ns	NO
	slsec1-1 4 d	-1.57480*	-2.5639	-0.5857	0.002	**	YES			slsec1-1 4 d	-0.47116	-1.6161	0.6738	0.412	ns	NO				slsec1-1 4 d	-0.08823	-0.9019	0.7255	0.828	ns	NO				slsec1-1 4 d	1.31990*	0.947	1.6928	0	****	YES				slsec1-1 4 d	.35892*	0.0913	0.6265	0.01	*	YES
	slsec1-1 7 d	-3.65396*	-4.643	-2.6649	0	****	YES			slsec1-1 7 d	-3.66447*	-4.8094	-2.5196	0	****	YES				slsec1-1 7 d	-0.27461	-1.0883	0.5391	0.501	ns	NO				slsec1-1 7 d	1.84363*	1.4708	2.2165	0	****	YES				slsec1-1 7 d	.62725*	0.3596	0.8949	0	****	YES
	slsec1-1 10 d	-3.63976*	-4.6288	-2.6507	0	****	YES			slsec1-1 10 d	-3.85728*	-5.0022	-2.7124	0	****	YES				slsec1-1 10 d	-1.09554*	-1.9093	-0.2818	0.009	**	YES				slsec1-1 10 d	1.87033*	1.4975	2.2432	0	****	YES				slsec1-1 10 d	.93225*	0.6646	1.1999	0	****	YES
	slsec1-1 15 d	-2.66820*	-3.6573	-1.6791	0	****	YES			slsec1-1 15 d	-3.25613*	-4.4011	-2.1112	0	****	YES				slsec1-1 15 d	-2.58884*	-3.4026	-1.7751	0	****	YES				slsec1-1 15 d	1.99833*	1.6255	2.3712	0	****	YES				slsec1-1 15 d	.95058*	0.683	1.2182	0	****	YES
	slspy 0 d	0.0367	-0.9524	1.0258	0.941	ns	NO			slspy 0 d	2.38030*	1.2354	3.5252	0	****	YES				slspy 0 d	0.14423	-0.6695	0.9579	0.723	ns	NO				slspy 0 d	-0.372	-0.7449	0.0009	0.051	ns	NO				slspy 0 d	-1.60242*	-1.87	-1.3348	0	****	YES
	slspy 4 d	-0.64296	-1.632	0.3461	0.197	ns	NO			slspy 4 d	-2.23688*	-3.3818	-1.092	0	****	YES				slspy 4 d	-0.04395	-0.8577	0.7698	0.914	ns	NO				slspy 4 d	0.12267	-0.2502	0.4955	0.511	ns	NO				slspy 4 d	.38058*	0.113	0.6482	0.006	**	YES
	slspy 7 d	-2.88522*	-3.8743	-1.8962	0	****	YES			slspy 7 d	-2.79565*	-3.9406	-1.6507	0	****	YES				slspy 7 d	-0.54319	-1.3569	0.2705	0.186	ns	NO				slspy 7 d	1.70733*	1.3345	2.0802	0	****	YES				slspy 7 d	.60458*	0.337	0.8722	0	****	YES
	slspy 10 d	-3.96924*	-4.9583	-2.9802	0	****	YES			slspy 10 d	-2.15881*	-3.3037	-1.0139	0	****	YES				slspy 10 d	-1.28542*	-2.0991	-0.4717	0.003	**	YES				slspy 10 d	1.89800*	1.5251	2.2709	0	****	YES				slspy 10 d	.75025*	0.4826	1.0179	0	****	YES
	slspy 15 d	-3.30612*	-4.2952	-2.3171	0	****	YES			slspy 15 d	-2.27516*	-3.4201	-1.1302	0	****	YES				slspy 15 d	-1.40750*	-2.2212	-0.5938	0.001	**	YES				slspy 15 d	1.97800*	1.6051	2.3509	0	****	YES				slspy 15 d	.86925*	0.6016	1.1369	0	****	YES
	slsec1-1 slspy 0 d	-0.01625	-1.0053	0.9728	0.974	ns	NO			slsec1-1 slspy 0 d	2.25962*	1.1147	3.4045	0	****	YES				slsec1-1 slspy 0 d	0.02354	-0.7902	0.8373	0.954	ns	NO				slsec1-1 slspy 0 d	-.41400*	-0.7869	-0.0411	0.03	*	YES				slsec1-1 slspy 0 d	-1.64442*	-1.912	-1.3768	0	****	YES
	slsec1-1 slspy 2 d	-0.05742	-1.0465	0.9316	0.908	ns	NO			slsec1-1 slspy 2 d	0.70956	-0.4354	1.8545	0.219	ns	NO				slsec1-1 slspy 2 d	0.08075	-0.733	0.8945	0.843	ns	NO				slsec1-1 slspy 2 d	-0.302	-0.6749	0.0709	0.11	ns	NO				slsec1-1 slspy 2 d	-.53808*	-0.8057	-0.2705	0	****	YES
	slsec1-1 slspy 4 d	-0.42626	-1.4153	0.5628	0.391	ns	NO			slsec1-1 slspy 4 d	-0.95673	-2.1017	0.1882	0.099	ns	NO				slsec1-1 slspy 4 d	0.11084	-0.7029	0.9245	0.785	ns	NO				slsec1-1 slspy 4 d	0.353	-0.0199	0.7259	0.063	ns	NO				slsec1-1 slspy 4 d	.39692*	0.1293	0.6645	0.004	**	YES
	slsec1-1 slspy 7 d	-2.22908*	-3.2181	-1.24	0	****	YES			slsec1-1 slspy 7 d	-2.62198*	-3.7669	-1.4771	0	****	YES				slsec1-1 slspy 7 d	-0.37215	-1.1859	0.4416	0.362	ns	NO				slsec1-1 slspy 7 d	1.40000*	1.0271	1.7729	0	****	YES				slsec1-1 slspy 7 d	.69458*	0.427	0.9622	0	****	YES
	slsec1-1 slspy 10 d	-3.17880*	-4.1679	-2.1897	0	****	YES			slsec1-1 slspy 10 d	-3.18542*	-4.3303	-2.0405	0	****	YES				slsec1-1 slspy 10 d	-1.16338*	-1.9771	-0.3497	0.006	**	YES				slsec1-1 slspy 10 d	1.69067*	1.3178	2.0635	0	****	YES				slsec1-1 slspy 10 d	.76758*	0.5	1.0352	0	****	YES
	slsec1-1 slspy 15 d	-3.31397*	-4.303	-2.3249	0	****	YES			slsec1-1 slspy 15 d	-0.91381	-2.0587	0.2311	0.115	ns	NO				slsec1-1 slspy 15 d	-1.25770*	-2.0714	-0.444	0.003	**	YES				slsec1-1 slspy 15 d	1.98700*	1.6141	2.3599	0	****	YES				slsec1-1 slspy 15 d	.81692*	0.5493	1.0845	0	****	YES
slspy 4 d	WT 0 d	0.30157	-0.6875	1.2906	0.543	ns	NO		slspy 4 d	WT 0 d	4.23910*	3.0942	5.384	0	****	YES			slspy 4 d	WT 0 d	-0.18991	-1.0036	0.6238	0.641	ns	NO			slspy 4 d	WT 0 d	-0.28367	-0.6565	0.0892	0.133	ns	NO			slspy 4 d	WT 0 d	-1.77200*	-2.0396	-1.5044	0	****	YES			slspy 4 d
	WT 2 d	-2.16363*	-3.1527	-1.1746	0	****	YES			WT 2 d	-0.88151	-2.0264	0.2634	0.128	ns	NO				WT 2 d	-0.31448	-1.1282	0.4992	0.441	ns	NO				WT 2 d	.63767*	0.2648	1.0105	0.001	**	YES				WT 2 d	-.36233*	-0.63	-0.0947	0.009	**	YES
	WT 4 d	-3.63388*	-4.6229	-2.6448	0	****	YES			WT 4 d	-2.07275*	-3.2177	-0.9278	0.001	**	YES				WT 4 d	-0.34015	-1.1539	0.4736	0.405	ns	NO				WT 4 d	1.57300*	1.2001	1.9459	0	****	YES				WT 4 d	.26833*	0.0007	0.536	0.049	*	YES
	WT 7 d	-5.34204*	-6.3311	-4.353	0	****	YES			WT 7 d	-3.54041*	-4.6853	-2.3955	0	****	YES				WT 7 d	-.91169*	-1.7254	-0.098	0.029	*	YES				WT 7 d	1.77400*	1.4011	2.1469	0	****	YES				WT 7 d	.33100*	0.0634	0.5986	0.016	*	YES
	WT 10 d	-2.28415*	-3.2732	-1.2951	0	****	YES			WT 10 d	-4.55653*	-5.7015	-3.4116	0	****	YES				WT 10 d	-2.41917*	-3.2329	-1.6055	0	****	YES				WT 10 d	1.89367*	1.5208	2.2665	0	****	YES				WT 10 d	.50033*	0.2327	0.768	0	****	YES
	WT 15 d	-1.27842*	-2.2675	-0.2894	0.012	*	YES			WT 15 d	0.89824	-0.2467	2.0432	0.121	ns	NO				WT 15 d	-4.30782*	-5.1215	-3.4941	0	****	YES				WT 15 d	1.95400*	1.5811	2.3269	0	****	YES				WT 15 d	.57967*	0.312	0.8473	0	****	YES
	slsec1-1 0 d	0.7319	-0.2572	1.721	0.143	ns	NO			slsec1-1 0 d	4.66943*	3.5245	5.8143	0	****	YES				slsec1-1 0 d	0.24042	-0.5733	1.0541	0.555	ns	NO				slsec1-1 0 d	-.41733*	-0.7902	-0.0445	0.029	*	YES				slsec1-1 0 d	-1.90567*	-2.1733	-1.638	0	****	YES
	slsec1-1 2 d	-0.16209	-1.1511	0.827	0.743	ns	NO			slsec1-1 2 d	1.53577*	0.3909	2.6807	0.01	*	YES				slsec1-1 2 d	-0.00142	-0.8151	0.8123	0.997	ns	NO				slsec1-1 2 d	0.19867	-0.1742	0.5715	0.289	ns	NO				slsec1-1 2 d	-.27855*	-0.5462	-0.0109	0.042	*	YES
	slsec1-1 4 d	-0.93185	-1.9209	0.0572	0.064	ns	NO			slsec1-1 4 d	1.76572*	0.6208	2.9106	0.003	**	YES				slsec1-1 4 d	-0.04428	-0.858	0.7694	0.913	ns	NO				slsec1-1 4 d	1.19723*	0.8244	1.5701	0	****	YES				slsec1-1 4 d	-0.02167	-0.2893	0.246	0.871	ns	NO
	slsec1-1 7 d	-3.01100*	-4.0001	-2.0219	0	****	YES			slsec1-1 7 d	-1.42760*	-2.5725	-0.2827	0.016	*	YES				slsec1-1 7 d	-0.23066	-1.0444	0.5831	0.571	ns	NO				slsec1-1 7 d	1.72097*	1.3481	2.0938	0	****	YES				slsec1-1 7 d	0.24667	-0.021	0.5143	0.07	ns	NO
	slsec1-1 10 d	-2.99680*	-3.9859	-2.0077	0	****	YES			slsec1-1 10 d	-1.62040*	-2.7653	-0.4755	0.006	**	YES				slsec1-1 10 d	-1.05160*	-1.8653	-0.2379	0.012	*	YES				slsec1-1 10 d	1.74767*	1.3748	2.1205	0	****	YES				slsec1-1 10 d	.55167*	0.284	0.8193	0	****	YES
	slsec1-1 15 d	-2.02525*	-3.0143	-1.0362	0	****	YES			slsec1-1 15 d	-1.01925	-2.1642	0.1257	0.08	ns	NO				slsec1-1 15 d	-2.54489*	-3.3586	-1.7312	0	****	YES				slsec1-1 15 d	1.87567*	1.5028	2.2485	0	****	YES				slsec1-1 15 d	.57000*	0.3024	0.8376	0	****	YES
	slspy 0 d	0.67966	-0.3094	1.6687	0.173	ns	NO			slspy 0 d	4.61718*	3.4723	5.7621	0	****	YES				slspy 0 d	0.18817	-0.6255	1.0019	0.644	ns	NO				slspy 0 d	-.49467*	-0.8675	-0.1218	0.01	*	YES				slspy 0 d	-1.98300*	-2.2506	-1.7154	0	****	YES
	slspy 2 d	0.64296	-0.3461	1.632	0.197	ns	NO			slspy 2 d	2.23688*	1.092	3.3818	0	****	YES				slspy 2 d	0.04395	-0.7698	0.8577	0.914	ns	NO				slspy 2 d	-0.12267	-0.4955	0.2502	0.511	ns	NO				slspy 2 d	-.38058*	-0.6482	-0.113	0.006	**	YES
	slspy 7 d	-2.24226*	-3.2313	-1.2532	0	****	YES			slspy 7 d	-0.55877	-1.7037	0.5862	0.331	ns	NO				slspy 7 d	-0.49924	-1.313	0.3145	0.223	ns	NO				slspy 7 d	1.58467*	1.2118	1.9575	0	****	YES				slspy 7 d	0.224	-0.0436	0.4916	0.099	ns	NO
	slspy 10 d	-3.32629*	-4.3153	-2.3372	0	****	YES			slspy 10 d	0.07807	-1.0668	1.223	0.892	ns	NO				slspy 10 d	-1.24148*	-2.0552	-0.4278	0.004	**	YES				slspy 10 d	1.77533*	1.4025	2.1482	0	****	YES				slspy 10 d	.36967*	0.102	0.6373	0.008	**	YES
	slspy 15 d	-2.66316*	-3.6522	-1.6741	0	****	YES			slspy 15 d	-0.03828	-1.1832	1.1066	0.947	ns	NO				slspy 15 d	-1.36355*	-2.1773	-0.5498	0.001	**	YES				slspy 15 d	1.85533*	1.4825	2.2282	0	****	YES				slspy 15 d	.48867*	0.221	0.7563	0.001	**	YES
	slsec1-1 slspy 0 d	0.62671	-0.3624	1.6158	0.209	ns	NO			slsec1-1 slspy 0 d	4.49650*	3.3516	5.6414	0	****	YES				slsec1-1 slspy 0 d	0.06749	-0.7462	0.8812	0.868	ns	NO				slsec1-1 slspy 0 d	-.53667*	-0.9095	-0.1638	0.006	**	YES				slsec1-1 slspy 0 d	-2.02500*	-2.2926	-1.7574	0	****	YES
	slsec1-1 slspy 2 d	0.58554	-0.4035	1.5746	0.24	ns	NO			slsec1-1 slspy 2 d	2.94644*	1.8015	4.0914	0	****	YES				slsec1-1 slspy 2 d	0.1247	-0.689	0.9384	0.759	ns	NO				slsec1-1 slspy 2 d	-.42467*	-0.7975	-0.0518	0.026	*	YES				slsec1-1 slspy 2 d	-.91867*	-1.1863	-0.651	0	****	YES
	slsec1-1 slspy 4 d	0.2167	-0.7724	1.2058	0.662	ns	NO			slsec1-1 slspy 4 d	1.28015*	0.1352	2.4251	0.029	*	YES				slsec1-1 slspy 4 d	0.15478	-0.6589	0.9685	0.704	ns	NO				slsec1-1 slspy 4 d	0.23033	-0.1425	0.6032	0.22	ns	NO				slsec1-1 slspy 4 d	0.01633	-0.2513	0.284	0.903	ns	NO
	slsec1-1 slspy 7 d	-1.58613*	-2.5752	-0.5971	0.002	**	YES			slsec1-1 slspy 7 d	-0.3851	-1.53	0.7598	0.502	ns	NO				slsec1-1 slspy 7 d	-0.3282	-1.1419	0.4855	0.421	ns	NO				slsec1-1 slspy 7 d	1.27733*	0.9045	1.6502	0	****	YES				slsec1-1 slspy 7 d	.31400*	0.0464	0.5816	0.022	*	YES
	slsec1-1 slspy 10 d	-2.53584*	-3.5249	-1.5468	0	****	YES			slsec1-1 slspy 10 d	-0.94854	-2.0935	0.1964	0.102	ns	NO				slsec1-1 slspy 10 d	-1.11944*	-1.9331	-0.3057	0.008	**	YES				slsec1-1 slspy 10 d	1.56800*	1.1951	1.9409	0	****	YES				slsec1-1 slspy 10 d	.38700*	0.1194	0.6546	0.006	**	YES
	slsec1-1 slspy 15 d	-2.67102*	-3.6601	-1.682	0	****	YES			slsec1-1 slspy 15 d	1.32307*	0.1782	2.468	0.024	*	YES				slsec1-1 slspy 15 d	-1.21375*	-2.0275	-0.4	0.004	**	YES				slsec1-1 slspy 15 d	1.86433*	1.4915	2.2372	0	****	YES				slsec1-1 slspy 15 d	.43633*	0.1687	0.704	0.002	**	YES
slspy 7 d	WT 0 d	2.54383*	1.5548	3.5329	0	****	YES		slspy 7 d	WT 0 d	4.79786*	3.6529	5.9428	0	****	YES			slspy 7 d	WT 0 d	0.30933	-0.5044	1.123	0.448	ns	NO			slspy 7 d	WT 0 d	-1.86833*	-2.2412	-1.4955	0	****	YES			slspy 7 d	WT 0 d	-1.99600*	-2.2636	-1.7284	0	****	YES			slspy 7 d
	WT 2 d	0.07863	-0.9104	1.0677	0.874	ns	NO			WT 2 d	-0.32275	-1.4677	0.8222	0.573	ns	NO				WT 2 d	0.18476	-0.629	0.9985	0.65	ns	NO				WT 2 d	-.94700*	-1.3199	-0.5741	0	****	YES				WT 2 d	-.58633*	-0.854	-0.3187	0	****	YES
	WT 4 d	-1.39162*	-2.3807	-0.4026	0.007	**	YES			WT 4 d	-1.51399*	-2.6589	-0.3691	0.011	*	YES				WT 4 d	0.15909	-0.6546	0.9728	0.696	ns	NO				WT 4 d	-0.01167	-0.3845	0.3612	0.95	ns	NO				WT 4 d	0.04433	-0.2233	0.312	0.741	ns	NO
	WT 7 d	-3.09978*	-4.0888	-2.1107	0	****	YES			WT 7 d	-2.98164*	-4.1266	-1.8367	0	****	YES				WT 7 d	-0.41245	-1.2262	0.4013	0.313	ns	NO				WT 7 d	0.18933	-0.1835	0.5622	0.312	ns	NO				WT 7 d	0.107	-0.1606	0.3746	0.425	ns	NO
	WT 10 d	-0.04189	-1.0309	0.9472	0.932	ns	NO			WT 10 d	-3.99777*	-5.1427	-2.8529	0	****	YES				WT 10 d	-1.91993*	-2.7336	-1.1062	0	****	YES				WT 10 d	0.309	-0.0639	0.6819	0.102	ns	NO				WT 10 d	.27633*	0.0087	0.544	0.043	*	YES
	WT 15 d	0.96384	-0.0252	1.9529	0.056	ns	NO			WT 15 d	1.45701*	0.3121	2.6019	0.014	*	YES				WT 15 d	-3.80858*	-4.6223	-2.9949	0	****	YES				WT 15 d	0.36933	-0.0035	0.7422	0.052	ns	NO				WT 15 d	.35567*	0.088	0.6233	0.01	*	YES
	slsec1-1 0 d	2.97416*	1.9851	3.9632	0	****	YES			slsec1-1 0 d	5.22819*	4.0833	6.3731	0	****	YES				slsec1-1 0 d	0.73966	-0.0741	1.5534	0.074	ns	NO				slsec1-1 0 d	-2.00200*	-2.3749	-1.6291	0	****	YES				slsec1-1 0 d	-2.12967*	-2.3973	-1.862	0	****	YES
	slsec1-1 2 d	2.08018*	1.0911	3.0692	0	****	YES			slsec1-1 2 d	2.09454*	0.9496	3.2395	0.001	**	YES				slsec1-1 2 d	0.49782	-0.3159	1.3115	0.225	ns	NO				slsec1-1 2 d	-1.38600*	-1.7589	-1.0131	0	****	YES				slsec1-1 2 d	-.50255*	-0.7702	-0.2349	0	****	YES
	slsec1-1 4 d	1.31041*	0.3214	2.2995	0.01	*	YES			slsec1-1 4 d	2.32448*	1.1796	3.4694	0	****	YES				slsec1-1 4 d	0.45495	-0.3588	1.2687	0.267	ns	NO				slsec1-1 4 d	-.38743*	-0.7603	-0.0146	0.042	*	YES				slsec1-1 4 d	-0.24567	-0.5133	0.022	0.071	ns	NO
	slsec1-1 7 d	-0.76874	-1.7578	0.2203	0.125	ns	NO			slsec1-1 7 d	-0.86883	-2.0137	0.2761	0.134	ns	NO				slsec1-1 7 d	0.26858	-0.5451	1.0823	0.51	ns	NO				slsec1-1 7 d	0.1363	-0.2366	0.5092	0.466	ns	NO				slsec1-1 7 d	0.02267	-0.245	0.2903	0.865	ns	NO
	slsec1-1 10 d	-0.75454	-1.7436	0.2345	0.132	ns	NO			slsec1-1 10 d	-1.06164	-2.2066	0.0833	0.068	ns	NO				slsec1-1 10 d	-0.55236	-1.3661	0.2614	0.179	ns	NO				slsec1-1 10 d	0.163	-0.2099	0.5359	0.384	ns	NO				slsec1-1 10 d	.32767*	0.06	0.5953	0.017	*	YES
	slsec1-1 15 d	0.21701	-0.772	1.2061	0.661	ns	NO			slsec1-1 15 d	-0.46049	-1.6054	0.6844	0.423	ns	NO				slsec1-1 15 d	-2.04565*	-2.8594	-1.2319	0	****	YES				slsec1-1 15 d	0.291	-0.0819	0.6639	0.123	ns	NO				slsec1-1 15 d	.34600*	0.0784	0.6136	0.012	*	YES
	slspy 0 d	2.92192*	1.9329	3.911	0	****	YES			slspy 0 d	5.17595*	4.031	6.3209	0	****	YES				slspy 0 d	0.68741	-0.1263	1.5011	0.096	ns	NO				slspy 0 d	-2.07933*	-2.4522	-1.7065	0	****	YES				slspy 0 d	-2.20700*	-2.4746	-1.9394	0	****	YES
	slspy 2 d	2.88522*	1.8962	3.8743	0	****	YES			slspy 2 d	2.79565*	1.6507	3.9406	0	****	YES				slspy 2 d	0.54319	-0.2705	1.3569	0.186	ns	NO				slspy 2 d	-1.70733*	-2.0802	-1.3345	0	****	YES				slspy 2 d	-.60458*	-0.8722	-0.337	0	****	YES
	slspy 4 d	2.24226*	1.2532	3.2313	0	****	YES			slspy 4 d	0.55877	-0.5862	1.7037	0.331	ns	NO				slspy 4 d	0.49924	-0.3145	1.313	0.223	ns	NO				slspy 4 d	-1.58467*	-1.9575	-1.2118	0	****	YES				slspy 4 d	-0.224	-0.4916	0.0436	0.099	ns	NO
	slspy 10 d	-1.08402*	-2.0731	-0.095	0.032	*	YES			slspy 10 d	0.63684	-0.5081	1.7818	0.269	ns	NO				slspy 10 d	-0.74224	-1.556	0.0715	0.073	ns	NO				slspy 10 d	0.19067	-0.1822	0.5635	0.309	ns	NO				slspy 10 d	0.14567	-0.122	0.4133	0.279	ns	NO
	slspy 15 d	-0.4209	-1.41	0.5682	0.396	ns	NO			slspy 15 d	0.52049	-0.6244	1.6654	0.365	ns	NO				slspy 15 d	-.86431*	-1.678	-0.0506	0.038	*	YES				slspy 15 d	0.27067	-0.1022	0.6435	0.151	ns	NO				slspy 15 d	0.26467	-0.003	0.5323	0.052	ns	NO
	slsec1-1 slspy 0 d	2.86897*	1.8799	3.858	0	****	YES			slsec1-1 slspy 0 d	5.05527*	3.9103	6.2002	0	****	YES				slsec1-1 slspy 0 d	0.56673	-0.247	1.3804	0.168	ns	NO				slsec1-1 slspy 0 d	-2.12133*	-2.4942	-1.7485	0	****	YES				slsec1-1 slspy 0 d	-2.24900*	-2.5166	-1.9814	0	****	YES
	slsec1-1 slspy 2 d	2.82780*	1.8387	3.8169	0	****	YES			slsec1-1 slspy 2 d	3.50520*	2.3603	4.6501	0	****	YES				slsec1-1 slspy 2 d	0.62394	-0.1898	1.4377	0.13	ns	NO				slsec1-1 slspy 2 d	-2.00933*	-2.3822	-1.6365	0	****	YES				slsec1-1 slspy 2 d	-1.14267*	-1.4103	-0.875	0	****	YES
	slsec1-1 slspy 4 d	2.45896*	1.4699	3.448	0	****	YES			slsec1-1 slspy 4 d	1.83891*	0.694	2.9838	0.002	**	YES				slsec1-1 slspy 4 d	0.65402	-0.1597	1.4677	0.113	ns	NO				slsec1-1 slspy 4 d	-1.35433*	-1.7272	-0.9815	0	****	YES				slsec1-1 slspy 4 d	-0.20767	-0.4753	0.06	0.125	ns	NO
	slsec1-1 slspy 7 d	0.65613	-0.3329	1.6452	0.189	ns	NO			slsec1-1 slspy 7 d	0.17367	-0.9712	1.3186	0.762	ns	NO				slsec1-1 slspy 7 d	0.17104	-0.6427	0.9847	0.674	ns	NO				slsec1-1 slspy 7 d	-0.30733	-0.6802	0.0655	0.104	ns	NO				slsec1-1 slspy 7 d	0.09	-0.1776	0.3576	0.502	ns	NO
	slsec1-1 slspy 10 d	-0.29358	-1.2826	0.6955	0.553	ns	NO			slsec1-1 slspy 10 d	-0.38977	-1.5347	0.7551	0.497	ns	NO				slsec1-1 slspy 10 d	-0.6202	-1.4339	0.1935	0.132	ns	NO				slsec1-1 slspy 10 d	-0.01667	-0.3895	0.3562	0.929	ns	NO				slsec1-1 slspy 10 d	0.163	-0.1046	0.4306	0.227	ns	NO
	slsec1-1 slspy 15 d	-0.42876	-1.4178	0.5603	0.388	ns	NO			slsec1-1 slspy 15 d	1.88184*	0.7369	3.0268	0.002	**	YES				slsec1-1 slspy 15 d	-0.71452	-1.5282	0.0992	0.084	ns	NO				slsec1-1 slspy 15 d	0.27967	-0.0932	0.6525	0.138	ns	NO				slsec1-1 slspy 15 d	0.21233	-0.0553	0.48	0.117	ns	NO
slspy 10 d	WT 0 d	3.62786*	2.6388	4.6169	0	****	YES		slspy 10 d	WT 0 d	4.16103*	3.0161	5.3059	0	****	YES			slspy 10 d	WT 0 d	1.05157*	0.2379	1.8653	0.012	*	YES			slspy 10 d	WT 0 d	-2.05900*	-2.4319	-1.6861	0	****	YES			slspy 10 d	WT 0 d	-2.14167*	-2.4093	-1.874	0	****	YES			slspy 10 d
	WT 2 d	1.16265*	0.1736	2.1517	0.022	*	YES			WT 2 d	-0.95958	-2.1045	0.1853	0.098	ns	NO				WT 2 d	.92700*	0.1133	1.7407	0.026	*	YES				WT 2 d	-1.13767*	-1.5105	-0.7648	0	****	YES				WT 2 d	-.73200*	-0.9996	-0.4644	0	****	YES
	WT 4 d	-0.3076	-1.2967	0.6815	0.535	ns	NO			WT 4 d	-2.15082*	-3.2957	-1.0059	0	****	YES				WT 4 d	.90133*	0.0876	1.715	0.031	*	YES				WT 4 d	-0.20233	-0.5752	0.1705	0.281	ns	NO				WT 4 d	-0.10133	-0.369	0.1663	0.45	ns	NO
	WT 7 d	-2.01576*	-3.0048	-1.0267	0	****	YES			WT 7 d	-3.61848*	-4.7634	-2.4736	0	****	YES				WT 7 d	0.32979	-0.4839	1.1435	0.419	ns	NO				WT 7 d	-0.00133	-0.3742	0.3715	0.994	ns	NO				WT 7 d	-0.03867	-0.3063	0.229	0.773	ns	NO
	WT 10 d	1.04214*	0.0531	2.0312	0.039	*	YES			WT 10 d	-4.63460*	-5.7795	-3.4897	0	****	YES				WT 10 d	-1.17769*	-1.9914	-0.364	0.005	**	YES				WT 10 d	0.11833	-0.2545	0.4912	0.526	ns	NO				WT 10 d	0.13067	-0.137	0.3983	0.331	ns	NO
	WT 15 d	2.04786*	1.0588	3.0369	0	****	YES			WT 15 d	0.82017	-0.3247	1.9651	0.156	ns	NO				WT 15 d	-3.06634*	-3.8801	-2.2526	0	****	YES				WT 15 d	0.17867	-0.1942	0.5515	0.34	ns	NO				WT 15 d	0.21	-0.0576	0.4776	0.121	ns	NO
	slsec1-1 0 d	4.05819*	3.0691	5.0472	0	****	YES			slsec1-1 0 d	4.59136*	3.4464	5.7363	0	****	YES				slsec1-1 0 d	1.48190*	0.6682	2.2956	0.001	**	YES				slsec1-1 0 d	-2.19267*	-2.5655	-1.8198	0	****	YES				slsec1-1 0 d	-2.27533*	-2.543	-2.0077	0	****	YES
	slsec1-1 2 d	3.16420*	2.1751	4.1533	0	****	YES			slsec1-1 2 d	1.45770*	0.3128	2.6026	0.014	*	YES				slsec1-1 2 d	1.24006*	0.4263	2.0538	0.004	**	YES				slsec1-1 2 d	-1.57667*	-1.9495	-1.2038	0	****	YES				slsec1-1 2 d	-.64822*	-0.9158	-0.3806	0	****	YES
	slsec1-1 4 d	2.39444*	1.4054	3.3835	0	****	YES			slsec1-1 4 d	1.68765*	0.5427	2.8326	0.005	**	YES				slsec1-1 4 d	1.19719*	0.3835	2.0109	0.005	**	YES				slsec1-1 4 d	-.57810*	-0.951	-0.2052	0.003	**	YES				slsec1-1 4 d	-.39133*	-0.659	-0.1237	0.005	**	YES
	slsec1-1 7 d	0.31529	-0.6738	1.3043	0.525	ns	NO			slsec1-1 7 d	-1.50566*	-2.6506	-0.3607	0.011	*	YES				slsec1-1 7 d	1.01082*	0.1971	1.8245	0.016	*	YES				slsec1-1 7 d	-0.05437	-0.4272	0.3185	0.771	ns	NO				slsec1-1 7 d	-0.123	-0.3906	0.1446	0.36	ns	NO
	slsec1-1 10 d	0.32949	-0.6596	1.3185	0.506	ns	NO			slsec1-1 10 d	-1.69847*	-2.8434	-0.5536	0.004	**	YES				slsec1-1 10 d	0.18988	-0.6238	1.0036	0.641	ns	NO				slsec1-1 10 d	-0.02767	-0.4005	0.3452	0.882	ns	NO				slsec1-1 10 d	0.182	-0.0856	0.4496	0.178	ns	NO
	slsec1-1 15 d	1.30104*	0.312	2.2901	0.011	*	YES			slsec1-1 15 d	-1.09732	-2.2422	0.0476	0.06	ns	NO				slsec1-1 15 d	-1.30341*	-2.1171	-0.4897	0.002	**	YES				slsec1-1 15 d	0.10033	-0.2725	0.4732	0.591	ns	NO				slsec1-1 15 d	0.20033	-0.0673	0.468	0.139	ns	NO
	slspy 0 d	4.00594*	3.0169	4.995	0	****	YES			slspy 0 d	4.53911*	3.3942	5.684	0	****	YES				slspy 0 d	1.42965*	0.6159	2.2434	0.001	**	YES				slspy 0 d	-2.27000*	-2.6429	-1.8971	0	****	YES				slspy 0 d	-2.35267*	-2.6203	-2.085	0	****	YES
	slspy 2 d	3.96924*	2.9802	4.9583	0	****	YES			slspy 2 d	2.15881*	1.0139	3.3037	0	****	YES				slspy 2 d	1.28543*	0.4717	2.0991	0.003	**	YES				slspy 2 d	-1.89800*	-2.2709	-1.5251	0	****	YES				slspy 2 d	-.75025*	-1.0179	-0.4826	0	****	YES
	slspy 4 d	3.32629*	2.3372	4.3153	0	****	YES			slspy 4 d	-0.07807	-1.223	1.0668	0.892	ns	NO				slspy 4 d	1.24148*	0.4278	2.0552	0.004	**	YES				slspy 4 d	-1.77533*	-2.1482	-1.4025	0	****	YES				slspy 4 d	-.36967*	-0.6373	-0.102	0.008	**	YES
	slspy 7 d	1.08402*	0.095	2.0731	0.032	*	YES			slspy 7 d	-0.63684	-1.7818	0.5081	0.269	ns	NO				slspy 7 d	0.74224	-0.0715	1.556	0.073	ns	NO				slspy 7 d	-0.19067	-0.5635	0.1822	0.309	ns	NO				slspy 7 d	-0.14567	-0.4133	0.122	0.279	ns	NO
	slspy 15 d	0.66312	-0.3259	1.6522	0.184	ns	NO			slspy 15 d	-0.11635	-1.2613	1.0286	0.839	ns	NO				slspy 15 d	-0.12207	-0.9358	0.6916	0.764	ns	NO				slspy 15 d	0.08	-0.2929	0.4529	0.668	ns	NO				slspy 15 d	0.119	-0.1486	0.3866	0.376	ns	NO
	slsec1-1 slspy 0 d	3.95299*	2.9639	4.9421	0	****	YES			slsec1-1 slspy 0 d	4.41843*	3.2735	5.5633	0	****	YES				slsec1-1 slspy 0 d	1.30897*	0.4953	2.1227	0.002	**	YES				slsec1-1 slspy 0 d	-2.31200*	-2.6849	-1.9391	0	****	YES				slsec1-1 slspy 0 d	-2.39467*	-2.6623	-2.127	0	****	YES
	slsec1-1 slspy 2 d	3.91183*	2.9228	4.9009	0	****	YES			slsec1-1 slspy 2 d	2.86837*	1.7234	4.0133	0	****	YES				slsec1-1 slspy 2 d	1.36618*	0.5525	2.1799	0.001	**	YES				slsec1-1 slspy 2 d	-2.20000*	-2.5729	-1.8271	0	****	YES				slsec1-1 slspy 2 d	-1.28833*	-1.556	-1.0207	0	****	YES
	slsec1-1 slspy 4 d	3.54299*	2.5539	4.532	0	****	YES			slsec1-1 slspy 4 d	1.20208*	0.0572	2.347	0.04	*	YES				slsec1-1 slspy 4 d	1.39626*	0.5825	2.21	0.001	**	YES				slsec1-1 slspy 4 d	-1.54500*	-1.9179	-1.1721	0	****	YES				slsec1-1 slspy 4 d	-.35333*	-0.621	-0.0857	0.011	*	YES
	slsec1-1 slspy 7 d	1.74016*	0.7511	2.7292	0.001	**	YES			slsec1-1 slspy 7 d	-0.46317	-1.6081	0.6818	0.42	ns	NO				slsec1-1 slspy 7 d	.91328*	0.0996	1.727	0.029	*	YES				slsec1-1 slspy 7 d	-.49800*	-0.8709	-0.1251	0.01	*	YES				slsec1-1 slspy 7 d	-0.05567	-0.3233	0.212	0.678	ns	NO
	slsec1-1 slspy 10 d	0.79044	-0.1986	1.7795	0.115	ns	NO			slsec1-1 slspy 10 d	-1.02661	-2.1715	0.1183	0.078	ns	NO				slsec1-1 slspy 10 d	0.12204	-0.6917	0.9358	0.764	ns	NO				slsec1-1 slspy 10 d	-0.20733	-0.5802	0.1655	0.269	ns	NO				slsec1-1 slspy 10 d	0.01733	-0.2503	0.285	0.897	ns	NO
	slsec1-1 slspy 15 d	0.65527	-0.3338	1.6443	0.189	ns	NO			slsec1-1 slspy 15 d	1.24500*	0.1001	2.3899	0.034	*	YES				slsec1-1 slspy 15 d	0.02772	-0.786	0.8414	0.946	ns	NO				slsec1-1 slspy 15 d	0.089	-0.2839	0.4619	0.633	ns	NO				slsec1-1 slspy 15 d	0.06667	-0.201	0.3343	0.619	ns	NO
slspy 15 d	WT 0 d	2.96474*	1.9757	3.9538	0	****	YES		slspy 15 d	WT 0 d	4.27738*	3.1325	5.4223	0	****	YES			slspy 15 d	WT 0 d	1.17364*	0.3599	1.9874	0.006	**	YES			slspy 15 d	WT 0 d	-2.13900*	-2.5119	-1.7661	0	****	YES			slspy 15 d	WT 0 d	-2.26067*	-2.5283	-1.993	0	****	YES			slspy 15 d
	WT 2 d	0.49953	-0.4895	1.4886	0.315	ns	NO			WT 2 d	-0.84323	-1.9882	0.3017	0.145	ns	NO				WT 2 d	1.04907*	0.2354	1.8628	0.013	*	YES				WT 2 d	-1.21767*	-1.5905	-0.8448	0	****	YES				WT 2 d	-.85100*	-1.1186	-0.5834	0	****	YES
	WT 4 d	-0.97072	-1.9598	0.0183	0.054	ns	NO			WT 4 d	-2.03447*	-3.1794	-0.8896	0.001	**	YES				WT 4 d	1.02340*	0.2097	1.8371	0.015	*	YES				WT 4 d	-0.28233	-0.6552	0.0905	0.134	ns	NO				WT 4 d	-0.22033	-0.488	0.0473	0.104	ns	NO
	WT 7 d	-2.67888*	-3.6679	-1.6898	0	****	YES			WT 7 d	-3.50213*	-4.647	-2.3572	0	****	YES				WT 7 d	0.45186	-0.3618	1.2656	0.27	ns	NO				WT 7 d	-0.08133	-0.4542	0.2915	0.663	ns	NO				WT 7 d	-0.15767	-0.4253	0.11	0.242	ns	NO
	WT 10 d	0.37901	-0.61	1.3681	0.445	ns	NO			WT 10 d	-4.51825*	-5.6632	-3.3733	0	****	YES				WT 10 d	-1.05562*	-1.8693	-0.2419	0.012	*	YES				WT 10 d	0.03833	-0.3345	0.4112	0.837	ns	NO				WT 10 d	0.01167	-0.256	0.2793	0.931	ns	NO
	WT 15 d	1.38474*	0.3957	2.3738	0.007	**	YES			WT 15 d	0.93652	-0.2084	2.0814	0.107	ns	NO				WT 15 d	-2.94427*	-3.758	-2.1306	0	****	YES				WT 15 d	0.09867	-0.2742	0.4715	0.597	ns	NO				WT 15 d	0.091	-0.1766	0.3586	0.497	ns	NO
	slsec1-1 0 d	3.39506*	2.406	4.3841	0	****	YES			slsec1-1 0 d	4.70771*	3.5628	5.8526	0	****	YES				slsec1-1 0 d	1.60397*	0.7903	2.4177	0	****	YES				slsec1-1 0 d	-2.27267*	-2.6455	-1.8998	0	****	YES				slsec1-1 0 d	-2.39433*	-2.662	-2.1267	0	****	YES
	slsec1-1 2 d	2.50108*	1.512	3.4901	0	****	YES			slsec1-1 2 d	1.57406*	0.4291	2.719	0.008	**	YES				slsec1-1 2 d	1.36213*	0.5484	2.1758	0.002	**	YES				slsec1-1 2 d	-1.65667*	-2.0295	-1.2838	0	****	YES				slsec1-1 2 d	-.76722*	-1.0348	-0.4996	0	****	YES
	slsec1-1 4 d	1.73131*	0.7423	2.7204	0.001	**	YES			slsec1-1 4 d	1.80400*	0.6591	2.9489	0.003	**	YES				slsec1-1 4 d	1.31927*	0.5056	2.133	0.002	**	YES				slsec1-1 4 d	-.65810*	-1.031	-0.2852	0.001	**	YES				slsec1-1 4 d	-.51033*	-0.778	-0.2427	0	****	YES
	slsec1-1 7 d	-0.34784	-1.3369	0.6412	0.483	ns	NO			slsec1-1 7 d	-1.38931*	-2.5342	-0.2444	0.018	*	YES				slsec1-1 7 d	1.13289*	0.3192	1.9466	0.007	**	YES				slsec1-1 7 d	-0.13437	-0.5072	0.2385	0.472	ns	NO				slsec1-1 7 d	-0.242	-0.5096	0.0256	0.075	ns	NO
	slsec1-1 10 d	-0.33364	-1.3227	0.6554	0.501	ns	NO			slsec1-1 10 d	-1.58212*	-2.727	-0.4372	0.008	**	YES				slsec1-1 10 d	0.31195	-0.5018	1.1257	0.445	ns	NO				slsec1-1 10 d	-0.10767	-0.4805	0.2652	0.564	ns	NO				slsec1-1 10 d	0.063	-0.2046	0.3306	0.638	ns	NO
	slsec1-1 15 d	0.63791	-0.3511	1.627	0.201	ns	NO			slsec1-1 15 d	-0.98097	-2.1259	0.1639	0.091	ns	NO				slsec1-1 15 d	-1.18134*	-1.9951	-0.3676	0.005	**	YES				slsec1-1 15 d	0.02033	-0.3525	0.3932	0.913	ns	NO				slsec1-1 15 d	0.08133	-0.1863	0.349	0.544	ns	NO
	slspy 0 d	3.34282*	2.3538	4.3319	0	****	YES			slspy 0 d	4.65546*	3.5105	5.8004	0	****	YES				slspy 0 d	1.55173*	0.738	2.3654	0	****	YES				slspy 0 d	-2.35000*	-2.7229	-1.9771	0	****	YES				slspy 0 d	-2.47167*	-2.7393	-2.204	0	****	YES
	slspy 2 d	3.30612*	2.3171	4.2952	0	****	YES			slspy 2 d	2.27516*	1.1302	3.4201	0	****	YES				slspy 2 d	1.40750*	0.5938	2.2212	0.001	**	YES				slspy 2 d	-1.97800*	-2.3509	-1.6051	0	****	YES				slspy 2 d	-.86925*	-1.1369	-0.6016	0	****	YES
	slspy 4 d	2.66316*	1.6741	3.6522	0	****	YES			slspy 4 d	0.03828	-1.1066	1.1832	0.947	ns	NO				slspy 4 d	1.36355*	0.5498	2.1773	0.001	**	YES				slspy 4 d	-1.85533*	-2.2282	-1.4825	0	****	YES				slspy 4 d	-.48867*	-0.7563	-0.221	0.001	**	YES
	slspy 7 d	0.4209	-0.5682	1.41	0.396	ns	NO			slspy 7 d	-0.52049	-1.6654	0.6244	0.365	ns	NO				slspy 7 d	.86431*	0.0506	1.678	0.038	*	YES				slspy 7 d	-0.27067	-0.6435	0.1022	0.151	ns	NO				slspy 7 d	-0.26467	-0.5323	0.003	0.052	ns	NO
	slspy 10 d	-0.66312	-1.6522	0.3259	0.184	ns	NO			slspy 10 d	0.11635	-1.0286	1.2613	0.839	ns	NO				slspy 10 d	0.12207	-0.6916	0.9358	0.764	ns	NO				slspy 10 d	-0.08	-0.4529	0.2929	0.668	ns	NO				slspy 10 d	-0.119	-0.3866	0.1486	0.376	ns	NO
	slsec1-1 slspy 0 d	3.28987*	2.3008	4.2789	0	****	YES			slsec1-1 slspy 0 d	4.53478*	3.3899	5.6797	0	****	YES				slsec1-1 slspy 0 d	1.43104*	0.6173	2.2448	0.001	**	YES				slsec1-1 slspy 0 d	-2.39200*	-2.7649	-2.0191	0	****	YES				slsec1-1 slspy 0 d	-2.51367*	-2.7813	-2.246	0	****	YES
	slsec1-1 slspy 2 d	3.24870*	2.2596	4.2378	0	****	YES			slsec1-1 slspy 2 d	2.98472*	1.8398	4.1296	0	****	YES				slsec1-1 slspy 2 d	1.48825*	0.6745	2.302	0.001	**	YES				slsec1-1 slspy 2 d	-2.28000*	-2.6529	-1.9071	0	****	YES				slsec1-1 slspy 2 d	-1.40733*	-1.675	-1.1397	0	****	YES
	slsec1-1 slspy 4 d	2.87986*	1.8908	3.8689	0	****	YES			slsec1-1 slspy 4 d	1.31843*	0.1735	2.4633	0.025	*	YES				slsec1-1 slspy 4 d	1.51833*	0.7046	2.332	0	****	YES				slsec1-1 slspy 4 d	-1.62500*	-1.9979	-1.2521	0	****	YES				slsec1-1 slspy 4 d	-.47233*	-0.74	-0.2047	0.001	**	YES
	slsec1-1 slspy 7 d	1.07704*	0.088	2.0661	0.033	*	YES			slsec1-1 slspy 7 d	-0.34682	-1.4917	0.7981	0.545	ns	NO				slsec1-1 slspy 7 d	1.03535*	0.2216	1.8491	0.014	*	YES				slsec1-1 slspy 7 d	-.57800*	-0.9509	-0.2051	0.003	**	YES				slsec1-1 slspy 7 d	-0.17467	-0.4423	0.093	0.196	ns	NO
	slsec1-1 slspy 10 d	0.12732	-0.8617	1.1164	0.797	ns	NO			slsec1-1 slspy 10 d	-0.91025	-2.0552	0.2347	0.116	ns	NO				slsec1-1 slspy 10 d	0.24411	-0.5696	1.0578	0.549	ns	NO				slsec1-1 slspy 10 d	-0.28733	-0.6602	0.0855	0.128	ns	NO				slsec1-1 slspy 10 d	-0.10167	-0.3693	0.166	0.449	ns	NO
	slsec1-1 slspy 15 d	-0.00785	-0.9969	0.9812	0.987	ns	NO			slsec1-1 slspy 15 d	1.36136*	0.2164	2.5063	0.021	*	YES				slsec1-1 slspy 15 d	0.1498	-0.6639	0.9635	0.713	ns	NO				slsec1-1 slspy 15 d	0.009	-0.3639	0.3819	0.961	ns	NO				slsec1-1 slspy 15 d	-0.05233	-0.32	0.2153	0.696	ns	NO
slsec1-1 slspy 0 d	WT 0 d	-0.32514	-1.3142	0.6639	0.512	ns	NO		slsec1-1 slspy 0 d	WT 0 d	-0.2574	-1.4023	0.8875	0.653	ns	NO			slsec1-1 slspy 0 d	WT 0 d	-0.2574	-1.0711	0.5563	0.528	ns	NO			slsec1-1 slspy 0 d	WT 0 d	0.253	-0.1199	0.6259	0.179	ns	NO			slsec1-1 slspy 0 d	WT 0 d	0.253	-0.0146	0.5206	0.063	ns	NO			slsec1-1 slspy 0 d
	WT 2 d	-2.79034*	-3.7794	-1.8013	0	****	YES			WT 2 d	-5.37801*	-6.5229	-4.2331	0	****	YES				WT 2 d	-0.38197	-1.1957	0.4317	0.35	ns	NO				WT 2 d	1.17433*	0.8015	1.5472	0	****	YES				WT 2 d	1.66267*	1.395	1.9303	0	****	YES
	WT 4 d	-4.26059*	-5.2496	-3.2715	0	****	YES			WT 4 d	-6.56925*	-7.7142	-5.4243	0	****	YES				WT 4 d	-0.40764	-1.2214	0.4061	0.319	ns	NO				WT 4 d	2.10967*	1.7368	2.4825	0	****	YES				WT 4 d	2.29333*	2.0257	2.561	0	****	YES
	WT 7 d	-5.96875*	-6.9578	-4.9797	0	****	YES			WT 7 d	-8.03691*	-9.1818	-6.892	0	****	YES				WT 7 d	-.97918*	-1.7929	-0.1655	0.019	*	YES				WT 7 d	2.31067*	1.9378	2.6835	0	****	YES				WT 7 d	2.35600*	2.0884	2.6236	0	****	YES
	WT 10 d	-2.91086*	-3.8999	-1.9218	0	****	YES			WT 10 d	-9.05303*	-10.198	-7.9081	0	****	YES				WT 10 d	-2.48666*	-3.3004	-1.6729	0	****	YES				WT 10 d	2.43033*	2.0575	2.8032	0	****	YES				WT 10 d	2.52533*	2.2577	2.793	0	****	YES
	WT 15 d	-1.90513*	-2.8942	-0.9161	0	****	YES			WT 15 d	-3.59826*	-4.7432	-2.4533	0	****	YES				WT 15 d	-4.37531*	-5.189	-3.5616	0	****	YES				WT 15 d	2.49067*	2.1178	2.8635	0	****	YES				WT 15 d	2.60467*	2.337	2.8723	0	****	YES
	slsec1-1 0 d	0.10519	-0.8839	1.0943	0.832	ns	NO			slsec1-1 0 d	0.17293	-0.972	1.3178	0.763	ns	NO				slsec1-1 0 d	0.17293	-0.6408	0.9866	0.671	ns	NO				slsec1-1 0 d	0.11933	-0.2535	0.4922	0.523	ns	NO				slsec1-1 0 d	0.11933	-0.1483	0.387	0.374	ns	NO
	slsec1-1 2 d	-0.78879	-1.7779	0.2003	0.115	ns	NO			slsec1-1 2 d	-2.96073*	-4.1056	-1.8158	0	****	YES				slsec1-1 2 d	-0.06891	-0.8826	0.7448	0.866	ns	NO				slsec1-1 2 d	.73533*	0.3625	1.1082	0	****	YES				slsec1-1 2 d	1.74645*	1.4788	2.0141	0	****	YES
	slsec1-1 4 d	-1.55856*	-2.5476	-0.5695	0.003	**	YES			slsec1-1 4 d	-2.73078*	-3.8757	-1.5859	0	****	YES				slsec1-1 4 d	-0.11178	-0.9255	0.7019	0.784	ns	NO				slsec1-1 4 d	1.73390*	1.361	2.1068	0	****	YES				slsec1-1 4 d	2.00333*	1.7357	2.271	0	****	YES
	slsec1-1 7 d	-3.63771*	-4.6268	-2.6486	0	****	YES			slsec1-1 7 d	-5.92409*	-7.069	-4.7792	0	****	YES				slsec1-1 7 d	-0.29815	-1.1119	0.5156	0.465	ns	NO				slsec1-1 7 d	2.25763*	1.8848	2.6305	0	****	YES				slsec1-1 7 d	2.27167*	2.004	2.5393	0	****	YES
	slsec1-1 10 d	-3.62351*	-4.6126	-2.6344	0	****	YES			slsec1-1 10 d	-6.11690*	-7.2618	-4.972	0	****	YES				slsec1-1 10 d	-1.11909*	-1.9328	-0.3054	0.008	**	YES				slsec1-1 10 d	2.28433*	1.9115	2.6572	0	****	YES				slsec1-1 10 d	2.57667*	2.309	2.8443	0	****	YES
	slsec1-1 15 d	-2.65196*	-3.641	-1.6629	0	****	YES			slsec1-1 15 d	-5.51575*	-6.6607	-4.3708	0	****	YES				slsec1-1 15 d	-2.61238*	-3.4261	-1.7987	0	****	YES				slsec1-1 15 d	2.41233*	2.0395	2.7852	0	****	YES				slsec1-1 15 d	2.59500*	2.3274	2.8626	0	****	YES
	slspy 0 d	0.05295	-0.9361	1.042	0.915	ns	NO			slspy 0 d	0.12068	-1.0242	1.2656	0.833	ns	NO				slspy 0 d	0.12068	-0.693	0.9344	0.767	ns	NO				slspy 0 d	0.042	-0.3309	0.4149	0.822	ns	NO				slspy 0 d	0.042	-0.2256	0.3096	0.754	ns	NO
	slspy 2 d	0.01625	-0.9728	1.0053	0.974	ns	NO			slspy 2 d	-2.25962*	-3.4045	-1.1147	0	****	YES				slspy 2 d	-0.02354	-0.8373	0.7902	0.954	ns	NO				slspy 2 d	.41400*	0.0411	0.7869	0.03	*	YES				slspy 2 d	1.64442*	1.3768	1.912	0	****	YES
	slspy 4 d	-0.62671	-1.6158	0.3624	0.209	ns	NO			slspy 4 d	-4.49650*	-5.6414	-3.3516	0	****	YES				slspy 4 d	-0.06749	-0.8812	0.7462	0.868	ns	NO				slspy 4 d	.53667*	0.1638	0.9095	0.006	**	YES				slspy 4 d	2.02500*	1.7574	2.2926	0	****	YES
	slspy 7 d	-2.86897*	-3.858	-1.8799	0	****	YES			slspy 7 d	-5.05527*	-6.2002	-3.9103	0	****	YES				slspy 7 d	-0.56673	-1.3804	0.247	0.168	ns	NO				slspy 7 d	2.12133*	1.7485	2.4942	0	****	YES				slspy 7 d	2.24900*	1.9814	2.5166	0	****	YES
	slspy 10 d	-3.95299*	-4.9421	-2.9639	0	****	YES			slspy 10 d	-4.41843*	-5.5633	-3.2735	0	****	YES				slspy 10 d	-1.30897*	-2.1227	-0.4953	0.002	**	YES				slspy 10 d	2.31200*	1.9391	2.6849	0	****	YES				slspy 10 d	2.39467*	2.127	2.6623	0	****	YES
	slspy 15 d	-3.28987*	-4.2789	-2.3008	0	****	YES			slspy 15 d	-4.53478*	-5.6797	-3.3899	0	****	YES				slspy 15 d	-1.43104*	-2.2448	-0.6173	0.001	**	YES				slspy 15 d	2.39200*	2.0191	2.7649	0	****	YES				slspy 15 d	2.51367*	2.246	2.7813	0	****	YES
	slsec1-1 slspy 2 d	-0.04117	-1.0302	0.9479	0.934	ns	NO			slsec1-1 slspy 2 d	-1.55006*	-2.695	-0.4051	0.009	**	YES				slsec1-1 slspy 2 d	0.05721	-0.7565	0.8709	0.888	ns	NO				slsec1-1 slspy 2 d	0.112	-0.2609	0.4849	0.549	ns	NO				slsec1-1 slspy 2 d	1.10633*	0.8387	1.374	0	****	YES
	slsec1-1 slspy 4 d	-0.41001	-1.3991	0.5791	0.409	ns	NO			slsec1-1 slspy 4 d	-3.21635*	-4.3613	-2.0714	0	****	YES				slsec1-1 slspy 4 d	0.08729	-0.7264	0.901	0.83	ns	NO				slsec1-1 slspy 4 d	.76700*	0.3941	1.1399	0	****	YES				slsec1-1 slspy 4 d	2.04133*	1.7737	2.309	0	****	YES
	slsec1-1 slspy 7 d	-2.21284*	-3.2019	-1.2238	0	****	YES			slsec1-1 slspy 7 d	-4.88160*	-6.0265	-3.7367	0	****	YES				slsec1-1 slspy 7 d	-0.39569	-1.2094	0.418	0.333	ns	NO				slsec1-1 slspy 7 d	1.81400*	1.4411	2.1869	0	****	YES				slsec1-1 slspy 7 d	2.33900*	2.0714	2.6066	0	****	YES
	slsec1-1 slspy 10 d	-3.16255*	-4.1516	-2.1735	0	****	YES			slsec1-1 slspy 10 d	-5.44504*	-6.59	-4.3001	0	****	YES				slsec1-1 slspy 10 d	-1.18693*	-2.0006	-0.3732	0.005	**	YES				slsec1-1 slspy 10 d	2.10467*	1.7318	2.4775	0	****	YES				slsec1-1 slspy 10 d	2.41200*	2.1444	2.6796	0	****	YES
	slsec1-1 slspy 15 d	-3.29773*	-4.2868	-2.3087	0	****	YES			slsec1-1 slspy 15 d	-3.17343*	-4.3183	-2.0285	0	****	YES				slsec1-1 slspy 15 d	-1.28125*	-2.095	-0.4675	0.003	**	YES				slsec1-1 slspy 15 d	2.40100*	2.0281	2.7739	0	****	YES				slsec1-1 slspy 15 d	2.46133*	2.1937	2.729	0	****	YES
slsec1-1 slspy 2 d	WT 0 d	-0.28397	-1.273	0.7051	0.566	ns	NO		slsec1-1 slspy 2 d	WT 0 d	1.29266*	0.1477	2.4376	0.028	*	YES			slsec1-1 slspy 2 d	WT 0 d	-0.31461	-1.1283	0.4991	0.441	ns	NO			slsec1-1 slspy 2 d	WT 0 d	0.141	-0.2319	0.5139	0.451	ns	NO			slsec1-1 slspy 2 d	WT 0 d	-.85333*	-1.121	-0.5857	0	****	YES			slsec1-1 slspy 2 d
	WT 2 d	-2.74917*	-3.7382	-1.7601	0	****	YES			WT 2 d	-3.82795*	-4.9729	-2.683	0	****	YES				WT 2 d	-0.43918	-1.2529	0.3745	0.283	ns	NO				WT 2 d	1.06233*	0.6895	1.4352	0	****	YES				WT 2 d	.55633*	0.2887	0.824	0	****	YES
	WT 4 d	-4.21942*	-5.2085	-3.2304	0	****	YES			WT 4 d	-5.01919*	-6.1641	-3.8743	0	****	YES				WT 4 d	-0.46485	-1.2786	0.3489	0.256	ns	NO				WT 4 d	1.99767*	1.6248	2.3705	0	****	YES				WT 4 d	1.18700*	0.9194	1.4546	0	****	YES
	WT 7 d	-5.92758*	-6.9166	-4.9385	0	****	YES			WT 7 d	-6.48685*	-7.6318	-5.3419	0	****	YES				WT 7 d	-1.03639*	-1.8501	-0.2227	0.014	*	YES				WT 7 d	2.19867*	1.8258	2.5715	0	****	YES				WT 7 d	1.24967*	0.982	1.5173	0	****	YES
	WT 10 d	-2.86969*	-3.8587	-1.8806	0	****	YES			WT 10 d	-7.50297*	-8.6479	-6.3581	0	****	YES				WT 10 d	-2.54387*	-3.3576	-1.7302	0	****	YES				WT 10 d	2.31833*	1.9455	2.6912	0	****	YES				WT 10 d	1.41900*	1.1514	1.6866	0	****	YES
	WT 15 d	-1.86396*	-2.853	-0.8749	0	****	YES			WT 15 d	-2.04820*	-3.1931	-0.9033	0.001	**	YES				WT 15 d	-4.43252*	-5.2462	-3.6188	0	****	YES				WT 15 d	2.37867*	2.0058	2.7515	0	****	YES				WT 15 d	1.49833*	1.2307	1.766	0	****	YES
	slsec1-1 0 d	0.14636	-0.8427	1.1354	0.767	ns	NO			slsec1-1 0 d	1.72299*	0.5781	2.8679	0.004	**	YES				slsec1-1 0 d	0.11572	-0.698	0.9294	0.776	ns	NO				slsec1-1 0 d	0.00733	-0.3655	0.3802	0.969	ns	NO				slsec1-1 0 d	-.98700*	-1.2546	-0.7194	0	****	YES
	slsec1-1 2 d	-0.74763	-1.7367	0.2414	0.135	ns	NO			slsec1-1 2 d	-1.41066*	-2.5556	-0.2657	0.017	*	YES				slsec1-1 2 d	-0.12612	-0.9398	0.6876	0.757	ns	NO				slsec1-1 2 d	.62333*	0.2505	0.9962	0.002	**	YES				slsec1-1 2 d	.64012*	0.3725	0.9077	0	****	YES
	slsec1-1 4 d	-1.51739*	-2.5064	-0.5283	0.003	**	YES			slsec1-1 4 d	-1.18072*	-2.3256	-0.0358	0.044	*	YES				slsec1-1 4 d	-0.16899	-0.9827	0.6447	0.678	ns	NO				slsec1-1 4 d	1.62190*	1.249	1.9948	0	****	YES				slsec1-1 4 d	.89700*	0.6294	1.1646	0	****	YES
	slsec1-1 7 d	-3.59654*	-4.5856	-2.6075	0	****	YES			slsec1-1 7 d	-4.37403*	-5.5189	-3.2291	0	****	YES				slsec1-1 7 d	-0.35536	-1.1691	0.4583	0.384	ns	NO				slsec1-1 7 d	2.14563*	1.7728	2.5185	0	****	YES				slsec1-1 7 d	1.16533*	0.8977	1.433	0	****	YES
	slsec1-1 10 d	-3.58234*	-4.5714	-2.5933	0	****	YES			slsec1-1 10 d	-4.56684*	-5.7118	-3.4219	0	****	YES				slsec1-1 10 d	-1.17630*	-1.99	-0.3626	0.006	**	YES				slsec1-1 10 d	2.17233*	1.7995	2.5452	0	****	YES				slsec1-1 10 d	1.47033*	1.2027	1.738	0	****	YES
	slsec1-1 15 d	-2.61079*	-3.5998	-1.6217	0	****	YES			slsec1-1 15 d	-3.96569*	-5.1106	-2.8208	0	****	YES				slsec1-1 15 d	-2.66959*	-3.4833	-1.8559	0	****	YES				slsec1-1 15 d	2.30033*	1.9275	2.6732	0	****	YES				slsec1-1 15 d	1.48867*	1.221	1.7563	0	****	YES
	slspy 0 d	0.09412	-0.8949	1.0832	0.849	ns	NO			slspy 0 d	1.67075*	0.5258	2.8157	0.005	**	YES				slspy 0 d	0.06347	-0.7502	0.8772	0.876	ns	NO				slspy 0 d	-0.07	-0.4429	0.3029	0.707	ns	NO				slspy 0 d	-1.06433*	-1.332	-0.7967	0	****	YES
	slspy 2 d	0.05742	-0.9316	1.0465	0.908	ns	NO			slspy 2 d	-0.70956	-1.8545	0.4354	0.219	ns	NO				slspy 2 d	-0.08075	-0.8945	0.733	0.843	ns	NO				slspy 2 d	0.302	-0.0709	0.6749	0.11	ns	NO				slspy 2 d	.53808*	0.2705	0.8057	0	****	YES
	slspy 4 d	-0.58554	-1.5746	0.4035	0.24	ns	NO			slspy 4 d	-2.94644*	-4.0914	-1.8015	0	****	YES				slspy 4 d	-0.1247	-0.9384	0.689	0.759	ns	NO				slspy 4 d	.42467*	0.0518	0.7975	0.026	*	YES				slspy 4 d	.91867*	0.651	1.1863	0	****	YES
	slspy 7 d	-2.82780*	-3.8169	-1.8387	0	****	YES			slspy 7 d	-3.50520*	-4.6501	-2.3603	0	****	YES				slspy 7 d	-0.62394	-1.4377	0.1898	0.13	ns	NO				slspy 7 d	2.00933*	1.6365	2.3822	0	****	YES				slspy 7 d	1.14267*	0.875	1.4103	0	****	YES
	slspy 10 d	-3.91183*	-4.9009	-2.9228	0	****	YES			slspy 10 d	-2.86837*	-4.0133	-1.7234	0	****	YES				slspy 10 d	-1.36618*	-2.1799	-0.5525	0.001	**	YES				slspy 10 d	2.20000*	1.8271	2.5729	0	****	YES				slspy 10 d	1.28833*	1.0207	1.556	0	****	YES
	slspy 15 d	-3.24870*	-4.2378	-2.2596	0	****	YES			slspy 15 d	-2.98472*	-4.1296	-1.8398	0	****	YES				slspy 15 d	-1.48825*	-2.302	-0.6745	0.001	**	YES				slspy 15 d	2.28000*	1.9071	2.6529	0	****	YES				slspy 15 d	1.40733*	1.1397	1.675	0	****	YES
	slsec1-1 slspy 0 d	0.04117	-0.9479	1.0302	0.934	ns	NO			slsec1-1 slspy 0 d	1.55006*	0.4051	2.695	0.009	**	YES				slsec1-1 slspy 0 d	-0.05721	-0.8709	0.7565	0.888	ns	NO				slsec1-1 slspy 0 d	-0.112	-0.4849	0.2609	0.549	ns	NO				slsec1-1 slspy 0 d	-1.10633*	-1.374	-0.8387	0	****	YES
	slsec1-1 slspy 4 d	-0.36884	-1.3579	0.6202	0.457	ns	NO			slsec1-1 slspy 4 d	-1.66629*	-2.8112	-0.5214	0.005	**	YES				slsec1-1 slspy 4 d	0.03008	-0.7836	0.8438	0.941	ns	NO				slsec1-1 slspy 4 d	.65500*	0.2821	1.0279	0.001	**	YES				slsec1-1 slspy 4 d	.93500*	0.6674	1.2026	0	****	YES
	slsec1-1 slspy 7 d	-2.17167*	-3.1607	-1.1826	0	****	YES			slsec1-1 slspy 7 d	-3.33153*	-4.4765	-2.1866	0	****	YES				slsec1-1 slspy 7 d	-0.4529	-1.2666	0.3608	0.269	ns	NO				slsec1-1 slspy 7 d	1.70200*	1.3291	2.0749	0	****	YES				slsec1-1 slspy 7 d	1.23267*	0.965	1.5003	0	****	YES
	slsec1-1 slspy 10 d	-3.12138*	-4.1104	-2.1323	0	****	YES			slsec1-1 slspy 10 d	-3.89497*	-5.0399	-2.7501	0	****	YES				slsec1-1 slspy 10 d	-1.24414*	-2.0578	-0.4304	0.003	**	YES				slsec1-1 slspy 10 d	1.99267*	1.6198	2.3655	0	****	YES				slsec1-1 slspy 10 d	1.30567*	1.038	1.5733	0	****	YES
	slsec1-1 slspy 15 d	-3.25656*	-4.2456	-2.2675	0	****	YES			slsec1-1 slspy 15 d	-1.62336*	-2.7683	-0.4784	0.006	**	YES				slsec1-1 slspy 15 d	-1.33845*	-2.1522	-0.5247	0.002	**	YES				slsec1-1 slspy 15 d	2.28900*	1.9161	2.6619	0	****	YES				slsec1-1 slspy 15 d	1.35500*	1.0874	1.6226	0	****	YES
slsec1-1 slspy 4 d	WT 0 d	0.08487	-0.9042	1.0739	0.864	ns	NO		slsec1-1 slspy 4 d	WT 0 d	2.95895*	1.814	4.1039	0	****	YES			slsec1-1 slspy 4 d	WT 0 d	-0.34469	-1.1584	0.469	0.399	ns	NO			slsec1-1 slspy 4 d	WT 0 d	-.51400*	-0.8869	-0.1411	0.008	**	YES			slsec1-1 slspy 4 d	WT 0 d	-1.78833*	-2.056	-1.5207	0	****	YES			slsec1-1 slspy 4 d
	WT 2 d	-2.38033*	-3.3694	-1.3913	0	****	YES			WT 2 d	-2.16166*	-3.3066	-1.0167	0	****	YES				WT 2 d	-0.46926	-1.283	0.3444	0.252	ns	NO				WT 2 d	.40733*	0.0345	0.7802	0.033	*	YES				WT 2 d	-.37867*	-0.6463	-0.111	0.007	**	YES
	WT 4 d	-3.85058*	-4.8396	-2.8615	0	****	YES			WT 4 d	-3.35290*	-4.4978	-2.208	0	****	YES				WT 4 d	-0.49494	-1.3086	0.3188	0.227	ns	NO				WT 4 d	1.34267*	0.9698	1.7155	0	****	YES				WT 4 d	0.252	-0.0156	0.5196	0.064	ns	NO
	WT 7 d	-5.55874*	-6.5478	-4.5697	0	****	YES			WT 7 d	-4.82056*	-5.9655	-3.6756	0	****	YES				WT 7 d	-1.06647*	-1.8802	-0.2528	0.011	*	YES				WT 7 d	1.54367*	1.1708	1.9165	0	****	YES				WT 7 d	.31467*	0.047	0.5823	0.022	*	YES
	WT 10 d	-2.50085*	-3.4899	-1.5118	0	****	YES			WT 10 d	-5.83668*	-6.9816	-4.6918	0	****	YES				WT 10 d	-2.57395*	-3.3877	-1.7602	0	****	YES				WT 10 d	1.66333*	1.2905	2.0362	0	****	YES				WT 10 d	.48400*	0.2164	0.7516	0.001	**	YES
	WT 15 d	-1.49512*	-2.4842	-0.5061	0.004	**	YES			WT 15 d	-0.38191	-1.5268	0.763	0.506	ns	NO				WT 15 d	-4.46261*	-5.2763	-3.6489	0	****	YES				WT 15 d	1.72367*	1.3508	2.0965	0	****	YES				WT 15 d	.56333*	0.2957	0.831	0	****	YES
	slsec1-1 0 d	0.5152	-0.4739	1.5043	0.3	ns	NO			slsec1-1 0 d	3.38928*	2.2444	4.5342	0	****	YES				slsec1-1 0 d	0.08563	-0.7281	0.8993	0.833	ns	NO				slsec1-1 0 d	-.64767*	-1.0205	-0.2748	0.001	**	YES				slsec1-1 0 d	-1.92200*	-2.1896	-1.6544	0	****	YES
	slsec1-1 2 d	-0.37879	-1.3678	0.6103	0.445	ns	NO			slsec1-1 2 d	0.25563	-0.8893	1.4005	0.656	ns	NO				slsec1-1 2 d	-0.15621	-0.9699	0.6575	0.701	ns	NO				slsec1-1 2 d	-0.03167	-0.4045	0.3412	0.865	ns	NO				slsec1-1 2 d	-.29488*	-0.5625	-0.0273	0.032	*	YES
	slsec1-1 4 d	-1.14855*	-2.1376	-0.1595	0.024	*	YES			slsec1-1 4 d	0.48557	-0.6594	1.6305	0.398	ns	NO				slsec1-1 4 d	-0.19907	-1.0128	0.6146	0.625	ns	NO				slsec1-1 4 d	.96690*	0.594	1.3398	0	****	YES				slsec1-1 4 d	-0.038	-0.3056	0.2296	0.777	ns	NO
	slsec1-1 7 d	-3.22770*	-4.2168	-2.2386	0	****	YES			slsec1-1 7 d	-2.70774*	-3.8527	-1.5628	0	****	YES				slsec1-1 7 d	-0.38545	-1.1992	0.4283	0.346	ns	NO				slsec1-1 7 d	1.49063*	1.1178	1.8635	0	****	YES				slsec1-1 7 d	0.23033	-0.0373	0.498	0.09	ns	NO
	slsec1-1 10 d	-3.21350*	-4.2026	-2.2244	0	****	YES			slsec1-1 10 d	-2.90055*	-4.0455	-1.7556	0	****	YES				slsec1-1 10 d	-1.20638*	-2.0201	-0.3927	0.005	**	YES				slsec1-1 10 d	1.51733*	1.1445	1.8902	0	****	YES				slsec1-1 10 d	.53533*	0.2677	0.803	0	****	YES
	slsec1-1 15 d	-2.24195*	-3.231	-1.2529	0	****	YES			slsec1-1 15 d	-2.29940*	-3.4443	-1.1545	0	****	YES				slsec1-1 15 d	-2.69968*	-3.5134	-1.886	0	****	YES				slsec1-1 15 d	1.64533*	1.2725	2.0182	0	****	YES				slsec1-1 15 d	.55367*	0.286	0.8213	0	****	YES
	slspy 0 d	0.46296	-0.5261	1.452	0.351	ns	NO			slspy 0 d	3.33703*	2.1921	4.482	0	****	YES				slspy 0 d	0.03339	-0.7803	0.8471	0.935	ns	NO				slspy 0 d	-.72500*	-1.0979	-0.3521	0	****	YES				slspy 0 d	-1.99933*	-2.267	-1.7317	0	****	YES
	slspy 2 d	0.42626	-0.5628	1.4153	0.391	ns	NO			slspy 2 d	0.95673	-0.1882	2.1017	0.099	ns	NO				slspy 2 d	-0.11084	-0.9245	0.7029	0.785	ns	NO				slspy 2 d	-0.353	-0.7259	0.0199	0.063	ns	NO				slspy 2 d	-.39692*	-0.6645	-0.1293	0.004	**	YES
	slspy 4 d	-0.2167	-1.2058	0.7724	0.662	ns	NO			slspy 4 d	-1.28015*	-2.4251	-0.1352	0.029	*	YES				slspy 4 d	-0.15478	-0.9685	0.6589	0.704	ns	NO				slspy 4 d	-0.23033	-0.6032	0.1425	0.22	ns	NO				slspy 4 d	-0.01633	-0.284	0.2513	0.903	ns	NO
	slspy 7 d	-2.45896*	-3.448	-1.4699	0	****	YES			slspy 7 d	-1.83891*	-2.9838	-0.694	0.002	**	YES				slspy 7 d	-0.65402	-1.4677	0.1597	0.113	ns	NO				slspy 7 d	1.35433*	0.9815	1.7272	0	****	YES				slspy 7 d	0.20767	-0.06	0.4753	0.125	ns	NO
	slspy 10 d	-3.54298*	-4.532	-2.5539	0	****	YES			slspy 10 d	-1.20208*	-2.347	-0.0572	0.04	*	YES				slspy 10 d	-1.39626*	-2.21	-0.5825	0.001	**	YES				slspy 10 d	1.54500*	1.1721	1.9179	0	****	YES				slspy 10 d	.35333*	0.0857	0.621	0.011	*	YES
	slspy 15 d	-2.87986*	-3.8689	-1.8908	0	****	YES			slspy 15 d	-1.31843*	-2.4633	-0.1735	0.025	*	YES				slspy 15 d	-1.51833*	-2.332	-0.7046	0	****	YES				slspy 15 d	1.62500*	1.2521	1.9979	0	****	YES				slspy 15 d	.47233*	0.2047	0.74	0.001	**	YES
	slsec1-1 slspy 0 d	0.41001	-0.5791	1.3991	0.409	ns	NO			slsec1-1 slspy 0 d	3.21635*	2.0714	4.3613	0	****	YES				slsec1-1 slspy 0 d	-0.08729	-0.901	0.7264	0.83	ns	NO				slsec1-1 slspy 0 d	-.76700*	-1.1399	-0.3941	0	****	YES				slsec1-1 slspy 0 d	-2.04133*	-2.309	-1.7737	0	****	YES
	slsec1-1 slspy 2 d	0.36884	-0.6202	1.3579	0.457	ns	NO			slsec1-1 slspy 2 d	1.66629*	0.5214	2.8112	0.005	**	YES				slsec1-1 slspy 2 d	-0.03008	-0.8438	0.7836	0.941	ns	NO				slsec1-1 slspy 2 d	-.65500*	-1.0279	-0.2821	0.001	**	YES				slsec1-1 slspy 2 d	-.93500*	-1.2026	-0.6674	0	****	YES
	slsec1-1 slspy 7 d	-1.80283*	-2.7919	-0.8138	0.001	**	YES			slsec1-1 slspy 7 d	-1.66524*	-2.8102	-0.5203	0.005	**	YES				slsec1-1 slspy 7 d	-0.48299	-1.2967	0.3307	0.239	ns	NO				slsec1-1 slspy 7 d	1.04700*	0.6741	1.4199	0	****	YES				slsec1-1 slspy 7 d	.29767*	0.03	0.5653	0.03	*	YES
	slsec1-1 slspy 10 d	-2.75254*	-3.7416	-1.7635	0	****	YES			slsec1-1 slspy 10 d	-2.22868*	-3.3736	-1.0838	0	****	YES				slsec1-1 slspy 10 d	-1.27422*	-2.0879	-0.4605	0.003	**	YES				slsec1-1 slspy 10 d	1.33767*	0.9648	1.7105	0	****	YES				slsec1-1 slspy 10 d	.37067*	0.103	0.6383	0.008	**	YES
	slsec1-1 slspy 15 d	-2.88772*	-3.8768	-1.8987	0	****	YES			slsec1-1 slspy 15 d	0.04293	-1.102	1.1878	0.94	ns	NO				slsec1-1 slspy 15 d	-1.36854*	-2.1823	-0.5548	0.001	**	YES				slsec1-1 slspy 15 d	1.63400*	1.2611	2.0069	0	****	YES				slsec1-1 slspy 15 d	.42000*	0.1524	0.6876	0.003	**	YES
slsec1-1 slspy 7 d	WT 0 d	1.88770*	0.8986	2.8768	0	****	YES		slsec1-1 slspy 7 d	WT 0 d	4.62420*	3.4793	5.7691	0	****	YES			slsec1-1 slspy 7 d	WT 0 d	0.13829	-0.6754	0.952	0.734	ns	NO			slsec1-1 slspy 7 d	WT 0 d	-1.56100*	-1.9339	-1.1881	0	****	YES			slsec1-1 slspy 7 d	WT 0 d	-2.08600*	-2.3536	-1.8184	0	****	YES			slsec1-1 slspy 7 d
	WT 2 d	-0.5775	-1.5666	0.4116	0.246	ns	NO			WT 2 d	-0.49642	-1.6413	0.6485	0.388	ns	NO				WT 2 d	0.01372	-0.8	0.8274	0.973	ns	NO				WT 2 d	-.63967*	-1.0125	-0.2668	0.001	**	YES				WT 2 d	-.67633*	-0.944	-0.4087	0	****	YES
	WT 4 d	-2.04775*	-3.0368	-1.0587	0	****	YES			WT 4 d	-1.68766*	-2.8326	-0.5427	0.005	**	YES				WT 4 d	-0.01195	-0.8257	0.8018	0.977	ns	NO				WT 4 d	0.29567	-0.0772	0.6685	0.117	ns	NO				WT 4 d	-0.04567	-0.3133	0.222	0.733	ns	NO
	WT 7 d	-3.75592*	-4.745	-2.7669	0	****	YES			WT 7 d	-3.15531*	-4.3002	-2.0104	0	****	YES				WT 7 d	-0.58349	-1.3972	0.2302	0.156	ns	NO				WT 7 d	.49667*	0.1238	0.8695	0.01	*	YES				WT 7 d	0.017	-0.2506	0.2846	0.899	ns	NO
	WT 10 d	-0.69802	-1.6871	0.291	0.162	ns	NO			WT 10 d	-4.17144*	-5.3164	-3.0265	0	****	YES				WT 10 d	-2.09097*	-2.9047	-1.2773	0	****	YES				WT 10 d	.61633*	0.2435	0.9892	0.002	**	YES				WT 10 d	0.18633	-0.0813	0.454	0.168	ns	NO
	WT 15 d	0.30771	-0.6814	1.2968	0.535	ns	NO			WT 15 d	1.28334*	0.1384	2.4283	0.029	*	YES				WT 15 d	-3.97962*	-4.7933	-3.1659	0	****	YES				WT 15 d	.67667*	0.3038	1.0495	0.001	**	YES				WT 15 d	0.26567	-0.002	0.5333	0.052	ns	NO
	slsec1-1 0 d	2.31803*	1.329	3.3071	0	****	YES			slsec1-1 0 d	5.05452*	3.9096	6.1994	0	****	YES				slsec1-1 0 d	0.56862	-0.2451	1.3823	0.166	ns	NO				slsec1-1 0 d	-1.69467*	-2.0675	-1.3218	0	****	YES				slsec1-1 0 d	-2.21967*	-2.4873	-1.952	0	****	YES
	slsec1-1 2 d	1.42404*	0.435	2.4131	0.006	**	YES			slsec1-1 2 d	1.92087*	0.776	3.0658	0.001	**	YES				slsec1-1 2 d	0.32678	-0.4869	1.1405	0.423	ns	NO				slsec1-1 2 d	-1.07867*	-1.4515	-0.7058	0	****	YES				slsec1-1 2 d	-.59255*	-0.8602	-0.3249	0	****	YES
	slsec1-1 4 d	0.65428	-0.3348	1.6433	0.19	ns	NO			slsec1-1 4 d	2.15081*	1.0059	3.2957	0	****	YES				slsec1-1 4 d	0.28392	-0.5298	1.0976	0.486	ns	NO				slsec1-1 4 d	-0.0801	-0.453	0.2928	0.668	ns	NO				slsec1-1 4 d	-.33567*	-0.6033	-0.068	0.015	*	YES
	slsec1-1 7 d	-1.42487*	-2.4139	-0.4358	0.006	**	YES			slsec1-1 7 d	-1.0425	-2.1874	0.1024	0.073	ns	NO				slsec1-1 7 d	0.09754	-0.7162	0.9113	0.811	ns	NO				slsec1-1 7 d	.44363*	0.0708	0.8165	0.021	*	YES				slsec1-1 7 d	-0.06733	-0.335	0.2003	0.615	ns	NO
	slsec1-1 10 d	-1.41067*	-2.3997	-0.4216	0.006	**	YES			slsec1-1 10 d	-1.23531*	-2.3802	-0.0904	0.035	*	YES				slsec1-1 10 d	-0.72339	-1.5371	0.0903	0.08	ns	NO				slsec1-1 10 d	.47033*	0.0975	0.8432	0.015	*	YES				slsec1-1 10 d	0.23767	-0.03	0.5053	0.08	ns	NO
	slsec1-1 15 d	-0.43912	-1.4282	0.5499	0.376	ns	NO			slsec1-1 15 d	-0.63416	-1.7791	0.5108	0.271	ns	NO				slsec1-1 15 d	-2.21669*	-3.0304	-1.403	0	****	YES				slsec1-1 15 d	.59833*	0.2255	0.9712	0.002	**	YES				slsec1-1 15 d	0.256	-0.0116	0.5236	0.06	ns	NO
	slspy 0 d	2.26578*	1.2767	3.2548	0	****	YES			slspy 0 d	5.00228*	3.8574	6.1472	0	****	YES				slspy 0 d	0.51638	-0.2973	1.3301	0.208	ns	NO				slspy 0 d	-1.77200*	-2.1449	-1.3991	0	****	YES				slspy 0 d	-2.29700*	-2.5646	-2.0294	0	****	YES
	slspy 2 d	2.22908*	1.24	3.2181	0	****	YES			slspy 2 d	2.62198*	1.4771	3.7669	0	****	YES				slspy 2 d	0.37215	-0.4416	1.1859	0.362	ns	NO				slspy 2 d	-1.40000*	-1.7729	-1.0271	0	****	YES				slspy 2 d	-.69458*	-0.9622	-0.427	0	****	YES
	slspy 4 d	1.58613*	0.5971	2.5752	0.002	**	YES			slspy 4 d	0.3851	-0.7598	1.53	0.502	ns	NO				slspy 4 d	0.3282	-0.4855	1.1419	0.421	ns	NO				slspy 4 d	-1.27733*	-1.6502	-0.9045	0	****	YES				slspy 4 d	-.31400*	-0.5816	-0.0464	0.022	*	YES
	slspy 7 d	-0.65613	-1.6452	0.3329	0.189	ns	NO			slspy 7 d	-0.17367	-1.3186	0.9712	0.762	ns	NO				slspy 7 d	-0.17104	-0.9847	0.6427	0.674	ns	NO				slspy 7 d	0.30733	-0.0655	0.6802	0.104	ns	NO				slspy 7 d	-0.09	-0.3576	0.1776	0.502	ns	NO
	slspy 10 d	-1.74016*	-2.7292	-0.7511	0.001	**	YES			slspy 10 d	0.46317	-0.6818	1.6081	0.42	ns	NO				slspy 10 d	-.91327*	-1.727	-0.0996	0.029	*	YES				slspy 10 d	.49800*	0.1251	0.8709	0.01	*	YES				slspy 10 d	0.05567	-0.212	0.3233	0.678	ns	NO
	slspy 15 d	-1.07704*	-2.0661	-0.088	0.033	*	YES			slspy 15 d	0.34682	-0.7981	1.4917	0.545	ns	NO				slspy 15 d	-1.03535*	-1.8491	-0.2216	0.014	*	YES				slspy 15 d	.57800*	0.2051	0.9509	0.003	**	YES				slspy 15 d	0.17467	-0.093	0.4423	0.196	ns	NO
	slsec1-1 slspy 0 d	2.21284*	1.2238	3.2019	0	****	YES			slsec1-1 slspy 0 d	4.88160*	3.7367	6.0265	0	****	YES				slsec1-1 slspy 0 d	0.39569	-0.418	1.2094	0.333	ns	NO				slsec1-1 slspy 0 d	-1.81400*	-2.1869	-1.4411	0	****	YES				slsec1-1 slspy 0 d	-2.33900*	-2.6066	-2.0714	0	****	YES
	slsec1-1 slspy 2 d	2.17167*	1.1826	3.1607	0	****	YES			slsec1-1 slspy 2 d	3.33153*	2.1866	4.4765	0	****	YES				slsec1-1 slspy 2 d	0.4529	-0.3608	1.2666	0.269	ns	NO				slsec1-1 slspy 2 d	-1.70200*	-2.0749	-1.3291	0	****	YES				slsec1-1 slspy 2 d	-1.23267*	-1.5003	-0.965	0	****	YES
	slsec1-1 slspy 4 d	1.80283*	0.8138	2.7919	0.001	**	YES			slsec1-1 slspy 4 d	1.66524*	0.5203	2.8102	0.005	**	YES				slsec1-1 slspy 4 d	0.48299	-0.3307	1.2967	0.239	ns	NO				slsec1-1 slspy 4 d	-1.04700*	-1.4199	-0.6741	0	****	YES				slsec1-1 slspy 4 d	-.29767*	-0.5653	-0.03	0.03	*	YES
	slsec1-1 slspy 10 d	-0.94972	-1.9388	0.0393	0.059	ns	NO			slsec1-1 slspy 10 d	-0.56344	-1.7084	0.5815	0.327	ns	NO				slsec1-1 slspy 10 d	-0.79123	-1.6049	0.0225	0.056	ns	NO				slsec1-1 slspy 10 d	0.29067	-0.0822	0.6635	0.124	ns	NO				slsec1-1 slspy 10 d	0.073	-0.1946	0.3406	0.586	ns	NO
	slsec1-1 slspy 15 d	-1.08489*	-2.074	-0.0958	0.032	*	YES			slsec1-1 slspy 15 d	1.70817*	0.5633	2.8531	0.004	**	YES				slsec1-1 slspy 15 d	-.88555*	-1.6993	-0.0718	0.034	*	YES				slsec1-1 slspy 15 d	.58700*	0.2141	0.9599	0.003	**	YES				slsec1-1 slspy 15 d	0.12233	-0.1453	0.39	0.363	ns	NO
slsec1-1 slspy 10 d	WT 0 d	2.83742*	1.8484	3.8265	0	****	YES		slsec1-1 slspy 10 d	WT 0 d	5.18763*	4.0427	6.3326	0	****	YES			slsec1-1 slspy 10 d	WT 0 d	.92953*	0.1158	1.7432	0.026	*	YES			slsec1-1 slspy 10 d	WT 0 d	-1.85167*	-2.2245	-1.4788	0	****	YES			slsec1-1 slspy 10 d	WT 0 d	-2.15900*	-2.4266	-1.8914	0	****	YES			slsec1-1 slspy 10 d
	WT 2 d	0.37221	-0.6168	1.3613	0.453	ns	NO			WT 2 d	0.06702	-1.0779	1.2119	0.907	ns	NO				WT 2 d	0.80496	-0.0088	1.6187	0.052	ns	NO				WT 2 d	-.93033*	-1.3032	-0.5575	0	****	YES				WT 2 d	-.74933*	-1.017	-0.4817	0	****	YES
	WT 4 d	-1.09804*	-2.0871	-0.109	0.03	*	YES			WT 4 d	-1.12422	-2.2691	0.0207	0.054	ns	NO				WT 4 d	0.77929	-0.0344	1.593	0.06	ns	NO				WT 4 d	0.005	-0.3679	0.3779	0.979	ns	NO				WT 4 d	-0.11867	-0.3863	0.149	0.377	ns	NO
	WT 7 d	-2.80620*	-3.7953	-1.8171	0	****	YES			WT 7 d	-2.59187*	-3.7368	-1.447	0	****	YES				WT 7 d	0.20775	-0.606	1.0215	0.61	ns	NO				WT 7 d	0.206	-0.1669	0.5789	0.272	ns	NO				WT 7 d	-0.056	-0.3236	0.2116	0.676	ns	NO
	WT 10 d	0.25169	-0.7374	1.2408	0.611	ns	NO			WT 10 d	-3.60800*	-4.7529	-2.4631	0	****	YES				WT 10 d	-1.29973*	-2.1134	-0.486	0.002	**	YES				WT 10 d	0.32567	-0.0472	0.6985	0.085	ns	NO				WT 10 d	0.11333	-0.1543	0.381	0.399	ns	NO
	WT 15 d	1.25742*	0.2684	2.2465	0.014	*	YES			WT 15 d	1.84678*	0.7019	2.9917	0.002	**	YES				WT 15 d	-3.18838*	-4.0021	-2.3747	0	****	YES				WT 15 d	.38600*	0.0131	0.7589	0.043	*	YES				WT 15 d	0.19267	-0.075	0.4603	0.154	ns	NO
	slsec1-1 0 d	3.26774*	2.2787	4.2568	0	****	YES			slsec1-1 0 d	5.61796*	4.473	6.7629	0	****	YES				slsec1-1 0 d	1.35985*	0.5461	2.1736	0.002	**	YES				slsec1-1 0 d	-1.98533*	-2.3582	-1.6125	0	****	YES				slsec1-1 0 d	-2.29267*	-2.5603	-2.025	0	****	YES
	slsec1-1 2 d	2.37376*	1.3847	3.3628	0	****	YES			slsec1-1 2 d	2.48431*	1.3394	3.6292	0	****	YES				slsec1-1 2 d	1.11802*	0.3043	1.9317	0.008	**	YES				slsec1-1 2 d	-1.36933*	-1.7422	-0.9965	0	****	YES				slsec1-1 2 d	-.66555*	-0.9332	-0.3979	0	****	YES
	slsec1-1 4 d	1.60400*	0.6149	2.5931	0.002	**	YES			slsec1-1 4 d	2.71425*	1.5693	3.8592	0	****	YES				slsec1-1 4 d	1.07515*	0.2614	1.8889	0.011	*	YES				slsec1-1 4 d	-0.37077	-0.7436	0.0021	0.051	ns	NO				slsec1-1 4 d	-.40867*	-0.6763	-0.141	0.004	**	YES
	slsec1-1 7 d	-0.47516	-1.4642	0.5139	0.339	ns	NO			slsec1-1 7 d	-0.47906	-1.624	0.6659	0.404	ns	NO				slsec1-1 7 d	.88877*	0.0751	1.7025	0.033	*	YES				slsec1-1 7 d	0.15297	-0.2199	0.5258	0.414	ns	NO				slsec1-1 7 d	-0.14033	-0.408	0.1273	0.297	ns	NO
	slsec1-1 10 d	-0.46096	-1.45	0.5281	0.353	ns	NO			slsec1-1 10 d	-0.67187	-1.8168	0.473	0.244	ns	NO				slsec1-1 10 d	0.06784	-0.7459	0.8816	0.868	ns	NO				slsec1-1 10 d	0.17967	-0.1932	0.5525	0.337	ns	NO				slsec1-1 10 d	0.16467	-0.103	0.4323	0.222	ns	NO
	slsec1-1 15 d	0.51059	-0.4785	1.4997	0.304	ns	NO			slsec1-1 15 d	-0.07072	-1.2156	1.0742	0.902	ns	NO				slsec1-1 15 d	-1.42545*	-2.2392	-0.6117	0.001	**	YES				slsec1-1 15 d	0.30767	-0.0652	0.6805	0.104	ns	NO				slsec1-1 15 d	0.183	-0.0846	0.4506	0.176	ns	NO
	slspy 0 d	3.21550*	2.2264	4.2046	0	****	YES			slspy 0 d	5.56572*	4.4208	6.7106	0	****	YES				slspy 0 d	1.30761*	0.4939	2.1213	0.002	**	YES				slspy 0 d	-2.06267*	-2.4355	-1.6898	0	****	YES				slspy 0 d	-2.37000*	-2.6376	-2.1024	0	****	YES
	slspy 2 d	3.17880*	2.1897	4.1679	0	****	YES			slspy 2 d	3.18542*	2.0405	4.3303	0	****	YES				slspy 2 d	1.16338*	0.3497	1.9771	0.006	**	YES				slspy 2 d	-1.69067*	-2.0635	-1.3178	0	****	YES				slspy 2 d	-.76758*	-1.0352	-0.5	0	****	YES
	slspy 4 d	2.53584*	1.5468	3.5249	0	****	YES			slspy 4 d	0.94854	-0.1964	2.0935	0.102	ns	NO				slspy 4 d	1.11944*	0.3057	1.9331	0.008	**	YES				slspy 4 d	-1.56800*	-1.9409	-1.1951	0	****	YES				slspy 4 d	-.38700*	-0.6546	-0.1194	0.006	**	YES
	slspy 7 d	0.29358	-0.6955	1.2826	0.553	ns	NO			slspy 7 d	0.38977	-0.7551	1.5347	0.497	ns	NO				slspy 7 d	0.6202	-0.1935	1.4339	0.132	ns	NO				slspy 7 d	0.01667	-0.3562	0.3895	0.929	ns	NO				slspy 7 d	-0.163	-0.4306	0.1046	0.227	ns	NO
	slspy 10 d	-0.79044	-1.7795	0.1986	0.115	ns	NO			slspy 10 d	1.02661	-0.1183	2.1715	0.078	ns	NO				slspy 10 d	-0.12204	-0.9358	0.6917	0.764	ns	NO				slspy 10 d	0.20733	-0.1655	0.5802	0.269	ns	NO				slspy 10 d	-0.01733	-0.285	0.2503	0.897	ns	NO
	slspy 15 d	-0.12732	-1.1164	0.8617	0.797	ns	NO			slspy 15 d	0.91025	-0.2347	2.0552	0.116	ns	NO				slspy 15 d	-0.24411	-1.0578	0.5696	0.549	ns	NO				slspy 15 d	0.28733	-0.0855	0.6602	0.128	ns	NO				slspy 15 d	0.10167	-0.166	0.3693	0.449	ns	NO
	slsec1-1 slspy 0 d	3.16255*	2.1735	4.1516	0	****	YES			slsec1-1 slspy 0 d	5.44504*	4.3001	6.59	0	****	YES				slsec1-1 slspy 0 d	1.18693*	0.3732	2.0006	0.005	**	YES				slsec1-1 slspy 0 d	-2.10467*	-2.4775	-1.7318	0	****	YES				slsec1-1 slspy 0 d	-2.41200*	-2.6796	-2.1444	0	****	YES
	slsec1-1 slspy 2 d	3.12138*	2.1323	4.1104	0	****	YES			slsec1-1 slspy 2 d	3.89497*	2.7501	5.0399	0	****	YES				slsec1-1 slspy 2 d	1.24414*	0.4304	2.0578	0.003	**	YES				slsec1-1 slspy 2 d	-1.99267*	-2.3655	-1.6198	0	****	YES				slsec1-1 slspy 2 d	-1.30567*	-1.5733	-1.038	0	****	YES
	slsec1-1 slspy 4 d	2.75254*	1.7635	3.7416	0	****	YES			slsec1-1 slspy 4 d	2.22868*	1.0838	3.3736	0	****	YES				slsec1-1 slspy 4 d	1.27422*	0.4605	2.0879	0.003	**	YES				slsec1-1 slspy 4 d	-1.33767*	-1.7105	-0.9648	0	****	YES				slsec1-1 slspy 4 d	-.37067*	-0.6383	-0.103	0.008	**	YES
	slsec1-1 slspy 7 d	0.94972	-0.0393	1.9388	0.059	ns	NO			slsec1-1 slspy 7 d	0.56344	-0.5815	1.7084	0.327	ns	NO				slsec1-1 slspy 7 d	0.79123	-0.0225	1.6049	0.056	ns	NO				slsec1-1 slspy 7 d	-0.29067	-0.6635	0.0822	0.124	ns	NO				slsec1-1 slspy 7 d	-0.073	-0.3406	0.1946	0.586	ns	NO
	slsec1-1 slspy 15 d	-0.13517	-1.1242	0.8539	0.785	ns	NO			slsec1-1 slspy 15 d	2.27161*	1.1267	3.4165	0	****	YES				slsec1-1 slspy 15 d	-0.09432	-0.908	0.7194	0.817	ns	NO				slsec1-1 slspy 15 d	0.29633	-0.0765	0.6692	0.117	ns	NO				slsec1-1 slspy 15 d	0.04933	-0.2183	0.317	0.713	ns	NO
slsec1-1 slspy 15 d	WT 0 d	2.97259*	1.9835	3.9616	0	****	YES		slsec1-1 slspy 15 d	WT 0 d	2.91602*	1.7711	4.0609	0	****	YES			slsec1-1 slspy 15 d	WT 0 d	1.02384*	0.2101	1.8376	0.015	*	YES			slsec1-1 slspy 15 d	WT 0 d	-2.14800*	-2.5209	-1.7751	0	****	YES			slsec1-1 slspy 15 d	WT 0 d	-2.20833*	-2.476	-1.9407	0	****	YES			slsec1-1 slspy 15 d
	WT 2 d	0.50739	-0.4817	1.4964	0.307	ns	NO			WT 2 d	-2.20459*	-3.3495	-1.0597	0	****	YES				WT 2 d	.89927*	0.0856	1.713	0.031	*	YES				WT 2 d	-1.22667*	-1.5995	-0.8538	0	****	YES				WT 2 d	-.79867*	-1.0663	-0.531	0	****	YES
	WT 4 d	-0.96286	-1.9519	0.0262	0.056	ns	NO			WT 4 d	-3.39583*	-4.5407	-2.2509	0	****	YES				WT 4 d	.87360*	0.0599	1.6873	0.036	*	YES				WT 4 d	-0.29133	-0.6642	0.0815	0.123	ns	NO				WT 4 d	-0.168	-0.4356	0.0996	0.213	ns	NO
	WT 7 d	-2.67103*	-3.6601	-1.682	0	****	YES			WT 7 d	-4.86348*	-6.0084	-3.7186	0	****	YES				WT 7 d	0.30207	-0.5116	1.1158	0.459	ns	NO				WT 7 d	-0.09033	-0.4632	0.2825	0.628	ns	NO				WT 7 d	-0.10533	-0.373	0.1623	0.433	ns	NO
	WT 10 d	0.38687	-0.6022	1.3759	0.435	ns	NO			WT 10 d	-5.87961*	-7.0245	-4.7347	0	****	YES				WT 10 d	-1.20542*	-2.0191	-0.3917	0.005	**	YES				WT 10 d	0.02933	-0.3435	0.4022	0.875	ns	NO				WT 10 d	0.064	-0.2036	0.3316	0.633	ns	NO
	WT 15 d	1.39260*	0.4035	2.3817	0.007	**	YES			WT 15 d	-0.42483	-1.5698	0.7201	0.459	ns	NO				WT 15 d	-3.09407*	-3.9078	-2.2804	0	****	YES				WT 15 d	0.08967	-0.2832	0.4625	0.631	ns	NO				WT 15 d	0.14333	-0.1243	0.411	0.287	ns	NO
	slsec1-1 0 d	3.40292*	2.4139	4.392	0	****	YES			slsec1-1 0 d	3.34635*	2.2014	4.4913	0	****	YES				slsec1-1 0 d	1.45417*	0.6405	2.2679	0.001	**	YES				slsec1-1 0 d	-2.28167*	-2.6545	-1.9088	0	****	YES				slsec1-1 0 d	-2.34200*	-2.6096	-2.0744	0	****	YES
	slsec1-1 2 d	2.50893*	1.5199	3.498	0	****	YES			slsec1-1 2 d	0.2127	-0.9322	1.3576	0.71	ns	NO				slsec1-1 2 d	1.21233*	0.3986	2.026	0.004	**	YES				slsec1-1 2 d	-1.66567*	-2.0385	-1.2928	0	****	YES				slsec1-1 2 d	-.71488*	-0.9825	-0.4473	0	****	YES
	slsec1-1 4 d	1.73917*	0.7501	2.7282	0.001	**	YES			slsec1-1 4 d	0.44264	-0.7023	1.5876	0.441	ns	NO				slsec1-1 4 d	1.16947*	0.3558	1.9832	0.006	**	YES				slsec1-1 4 d	-.66710*	-1.04	-0.2942	0.001	**	YES				slsec1-1 4 d	-.45800*	-0.7256	-0.1904	0.001	**	YES
	slsec1-1 7 d	-0.33998	-1.329	0.6491	0.493	ns	NO			slsec1-1 7 d	-2.75067*	-3.8956	-1.6058	0	****	YES				slsec1-1 7 d	.98309*	0.1694	1.7968	0.019	*	YES				slsec1-1 7 d	-0.14337	-0.5162	0.2295	0.443	ns	NO				slsec1-1 7 d	-0.18967	-0.4573	0.078	0.161	ns	NO
	slsec1-1 10 d	-0.32578	-1.3148	0.6633	0.511	ns	NO			slsec1-1 10 d	-2.94348*	-4.0884	-1.7986	0	****	YES				slsec1-1 10 d	0.16216	-0.6516	0.9759	0.69	ns	NO				slsec1-1 10 d	-0.11667	-0.4895	0.2562	0.532	ns	NO				slsec1-1 10 d	0.11533	-0.1523	0.383	0.391	ns	NO
	slsec1-1 15 d	0.64577	-0.3433	1.6348	0.196	ns	NO			slsec1-1 15 d	-2.34233*	-3.4872	-1.1974	0	****	YES				slsec1-1 15 d	-1.33114*	-2.1448	-0.5174	0.002	**	YES				slsec1-1 15 d	0.01133	-0.3615	0.3842	0.952	ns	NO				slsec1-1 15 d	0.13367	-0.134	0.4013	0.32	ns	NO
	slspy 0 d	3.35068*	2.3616	4.3397	0	****	YES			slspy 0 d	3.29411*	2.1492	4.439	0	****	YES				slspy 0 d	1.40193*	0.5882	2.2156	0.001	**	YES				slspy 0 d	-2.35900*	-2.7319	-1.9861	0	****	YES				slspy 0 d	-2.41933*	-2.687	-2.1517	0	****	YES
	slspy 2 d	3.31397*	2.3249	4.303	0	****	YES			slspy 2 d	0.91381	-0.2311	2.0587	0.115	ns	NO				slspy 2 d	1.25770*	0.444	2.0714	0.003	**	YES				slspy 2 d	-1.98700*	-2.3599	-1.6141	0	****	YES				slspy 2 d	-.81692*	-1.0845	-0.5493	0	****	YES
	slspy 4 d	2.67102*	1.682	3.6601	0	****	YES			slspy 4 d	-1.32307*	-2.468	-0.1782	0.024	*	YES				slspy 4 d	1.21375*	0.4	2.0275	0.004	**	YES				slspy 4 d	-1.86433*	-2.2372	-1.4915	0	****	YES				slspy 4 d	-.43633*	-0.704	-0.1687	0.002	**	YES
	slspy 7 d	0.42876	-0.5603	1.4178	0.388	ns	NO			slspy 7 d	-1.88184*	-3.0268	-0.7369	0.002	**	YES				slspy 7 d	0.71452	-0.0992	1.5282	0.084	ns	NO				slspy 7 d	-0.27967	-0.6525	0.0932	0.138	ns	NO				slspy 7 d	-0.21233	-0.48	0.0553	0.117	ns	NO
	slspy 10 d	-0.65527	-1.6443	0.3338	0.189	ns	NO			slspy 10 d	-1.24500*	-2.3899	-0.1001	0.034	*	YES				slspy 10 d	-0.02772	-0.8414	0.786	0.946	ns	NO				slspy 10 d	-0.089	-0.4619	0.2839	0.633	ns	NO				slspy 10 d	-0.06667	-0.3343	0.201	0.619	ns	NO
	slspy 15 d	0.00785	-0.9812	0.9969	0.987	ns	NO			slspy 15 d	-1.36135*	-2.5063	-0.2164	0.021	*	YES				slspy 15 d	-0.1498	-0.9635	0.6639	0.713	ns	NO				slspy 15 d	-0.009	-0.3819	0.3639	0.961	ns	NO				slspy 15 d	0.05233	-0.2153	0.32	0.696	ns	NO
	slsec1-1 slspy 0 d	3.29773*	2.3087	4.2868	0	****	YES			slsec1-1 slspy 0 d	3.17343*	2.0285	4.3183	0	****	YES				slsec1-1 slspy 0 d	1.28125*	0.4675	2.095	0.003	**	YES				slsec1-1 slspy 0 d	-2.40100*	-2.7739	-2.0281	0	****	YES				slsec1-1 slspy 0 d	-2.46133*	-2.729	-2.1937	0	****	YES
	slsec1-1 slspy 2 d	3.25656*	2.2675	4.2456	0	****	YES			slsec1-1 slspy 2 d	1.62336*	0.4784	2.7683	0.006	**	YES				slsec1-1 slspy 2 d	1.33846*	0.5247	2.1522	0.002	**	YES				slsec1-1 slspy 2 d	-2.28900*	-2.6619	-1.9161	0	****	YES				slsec1-1 slspy 2 d	-1.35500*	-1.6226	-1.0874	0	****	YES
	slsec1-1 slspy 4 d	2.88772*	1.8987	3.8768	0	****	YES			slsec1-1 slspy 4 d	-0.04293	-1.1878	1.102	0.94	ns	NO				slsec1-1 slspy 4 d	1.36854*	0.5548	2.1823	0.001	**	YES				slsec1-1 slspy 4 d	-1.63400*	-2.0069	-1.2611	0	****	YES				slsec1-1 slspy 4 d	-.42000*	-0.6876	-0.1524	0.003	**	YES
	slsec1-1 slspy 7 d	1.08489*	0.0958	2.074	0.032	*	YES			slsec1-1 slspy 7 d	-1.70817*	-2.8531	-0.5633	0.004	**	YES				slsec1-1 slspy 7 d	.88555*	0.0718	1.6993	0.034	*	YES				slsec1-1 slspy 7 d	-.58700*	-0.9599	-0.2141	0.003	**	YES				slsec1-1 slspy 7 d	-0.12233	-0.39	0.1453	0.363	ns	NO
	slsec1-1 slspy 10 d	0.13517	-0.8539	1.1242	0.785	ns	NO			slsec1-1 slspy 10 d	-2.27161*	-3.4165	-1.1267	0	****	YES				slsec1-1 slspy 10 d	0.09432	-0.7194	0.908	0.817	ns	NO				slsec1-1 slspy 10 d	-0.29633	-0.6692	0.0765	0.117	ns	NO				slsec1-1 slspy 10 d	-0.04933	-0.317	0.2183	0.713	ns	NO
[truncated: 7 more columns]

## Sheet: Figure 5
Figure 5B	Student's t test: two-sided *, P < 0.05; **, P < 0.01.									Figure 5F
Br										Student's t test: two-sided *, P < 0.05; **, P < 0.01.
Group 1	Group 2	Mean Diff. (Mut − WT)	P value	Level	Significance					SlNOR-GFP vs SlNORS/T-A-GFP	P value	Level	Significance
slsec1-1	WT	−5.37 × 10⁻⁶	0.18455	ns	NO					0 h	-	-	-
slspy	WT	−1.19 × 10⁻⁵	0.01195	*	YES					0.5 h	0.030088	*	Yes
slsec1-1 slspy	WT	−8.73 × 10⁻⁶	0.00961	**	YES					1 h	0.010695	*	Yes
										1.5 h	0.010679	*	Yes
Br+3										2 h	0.006039	**	Yes
Group 1	Group 2	Mean Diff. (Mut − WT)	P value	Level	Significance
slsec1-1	WT	−1.0 × 10⁻⁶	0.35	ns	NO
slspy	WT	−3.0 × 10⁻⁶	0.3593	ns	NO
slsec1-1 slspy	WT	−9.0 × 10⁻⁶	0.2485	ns	NO
Figure 5D	one-way ANOVA, Tukey's multiple comparisons test *: P < 0.05;**: P < 0.01; ***: P < 0.001; ns = not significant
0.5 h
Group 1	Group 2	Mean Diff.	95.00% CI Bottom	95.00% CI Top	P value	Level	Significance
WT	WT + MG132	0.2912	0.208	0.3745	<0.0001	***	YES
WT	slsec1-1 slspy	0.0627	-0.0206	0.146	0.1519	ns	NO
WT	slsec1-1 slspy + MG132	0.2738	0.1905	0.3571	<0.0001	***	YES
WT + MG132	slsec1-1 slspy	-0.2285	-0.3118	-0.1453	0.0001	***	YES
WT + MG132	slsec1-1 slspy + MG132	-0.0174	-0.1007	0.0658	0.9055	ns	NO
slsec1-1 slspy	slsec1-1 slspy + MG132	0.2111	0.1278	0.2944	0.0002	***	YES
1 h
Group 1	Group 2	Mean Diff.	95.00% CI Bottom	95.00% CI Top	P value	Level	Significance
WT	WT + MG132	0.6094	0.5639	0.6549	<0.0001	***	YES
WT	slsec1-1 slspy	-0.0077	-0.0532	0.0378	0.9461	ns	NO
WT	slsec1-1 slspy + MG132	0.4534	0.4079	0.4989	<0.0001	***	YES
WT + MG132	slsec1-1 slspy	-0.6171	-0.6626	-0.5716	<0.0001	***	YES
WT + MG132	slsec1-1 slspy + MG132	-0.156	-0.2015	-0.1105	<0.0001	***	YES
slsec1-1 slspy	slsec1-1 slspy + MG132	0.4611	0.4156	0.5066	<0.0001	***	YES
1.5 h
Group 1	Group 2	Mean Diff.	95% CI Bottom	95% CI Top	P value	Level	Significance
WT	WT + MG132	0.6958	0.6376	0.754	<0.0001	***	YES
WT	slsec1-1 slspy	-0.1094	-0.1676	-0.0512	0.0014	**	YES
WT	slsec1-1 slspy + MG132	0.2441	0.186	0.3023	<0.0001	***	YES
WT + MG132	slsec1-1 slspy	-0.8052	-0.8633	-0.747	<0.0001	***	YES
WT + MG132	slsec1-1 slspy + MG132	-0.4516	-0.5098	-0.3935	<0.0001	***	YES
slsec1-1 slspy	slsec1-1 slspy + MG132	0.3535	0.2953	0.4117	<0.0001	***	YES
2 h
Group 1	Group 2	Mean Diff.	95% CI Bottom	95% CI Top	P value	Level	Significance
WT	WT + MG132	0.7524	0.6784	0.8264	<0.0001	***	YES
WT	slsec1-1 slspy	-0.0414	-0.1154	0.0326	0.3431	ns	NO
WT	slsec1-1 slspy + MG132	0.3722	0.2982	0.4463	<0.0001	***	YES
WT + MG132	slsec1-1 slspy	-0.7938	-0.8678	-0.7198	<0.0001	***	YES
WT + MG132	slsec1-1 slspy + MG132	-0.3802	-0.4542	-0.3062	<0.0001	***	YES
slsec1-1 slspy	slsec1-1 slspy + MG132	0.4137	0.3396	0.4877	<0.0001	***	YES

## Sheet: Figure 6
Figure 6A
one-way ANOVA, Tukey's multiple comparisons test *: P < 0.05;**: P < 0.01; ***: P < 0.001; ns = not significant
		95.00% CI of diff.
	Mean Diff.	Bottom	Top	P value	Level	Significance
EV vs SlNORS/T-A	0.2539	−0.9347	1.4424	0.8255	ns	NO
EV vs SlNOR	2.657	1.4685	3.8456	0.0004	***	YES
SlNORS/T-A vs SlNOR	−2.4032	−3.5917	−1.2146	0.0008	***	YES
Figure 6B
one-way ANOVA, Tukey's multiple comparisons test *: P < 0.05;**: P < 0.01; ***: P < 0.001; ns = not significant
		95.00% CI of diff.
	Mean Diff.	Bottom	Top	P value	Level	Significance
EV vs SlNORS/T-A	1.2328	0.5137	1.9518	0.0026	**	YES
EV vs SlNOR	6.0396	5.3205	6.7586	<0.0001	****	YES
SlNORS/T-A vs SlNOR	4.8068	4.0878	5.5258	<0.0001	****	YES

## Sheet: Figure S10
Figure S10 Br Stage
one-way ANOVA, Tukey's multiple comparisons test *: P < 0.05;**: P < 0.01; ***: P < 0.001; ns = not significant
		95.00% CI of diff.
	Mean Diff.	Bottom	Top	P value	Level	Significance
WT vs slsec1-1	-0.117	-0.18	-0.054	0.0006	****	Yes
WT vs slsec1-2	-0.12	-0.181	-0.059	0.0005	****	Yes
WT vs slspy	-0.11	-0.167	-0.053	0.0011	***	Yes
WT vs slsec1-1 slspy	-0.024	-0.079	0.031	0.7004	ns	No
slsec1-1 vs slsec1-2	-0.003	-0.057	0.051	0.9998	ns	No
slsec1-1 vs slspy	0.007	-0.047	0.061	0.995	ns	No
slsec1-1 vs slsec1-1 slspy	0.093	0.039	0.147	0.0037	**	Yes
slsec1-2 vs slspy	0.01	-0.041	0.061	0.9809	ns	No
slsec1-2 vs slsec1-1 slspy	0.096	0.042	0.15	0.0029	**	Yes
slspy vs slsec1-1 slspy	0.086	0.031	0.141	0.0064	**	Yes
Figure S10 Br+3 Stage
one-way ANOVA, Tukey's multiple comparisons test *: P < 0.05;**: P < 0.01; ***: P < 0.001; ns = not significant
		95.00% CI of diff.
	Mean Diff.	Bottom	Top	P value	Level	Significance
WT vs slsec1-1	0.043	-0.062	0.148	0.658	ns	No
WT vs slsec1-2	0.045	-0.055	0.145	0.624	ns	No
WT vs slspy	-0.024	-0.132	0.084	0.959	ns	No
WT vs slsec1-1 slspy	0.001	-0.111	0.113	0.999	ns	No
slsec1-1 vs slsec1-2	0.002	-0.088	0.092	0.999	ns	No
slsec1-1 vs slspy	-0.067	-0.17	0.036	0.302	ns	No
slsec1-1 vs slsec1-1 slspy	-0.042	-0.15	0.066	0.692	ns	No
slsec1-2 vs slspy	-0.069	-0.169	0.031	0.252	ns	No
slsec1-2 vs slsec1-1 slspy	-0.044	-0.149	0.061	0.648	ns	No
slspy vs slsec1-1 slspy	0.025	-0.082	0.132	0.949	ns	No
Figure S10 Br+8 Stage
one-way ANOVA, Tukey's multiple comparisons test *: P < 0.05;**: P < 0.01; ***: P < 0.001; ns = not significant
		95.00% CI of diff.
	Mean Diff.	Bottom	Top	P value	Level	Significance
WT vs. slsec1-1	0.031	-0.044	0.106	0.617	ns	No
WT vs. slsec1-2	0.016	-0.054	0.086	0.933	ns	No
WT vs. slspy	0.011	-0.059	0.081	0.978	ns	No
WT vs. slsec1-1 slspy	0	-0.084	0.084	1	ns	No
slsec1-1 vs. slsec1-2	-0.015	-0.079	0.049	0.924	ns	No
slsec1-1 vs. slspy	-0.02	-0.084	0.044	0.834	ns	No
slsec1-1 vs. slsec1-1 slspy	-0.031	-0.105	0.043	0.61	ns	No
slsec1-2 vs. slspy	-0.005	-0.063	0.053	0.999	ns	No
slsec1-2 vs. slsec1-1 slspy	-0.016	-0.084	0.052	0.93	ns	No
slspy vs. slsec1-1 slspy	-0.011	-0.079	0.057	0.977	ns	No

## Sheet: Figure S12
Figure S12A
one-way ANOVA, Tukey's multiple comparisons test *: P < 0.05;**: P < 0.01; ***: P < 0.001; ns = not significant
		95.00% CI of diff.
	Mean Diff.	Bottom	Top	P value	Level	Significance
EV vs SlSEC1	0.4533	-1.9034	2.81	0.9479	ns	NO
EV vs SlNOR	6.448	4.0913	8.8046	<0.0001	****	YES
EV vs SlSEC1+SlNOR	8.6099	6.1382	11.0816	<0.0001	****	YES
SlSEC1 vs SlNOR	5.9946	3.6379	8.3513	<0.0001	****	YES
SlSEC1 vs SlSEC1+SlNOR	8.1566	5.6849	10.6283	<0.0001	****	YES
SlNOR vs SlSEC1+SlNOR	2.162	-0.3098	4.6337	0.0994	ns	NO
Figure S12B
one-way ANOVA, Tukey's multiple comparisons test *: P < 0.05;**: P < 0.01; ***: P < 0.001; ns = not significant
		95.00% CI of diff.
	Mean Diff.	Bottom	Top	P value	Level	Significance
EV vs SlSPY	4.7057	2.2287	7.1826	0.7783	ns	NO
EV vs SlNOR	0.79	-1.5717	3.1517	0.0003	***	YES
EV vs SlSPY+SlNOR	6.2659	3.6254	8.9063	<0.0001	****	YES
SlSPY vs SlNOR	-3.9157	-6.3926	-1.4387	0.0017	**	YES
SlSPY vs SlSPY+SlNOR	1.5602	-1.1838	4.3042	0.0001	***	YES
SlNOR vs SlSPY+SlNOR	5.4759	2.8354	8.1163	0.3962	ns	NO
Figure S12C
one-way ANOVA, Tukey's multiple comparisons test *: P < 0.05;**: P < 0.01; ***: P < 0.001; ns = not significant
		95.00% CI of diff.
	Mean Diff.	Bottom	Top	P value	Level	Significance
EV vs SlSEC1	3.2335	1.5342	4.9328	0.0002	***	YES
EV vs SlNOR	0.2305	-1.4688	1.9298	0.9802	ns	NO
EV vs SlSEC1+SlNOR	2.6613	0.7614	4.5611	0.0046	**	YES
SlSEC1 vs SlNOR	-3.003	-4.7023	-1.3037	0.0005	***	YES
SlSEC1 vs SlSEC1+SlNOR	-0.5723	-2.4721	1.3276	0.0097	**	YES
SlNOR vs SlSEC1+SlNOR	2.4307	0.5309	4.3306	0.8293	ns	NO
Figure S12D
one-way ANOVA, Tukey's multiple comparisons test *: P < 0.05;**: P < 0.01; ***: P < 0.001; ns = not significant
		95.00% CI of diff.
	Mean Diff.	Bottom	Top	P value	Level	Significance
EV vs SlSPY	1.2197	-0.6383	3.0778	0.2757	ns	NO
EV vs SlNOR	5.5262	3.4488	7.6035	<0.0001	****	YES
EV vs SlSPY+SlNOR	5.0167	2.9394	7.0941	<0.0001	****	YES
SlSPY vs SlNOR	-4.3065	-6.3838	-2.2291	0.0001	***	YES
SlSPY vs SlSPY+SlNOR	3.797	1.7196	5.8744	0.0004	***	YES
SlNOR vs SlSPY+SlNOR	-0.5095	-2.7851	1.7662	0.9173	ns	NO
